# Supplementary material for: Nuclear receptors NHR-49 and NHR-79 promote peroxisome proliferation to compensate for aldehyde dehydrogenase deficiency in C. elegans
Source: PLoS Genet. 2021 Jul 8;17(7):e1009635. doi: 10.1371/journal.pgen.1009635 (PMC8291716; doi:10.1371/journal.pgen.1009635)
Supplement: S1 Dataset — 1. Differentially expressed genes (DEGs) analysis (Sheet 2); 2. Gene ontology and Kyoto Encyclopedia of Genes and Genomes (KEGG) pathway analysis (Sheet 3); 3. Motif discovery of the promoter region of DEGs (Sheet 4); 4. The transcription factor candidates and RNAi results (Sheet 5). The RNA-sequencing dataset has been deposited in NCBI’s Gene Expression Omnibus and is accessible through GEO Series accession number GSE162792 (https://www.ncbi.nlm.nih.gov/geo/query/acc.cgi?acc=GSE162792). (XLSX) [file pgen.1009635.s007.xlsx]

## Sheet: Sheet1
Description	Gene expression profiles of WT and alh-4(-). Gene expression level is in the unit of Fragments Per Kilobase of exon model per Million mapped fragments (FPKM). 3 biological replicates for both WT and alh-4 KO (also named alh-4(-)).
	WT			alh-4(-)
Genes	n2_wild_type_rep1	n2_wild_type_rep2	n2_wild_type_rep3	alh-4_ko_mutant_rep1	alh-4_ko_mutant_rep2	alh-4_ko_mutant_rep3
2L52.1	0	0.67575	0.390876	0	0.37615	0
2RSSE.1	0.778947	1.02554	0.173909	0.572834	1.06048	0.6726
2RSSE.6	0	0	0	0	0	0
2RSSE.8	0	0.695974	1.46555	0	0.130654	0
4R79.2	0.265131	1.75832	1.1917	0.242197	0.403862	0.58314
6R55.2	2.28626	0.433617	0.386923	1.30248	2.39717	3.80685
aagr-1	137.712	124.229	180.827	62.3246	138.895	102.5
aagr-2	936.775	1228.7	1536.9	1024.98	1751.35	1782.15
aagr-3	844.401	1061.44	1179.93	847.673	1243.79	1309.78
aagr-4	590.307	1153.22	599.016	593.625	822.187	828.126
aak-1	6.18506	8.8136	9.03084	7.89049	10.9986	13.6869
aak-2	41.8575	26.3759	39.6354	32.1941	34.015	30.5056
aakb-1	5.2466	5.79326	4.48477	5.274	5.07659	4.28803
aakb-2	2.83653	1.88268	0.674155	0.901278	0.723729	1.29202
aakg-1	7.23059	8.35886	5.23343	4.93485	6.66145	5.38721
aakg-2	3.77539	4.26498	4.31091	3.87189	2.98448	4.72577
aakg-3	0.922049	2.97037	2.44797	1.62172	3.42449	3.75042
aakg-4	2.19377	2.45834	2.15747	3.31879	5.27652	2.62591
aakg-5	348.059	569.509	560.06	431.13	699.658	688.894
aap-1	24.9448	34.9101	34.138	26.333	48.3227	48.742
aars-1	95.8086	70.9108	124.033	91.7697	81.8736	107.526
aars-2	962.984	739.758	864.858	866.968	802.181	920.235
aat-1	179.64	255.151	252.088	106.298	182.192	287.112
aat-2	268.587	289.629	224.728	291.331	451.85	357.991
aat-3	133.296	191.107	107.857	74.1116	128.712	183.777
aat-4	56.4162	65.1584	80.2368	37.1452	73.7901	90.5843
aat-5	6.84895	8.74115	5.84942	7.47771	7.89523	8.97414
aat-6	19.8869	17.4682	25.3455	14.6009	14.1026	22.3938
aat-7	0.447986	0.391768	0.424426	0.333933	1.3538	0.329744
aat-8	3.94531	3.33526	5.59293	4.18523	7.66914	6.41709
aat-9	11.5802	10.5043	20.7641	12.8918	16.5667	20.3276
abce-1	59.529	43.1566	54.5445	58.4784	46.7686	54.435
abcf-1	762.126	844.437	1079.97	803.963	963.24	1060.16
abcf-2	599.591	446.984	672.397	555.171	560.073	649.195
abcf-3	643.514	649.389	853.906	722.87	674.864	834.108
abch-1	6.95986	22.9195	32.8735	18.7725	39.7539	21.1071
abcx-1	1.32888	0.372238	0.632378	0.315649	1.16055	0.713398
abf-1	0	0	0.0645393	0.0347923	0.102414	0
abf-2	6.72527	5.28194	3.02446	1.50104	4.0223	3.18705
abf-3	0.555868	0.220065	0.185839	0	0.686433	0.274031
abf-4	0	0.455853	0.618918	0	0.497073	0.234093
abf-5	1.70105	0.174906	0.171382	0	0.397687	0.424045
abf-6	0.466114	0.306394	0.198675	0.0157709	0.249935	0.436546
abi-1	15.2019	19.0854	19.5853	20.4815	23.8264	28.2824
abl-1	14.4092	13.8675	13.4081	8.65851	15.3427	12.8496
abt-1	22.8324	30.3154	39.6711	17.9072	44.9935	41.1452
abt-2	24.4982	20.7337	24.0247	18.2383	28.3485	20.1444
abt-4	317.32	252.277	303.172	203.403	322.598	303.663
abt-5	144.525	168.851	209.911	107.483	175.393	174.961
abt-6	0	0.175738	0.614001	0.613113	0	0.297808
abtm-1	24.6246	18.5515	34.8361	25.8211	34.2629	31.7712
abts-1	209.568	264.725	326.34	286.523	409.455	401.34
abts-2	11.613	28.6772	12.7626	5.98733	15.4377	34.3431
abts-3	80.8766	116.71	64.6451	46.5682	112.321	86.4559
abts-4	344.217	331.625	410.877	196.974	361.453	378.552
abu-1	975.275	234.432	315.773	257.663	655.687	414.553
abu-10	313.943	14.1792	46.1087	16.551	72.2793	43.8673
abu-11	2516.03	775.563	423.701	695.722	1767.63	903.363
abu-12	1584.65	1425.74	1123.48	1081.06	1304.19	1415.53
abu-13	3151.29	2696.71	2166.76	775.194	2086.4	2573.11
abu-14	7134.59	14973	4692.69	6731.99	15800.7	11082
abu-15	685.553	30.7783	155.65	29.2038	77.2015	79.89
abu-2	13.0527	14.5739	7.1086	7.728	18.8423	12.6506
abu-3	0.949023	0.368816	0	0	0	0
abu-4	73.7251	3.29121	2.85588	0.959599	27.1276	1.73866
abu-5	0	0	0	0	0	0
abu-6	89.5824	2.34227	24.9783	6.43921	9.14918	11.8433
abu-7	88.862	2.5189	27.0924	5.37676	11.6572	11.3514
abu-8	690.954	45.4213	200.086	121.671	232.251	144.142
abu-9	3.65095	0	0	0	0	0
AC3.12	20.349	26.8166	26.9318	10.9159	27.2392	24.5771
AC3.14	0	0	0	0	0	0
AC3.15	0.114394	0.0264178	0.00437224	0	0.0990287	0
AC3.16	0	0	0	0	0	0
AC3.5	81.9178	122.681	53.4331	37.3686	72.9415	81.2024
AC7.3	33.2066	94.0516	103.184	20.2913	83.7804	78.9262
AC8.10	0	0	0	0	0	0
AC8.11	0	0	0	0	0	0
AC8.12	0	0	0	0	0	0
AC8.3	0	0	0	0	0	0
AC8.4	0	0	0	0	0	0
AC8.7	0	0	0	0	0	0
acbp-1	584.801	502.085	686.608	688.869	465.473	382.746
acbp-3	77.9532	84.7702	79.9295	83.2934	59.239	63.8354
acbp-4	9.19698	14.9838	20.8274	9.20508	20.4759	21.5303
acbp-5	41.8417	27.1561	33.3506	39.5618	38.1865	32.3344
acbp-6	125.426	64.2222	113.229	168.433	60.2761	87.2035
acbp-7	0	6.31833	1.26573	0	0	0
acc-1	1.75004	1.7912	3.40816	0	2.39749	2.82407
acc-2	0.127505	0.0652261	0.190111	0	0	0.56008
acc-3	5.35599	9.49191	3.07869	0	5.43466	10.7842
acc-4	10.8597	20.7138	8.65753	8.19658	16.7397	15.8792
acd-1	3.49206	6.72195	24.368	8.43353	2.45244	9.85425
acd-2	4.05624	2.35618	0	0	2.26749	2.17312
acd-3	315.722	235.016	344.303	245.884	319.624	322.25
acd-4	0	1.79125	10.6491	0	6.24483	2.13343
acd-5	6.26814	8.11896	4.47788	4.14807	8.363	9.82363
acdh-1	1716.5	5198.5	3724.59	1364.03	4595.07	4237.35
acdh-10	930.609	749.202	862.227	1093.9	1161.17	1253.28
acdh-11	317.585	256.05	297.801	305.305	298.983	338.65
acdh-12	403.148	497.912	595.381	567.15	627.833	684.541
acdh-13	1069.22	663.457	1231.99	951.049	957.703	1159.67
acdh-2	181.358	82.4837	77.7242	23.8001	85.7214	81.1122
acdh-3	70.353	70.5643	70.6221	65.9549	68.965	74.766
acdh-4	400.373	415.574	495.658	429.637	531.192	532.11
acdh-5	24.6512	37.4275	40.0934	25.9249	46.4532	36.5257
acdh-6	45.9555	147.813	60.0569	50.3075	94.73	92.3243
acdh-7	43.8492	33.7005	34.9323	53.785	36.7583	44.1763
acdh-8	84.4144	147.577	159.799	84.8313	154.965	155.966
acdh-9	285.946	217.439	202.144	198.895	159.081	165.694
ace-1	2.72465	2.57542	1.24236	2.87466	6.11161	6.34673
ace-2	8.67938	18.3615	12.1494	10.1255	27.7805	29.2258
ace-3	34.773	19.5235	18.7688	22.3753	13.4202	33.4642
ace-4	19.1355	34.3209	36.8027	19.7274	41.415	28.4324
acin-1	949.825	778.598	939.393	955.908	826.104	1071.54
acl-1	21.9315	17.049	21.0753	31.6942	19.7504	27.7618
acl-11	0.870407	1.1348	1.29893	1.30563	1.63878	1.55667
acl-12	9.57974	14.3827	11.5765	14.3873	17.6953	19.0312
acl-13	36.6694	49.445	62.7518	41.1615	50.7204	49.7584
acl-14	103.198	110.986	114.879	143.136	153.425	152.683
acl-2	15.7084	31.22	34.4273	26.0916	32.9011	45.3097
acl-3	6.24809	7.08187	6.81618	5.55956	6.46751	5.50988
acl-4	48.7114	53.5955	54.601	55.8161	80.7122	85.7965
acl-5	230.152	261.64	239.372	161.388	201.626	234.499
acl-6	2938.62	2987.03	3895.69	5834.4	5819.36	5579.84
acl-7	200.893	159.532	225.804	240.021	216.06	278.658
acl-8	11.3388	7.38741	8.67097	4.72727	0	2.21887
acl-9	590.748	548.943	669.696	671.982	749.43	691.874
acly-1	8.73519	2.88926	0	6.15583	1.15374	2.27764
acly-2	700.884	661.035	795.437	822.35	1068.23	1098.5
acn-1	1997.99	2181.65	1249.99	1107.56	1581.96	1869.14
aco-1	239.494	216.849	245.905	198.824	194.086	239.541
aco-2	259.968	303.626	240.265	236.419	331.814	371.261
acox-1	81.7936	90.5449	89.2219	191.223	235.44	263.561
acp-1	14.8151	37.2826	31.6977	14.182	39.5685	36.6551
acp-2	16.9743	33.3529	24.4953	17.5531	28.525	25.6908
acp-3	59.7296	198.449	238.342	89.1274	337.043	245.359
acp-4	0	5.32792	6.56402	0	3.43319	8.36059
acp-5	43.2408	36.6903	44.8737	34.1631	32.7786	33.0407
acp-6	36.2417	41.7862	20.5645	1.12267	9.46265	18.6682
acp-7	6.05233	5.89405	5.11565	8.69622	10.9722	10.4462
acr-10	3.39712	2.65144	0.932113	0	2.66973	4.47944
acr-11	4.54569	4.74878	5.05043	3.89924	4.7736	5.62592
acr-12	3.59044	4.06228	3.06721	2.65247	4.65854	2.748
acr-14	0.333138	0.998722	0.113627	0	0.947602	1.31038
acr-15	4.39856	6.6524	3.86018	4.20084	5.432	4.34146
acr-16	2.96021	4.58195	2.41433	1.29337	6.65078	5.43208
acr-17	2.66932	1.85955	1.80849	0.116816	1.64997	1.83114
acr-18	5.33749	3.59611	3.57736	6.12232	4.8189	5.03663
acr-19	0	0.544573	0.0865045	0	1.67411	0.878993
acr-2	21.5601	26.7581	28.7264	42.6906	30.3646	39.6116
acr-20	3.35394	6.83346	5.29246	0	6.5099	3.66386
acr-21	0	0.65195	0	0	0.276216	0
acr-23	0	0.677936	0	0.488624	0.265472	0.808241
acr-24	38.6803	24.5727	29.0601	29.0656	59.8243	46.1432
acr-25	16.3443	43.4925	21.6626	4.94414	56.0841	32.2605
acr-3	16.9672	65.678	60.9093	10.7218	65.3211	79.6597
acr-5	0.893266	2.78396	3.09628	0.873729	4.47534	3.51513
acr-6	0	0	0.524321	0	0	0
acr-7	2.70489	11.2947	3.90339	1.8041	9.027	10.5209
acr-8	3.05287	4.91211	4.05781	4.77624	6.00749	4.81411
acr-9	2.47367	1.68681	1.78547	0.719544	2.15529	2.18616
acs-1	271.875	183.7	332.664	265.58	354.587	352.472
acs-10	148.755	112.672	156.075	144.31	126.249	119.924
acs-11	17.6844	23.4292	30.243	18.8076	28.3397	23.7834
acs-12	15.7516	27.038	21.4788	11.6379	30.5027	28.2225
acs-13	1248.34	846.612	1258.44	1533.38	1354.19	1533.39
acs-14	509.222	399.049	643.933	724.08	1002.6	1050.09
acs-15	58.0402	48.7847	67.3051	59.3597	63.4212	56.6735
acs-16	167.082	166.207	136.859	155.653	178.733	149.407
acs-17	98.2891	119.419	79.4548	166.926	201.316	196.178
acs-18	50.8716	75.3625	75.8074	52.8958	85.2639	82.9164
acs-19	65.9998	78.0279	76.4278	75.597	102.258	121.441
acs-2	33.2694	14.2786	11.3889	13.4465	6.96084	17.9052
acs-20	25.637	53.1783	24.3136	31.9424	46.0949	50.061
acs-21	1.48691	4.9069	3.10353	1.97229	3.69791	5.74899
acs-22	70.1412	54.7247	74.0936	96.8497	114.287	126.119
acs-3	45.5498	25.9914	18.0292	16.8164	18.1217	21.8775
acs-4	50.8156	54.6843	61.8899	59.3924	77.6031	81.1812
acs-5	195.078	104.904	191.219	214.52	174.395	197.261
acs-6	68.524	170.966	171.958	62.4044	197.764	178.982
acs-7	10.6806	13.1722	17.8736	29.5286	57.1287	65.9927
acs-9	5.17317	7.43506	8.09087	5.71697	9.60348	13.2581
act-1	851.969	1520	579.006	774.886	628.525	654.292
act-2	481.047	634.923	487.004	496.011	405.183	439.294
act-3	395.82	429.026	240.851	337.684	241.68	223.765
act-4	11306.7	10364.2	7351.48	8365.7	9628.48	7906.38
act-5	12753.8	7695.24	11084.6	10334	6162.95	7278.54
acy-1	85.4299	70.9384	62.5425	46.0635	97.2419	75.5669
acy-2	7.32827	10.5332	14.4785	6.98984	7.78186	4.06767
acy-3	105.07	124.936	80.3252	36.4618	114.527	123.716
acy-4	16.4033	27.3498	20.424	17.3048	17.3967	21.2547
ada-2	18.9209	16.7236	20.2652	17.2017	23.4919	24.1563
adbp-1	7.21544	3.68313	7.37085	8.0556	7.3008	6.96522
add-1	16.7482	14.7661	13.5028	18.3744	17.5195	13.5879
add-2	63.3781	88.15	67.6634	44.4473	103.311	94.8047
adm-2	7.18438	9.01316	9.13859	7.18019	10.1087	9.46525
adm-4	64.45	40.9464	50.4925	47.6325	57.0554	58.7706
ador-1	0	0.151492	0.405221	0	0	0.466358
adpr-1	0.862672	0.459375	0.774563	0.521141	0.588112	0.638689
adr-1	48.1879	37.7492	48.8264	41.3508	50.9238	55.8766
adr-2	34.8773	38.8603	49.2467	35.2197	47.6665	64.7215
ads-1	434.835	273.627	380.009	526.997	413.775	445.97
adsl-1	143.92	150.396	202.045	133.609	207.228	208.069
adss-1	215.732	128.284	217.166	235.054	181.851	188.82
adt-1	2.91481	7.6853	4.81962	6.68234	11.9435	8.84438
adt-2	25.7138	27.1271	14.4625	9.3474	17.4785	24.8674
aex-1	7.84848	8.45994	9.04514	5.59783	9.8642	9.19815
aex-2	3.64662	6.84745	8.59367	0.606344	15.1608	5.94296
aex-3	5.90306	5.35688	6.57443	5.25332	6.94401	5.96352
aex-4	17.4232	20.551	20.6434	16.6925	23.3657	22.5119
aex-5	999.28	700.048	1005.11	850.074	916.887	940.058
aex-6	16.0115	15.6591	22.1154	6.53642	32.0855	26.8036
aexr-1	9.1248	21.347	9.80051	7.89758	22.6951	21.4359
aexr-2	0	1.92748	2.01035	2.9994	0	2.66159
aexr-3	3.04682	10.9402	10.1131	2.89914	7.86698	8.78776
afd-1	972.236	798.228	839.951	929.125	871.705	1014.12
aff-1	0	3.83636	1.74562	0	2.03622	2.92166
afmd-1	5.03352	5.56279	4.96423	3.7575	4.65732	7.14052
age-1	19.0323	18.9033	23.8999	20.9283	28.6071	31.8348
agef-1	118.588	127.978	147.99	109.795	137.42	157.041
agl-1	45.5962	46.3247	52.2502	47.2738	55.6377	55.4347
agmo-1	360.562	1064.62	580.145	726.748	998.485	1041.33
agr-1	67.3672	106.883	134.861	82.2649	179.378	127.802
ags-3	20.9391	22.8201	15.2324	15.317	17.8956	20.8931
agt-1	42.7108	52.9826	69.9678	53.9194	73.277	43.4626
agt-2	202.565	264.959	322.282	189.283	450.878	391.659
AH10.10	0.742868	1.77815	0.980246	1.33944	1.74342	0
AH10.2	0	0.939524	0.433739	0	3.7979	4.49538
AH10.3	0	2.06257	0	0	0	5.06015
AH10.4	0	0	0.00809049	0	0.127448	0
AH10.7	0	0.0202329	0.0435665	0	0.101577	0.18278
AH10.8	0	0	0	0	0.0962924	0
AH10.9	0	0.110067	0.237002	0	0.55258	0.994325
AH6.17	0	0	0	0	0	0
AH6.3	11.796	20.5965	27.3486	13.3936	22.9203	23.5522
AH9.1	0.742516	0.217363	0.735064	0.0861845	0.405974	0.249225
AH9.3	27.2444	34.813	24.2041	23.3078	27.1106	25.1176
AH9.4	1.43523	1.13413	1.21132	0	1.30673	1.75113
AH9.6	9.45702	10.6	6.07203	6.12965	9.13865	9.23698
AH9.7	2.08923	0.620266	0.725286	1.2879	0.499982	0.724475
AH9.9	0	0.0717132	0.945092	0	0	2.80783
aha-1	2.74156	5.07911	4.28532	3.17987	7.72767	5.96747
ahcy-1	2417.4	2211.2	1890.38	2009.8	1469.37	1714.37
aho-3	40.5152	39.1622	39.6618	43.9814	61.2521	62.0543
ahr-1	0	6.34642	2.10219	3.81412	2.62199	2.538
ain-1	273.582	156.594	197.342	219.16	206.862	211.733
ain-2	313.892	331.797	300.37	277.704	334.235	394.57
aip-1	20.8923	43.2664	32.9977	24.3776	29.9082	41.5576
aipl-1	761.405	768.034	1042.04	951.551	899.826	1165.48
air-1	143.006	263.878	298.465	166.475	302.393	309.579
air-2	388.003	549.897	550.625	619.866	679.085	736.86
ajm-1	1101.92	787.656	1070.91	906.102	1064.47	1030.96
aka-1	356.498	544.006	540.798	380.51	843.155	859.457
akap-1	430.727	603.694	881.353	465.473	872.286	692.83
akir-1	146.297	185.333	175.028	139.914	170.366	176.829
akt-1	20.0157	23.9725	24.7349	24.2989	28.1503	35.2279
akt-2	6.22114	8.61541	7.47739	8.09353	11.2369	8.60017
aldo-1	169.577	176.571	98.715	159.103	127.765	133.415
aldo-2	1795.35	1179.17	1406.1	1559.45	1145.96	1270.46
alfa-1	130.162	176.364	239.122	187.109	319.817	273.075
alg-1	75.9566	51.4786	57.1038	53.3036	78.3518	70.7655
alg-2	198.47	160.206	215.008	207.302	200.771	199.517
alg-3	1542.3	1465.94	2023.71	1373.65	1664.43	1619.49
alg-4	1748.96	2356.09	2526.41	1528.92	2237.23	2240.97
alh-1	88.2326	98.5137	101.8	79.8364	87.4801	85.692
alh-10	37.5646	60.8758	46.4971	55.8645	105.783	96.9078
alh-11	27.4233	31.011	35.4617	30.9906	37.8576	41.7541
alh-12	82.1006	100.397	109.206	83.8774	83.3259	95.2206
alh-13	143.025	184.756	159.824	185.634	187.471	206.738
alh-2	0	4.03859	6.17725	2.6291	4.72095	2.11286
alh-3	306.932	347.974	339.961	215.814	337.121	357.332
alh-4	351.826	291.176	336.477	33.6564	24.648	35.228
alh-5	16.9714	7.94779	14.6143	11.2484	12.4768	10.2145
alh-6	731.833	563.103	541.867	576.344	432.365	474.073
alh-7	117.472	93.1505	93.5832	107.639	90.9294	112.261
alh-8	7318.02	5060.9	4951.36	4359.79	3491.58	3482.76
alh-9	639.634	539.605	472.458	351.315	381.681	428.096
alkb-8	35.7901	31.7566	36.9039	30.1284	58.9931	54.4889
alp-1	868.912	1097.4	533.531	732.132	774.781	746.042
alr-1	5.60225	6.9214	2.80491	5.49011	1.60468	8.09176
alx-1	535.265	657.326	688.988	652.015	729.932	813.706
aly-1	43.7158	24.0096	23.5259	30.6253	24.0011	18.6757
aly-2	82.324	66.5056	108.827	92.3558	89.4679	90.0954
aly-3	673.141	519.673	671.985	670.374	510.227	552.793
ama-1	2092.69	1161.92	2026.17	1799.9	1630.23	1553.53
aman-1	390.219	721.524	833.202	341.95	712.091	1001.67
aman-2	212.764	289.698	325.677	166.885	420.604	357.263
aman-3	72.6967	101.851	78.1473	58.3824	103.7	158.521
ampd-1	1179.85	1360	1334.21	1151.93	1533.52	1556.06
amph-1	138.416	148.038	122.799	96.9865	122.259	171.388
amt-1	27.7786	5.5878	7.97693	3.04575	3.44355	5.38632
amt-2	8.13955	10.1985	10.786	5.2951	13.1606	10.1973
amt-3	0	4.43422	3.3756	2.18669	8.88172	9.75449
amt-4	381.076	280.782	358.192	99.1077	248.011	213.184
amx-1	7.47446	9.23811	7.24544	6.00201	8.45834	7.61596
amx-2	381.376	353.53	376.945	540.128	660.603	564.11
amx-3	17.8163	15.6826	21.4762	18.0589	26.0378	24.16
anat-1	180.835	234.239	300.374	240.219	383.441	386.856
anc-1	134.509	122.059	93.2755	116.711	127.118	136.123
angl-1	2.64341	1.87222	1.80066	1.60256	2.17861	2.61575
ani-1	88.7481	94.7655	118.745	113.933	134.354	129.345
ani-2	149.739	128.856	189.027	165.767	169.268	186.557
ani-3	53.9198	35.2059	51.0888	67.9304	37.1907	47.2146
anmt-1	8.67188	16.2742	6.89289	5.42289	11.147	9.74909
anmt-2	151.413	321.017	97.1031	112.951	201.665	198.574
anmt-3	80.1057	172.949	71.3676	61.4551	96.8188	108.905
anoh-1	3.17389	2.98971	4.8432	0.383533	5.43153	4.55146
anoh-2	4.80145	9.25946	9.05358	5.64147	9.40055	8.37388
anr-1	59.2538	74.2623	65.6989	88.1543	91.646	104.061
anr-10	6.86485	11.7124	9.63284	7.82224	20.2333	7.28589
anr-11	3.29422	8.07793	22.2013	8.21597	18.7593	13.048
anr-12	3.45825	1.17755	2.24494	1.91873	2.753	1.23778
anr-13	0	0	0	0	0	0
anr-14	0	0	0.0933676	0	0	0
anr-15	0	0	0	0	0	0
anr-16	2.14108	4.48062	2.91319	1.90686	5.18352	3.00278
anr-18	5.10355	9.99968	15.9521	13.1928	38.3709	29.8233
anr-19	0	0	0	0	0	0
anr-2	0.327128	0.438472	0.0730415	0.145758	0.700813	0.264696
anr-20	6.857	7.76008	8.30395	13.0689	8.95343	4.68342
anr-21	0	4.35013	1.50438	0	4.04459	8.83767
anr-22	0	0	0	6.2425	0	0
anr-23	3.02889	0.31405	1.47179	0.0621194	0.866294	2.71688
anr-24	0	1.9691	0.305427	0	0	1.81902
anr-25	0	2.6361	0	3.77398	21.5203	0
anr-27	4.09765	0.890526	0.91436	1.66751	1.29985	0.792596
anr-28	0	0	0	0	0	0
anr-29	0.0500995	0.0836435	0.00162566	0.106622	0.0889745	0.0704228
anr-3	1.61096	1.44862	2.12957	2.14185	2.06616	2.76325
anr-30	0.235831	0.345654	0.702162	0	0.493375	0.666317
anr-32	0.741637	1.34084	0.992549	1.88082	1.19747	1.75715
anr-33	0.173051	0.519052	0.811468	0	0	1.33879
anr-34	3.97903	1.81092	2.59002	2.55969	4.5856	3.5458
anr-35	3.96563	8.04849	7.13151	1.39012	13.5809	9.9492
anr-36	1.34235	1.12033	1.21163	0.563133	1.22767	1.41246
anr-37	27.6549	8.86251	9.69586	14.4361	6.44046	15.2216
anr-38	14.1102	23.0698	17.61	2.2559	11.4375	26.5795
anr-39	15.7437	8.44121	4.38874	0.842203	4.16671	9.44467
anr-4	705.721	505.37	674.8	700.042	467.509	397.398
anr-40	4.70125	0	2.78553	1.25909	8.58688	0
anr-41	0	0	0	0	0	2.54637
anr-42	6.37417	0.084024	1.29205	3.33363	4.25112	2.93868
anr-43	0	0	0	0	0	1.49495
anr-44	57.2834	45.291	104.22	33.4325	56.4004	15.5835
anr-45	0.182749	0.540689	0.0684844	0	0.294092	0.288467
anr-46	0	0	0	0	0	0
anr-47	22.6228	19.2128	23.8757	23.0988	20.5106	19.4336
anr-48	0	15.7435	4.43072	9.31538	19.7122	0
anr-49	17.1367	15.3037	9.46975	9.96818	8.09301	14.163
anr-5	16.9016	14.6408	36.9573	32.9765	2.82621	8.63378
anr-50	0	0.827141	0.304965	0.396873	0	0.709552
anr-51	0.852219	2.71982	1.16401	1.93429	4.72291	1.4867
anr-52	7.37574	11.1161	12.7239	5.90979	8.62116	15.347
anr-53	0	8.20205	0	0	11.5308	0
anr-54	0	19.9918	40.828	2.85749	45.4158	33.9932
anr-55	1.92005	17.5692	8.09866	0	25.5037	10.7055
anr-56	5.28017	7.23627	10.1051	0	13.6902	13.5699
anr-57	15.5289	15.064	31.1811	2.14991	26.9216	21.018
anr-58	8.46126	5.57561	9.98185	9.59217	8.73044	3.22198
anr-6	0	0.434336	1.95272	0	0.972315	0
anr-7	1.5663	2.41191	3.84166	1.34771	3.97605	5.21877
anr-8	0.771275	1.11082	1.63529	0	0.413243	0
anr-9	0.663927	0.310362	0	0	0.370368	0.24055
ant-1.1	6576.28	5655.02	5626.21	5369.89	4395.01	4529.59
ant-1.2	13.2214	15.7165	13.8895	4.03055	39.3662	33.0432
ant-1.3	1914.51	1653.77	2208.5	1522.41	1467.61	1512.53
ant-1.4	961.346	770.583	972.233	612.227	640.645	599.695
aos-1	53.3644	33.5041	56.8015	56.0433	43.2721	59.2791
apa-2	39.167	37.9182	41.8049	24.1249	42.9811	28.578
apb-1	154.204	176.095	159.245	128.741	190.046	197.317
apb-3	37.7994	32.0163	41.0743	37.1561	57.6126	52.9849
apc-10	156.866	180.548	374.678	210.567	307.045	276.593
apc-11	74.8964	87.5793	126.422	112.958	184.35	169.484
apc-17	38.0709	28.319	53.7103	24.4704	33.3867	20.4226
apc-2	761.726	850.568	1252.09	835.549	1416.77	1419.57
apd-3	693.49	747.294	700.751	805.368	742.264	798.741
ape-1	25.8283	29.4539	19.1242	19.7403	64.7313	51.8164
apg-1	38.1841	40.3391	38.2589	30.8733	34.8239	40.3636
aph-1	5.8804	17.6825	19.5466	14.0852	32.3885	24.659
aph-2	23.7222	37.7788	55.2177	25.4305	59.349	72.0391
apl-1	742.548	727.983	628.545	771.776	790.152	735.652
apm-1	268.173	516.767	407.073	223.867	383.956	403.453
apm-3	171.365	260.125	266.869	99.1222	275.102	300.122
apn-1	355.697	320.636	507.244	635.408	586.497	511.792
app-1	2264.23	1785.69	2172.78	1982.36	1876.35	2203.72
apr-1	154.009	241.469	308.286	170.476	585.583	538.757
aps-1	59.476	77.0774	88.2865	83.2533	68.5263	70.8149
aps-2	65.391	68.6247	66.5688	42.4282	52.9142	53.584
aps-3	24.0839	28.1333	36.8089	38.2354	43.5943	35.3286
apt-9	39.3605	15.9626	9.41768	20.2694	21.9542	21.7766
aptf-1	0	14.1823	6.22476	3.74739	14.0176	0
aptf-2	54.6563	83.1912	62.9517	71.114	95.9854	79.3655
aptf-3	17.0056	29.4918	30.122	24.4667	52.0252	47.8806
aptf-4	0	0.67113	0	0	1.59687	0.392835
apx-1	6.37085	2.30864	5.58528	5.43116	5.17179	4.82578
apy-1	25.2523	23.1098	28.3135	27.3636	27.4953	38.6115
aqp-1	43.1178	45.7558	55.1926	46.3469	44.7228	53.9992
aqp-10	305.128	285.909	283.718	263.35	213.107	232.149
aqp-11	116.148	141.37	133.309	156.551	110.144	114.103
aqp-12	1.20812	0.403607	0.826712	0.312991	0	2.72005
aqp-2	180.439	185.682	92.7465	172.288	138.439	118.478
aqp-3	10.3701	21.7164	22.409	2.9484	7.34198	11.0523
aqp-4	335.261	561.402	664.382	469.431	667.032	634.477
aqp-5	0	5.3688	4.27306	0	8.6255	4.13848
aqp-6	7.75217	6.10436	2.55196	1.7723	8.52274	0
aqp-7	307.589	272.432	190.933	259.316	208.394	244.576
aqp-8	10.6897	11.3343	2.3259	5.31281	8.54211	5.42348
aqp-9	14.9599	10.4497	15.166	8.72153	10.3081	9.68876
arc-1	20.1387	26.8029	23.7532	17.5609	26.259	27.6405
ard-1	224.324	184.905	211.132	245.767	196.095	210.512
arf-1.1	46.5773	110.76	94.5371	79.7725	153.139	275.267
arf-1.2	929.002	939.929	1074.48	989.911	811.879	935.245
arf-3	175.652	329.719	200.493	178.588	192.896	228.936
arf-6	7.19207	3.34919	3.66521	7.24542	1.86859	2.15562
arg-1	0	0.0486641	0.0738736	0	0.316561	0.12823
ari-1	30.4149	34.4805	42.8415	28.292	46.1993	43.1186
arid-1	136.434	85.3097	129.562	105.986	106.408	157.871
ark-1	179.236	198.073	173.296	165.767	256.16	253.788
arl-1	218.712	197.044	224.343	205.03	173.351	204.258
arl-13	27.777	20.6219	5.87836	20.551	4.84571	0
arl-3	0.655983	3.99562	2.48157	2.26343	5.56845	4.36483
arl-5	4.09401	4.79263	4.8809	3.58781	7.18817	5.71027
arl-6	0	6.45808	5.05964	0	14.2951	6.34093
arl-8	126.946	126.021	137.059	151.379	135.714	172.426
arp-1	44.864	31.4606	39.0233	51.1838	29.8224	39.2629
arp-11	9.83492	12.7599	13.5279	9.76687	14.4202	17.5327
arp-6	19.3488	20.6269	31.9287	25.3412	44.3591	39.6483
arr-1	31.3475	47.0116	33.7637	32.1103	35.3645	38.2915
arrd-1	0	2.61213	2.13126	0	4.6773	0.401161
arrd-10	75.9468	57.3947	65.8912	27.7412	52.2106	49.309
arrd-11	3.77503	5.24016	9.57924	5.47227	5.65799	4.86936
arrd-12	36.4934	56.6969	62.167	21.6242	36.0124	76.0084
arrd-13	93.1202	81.9876	100.731	103.34	96.1328	111.677
arrd-14	17.5027	11.6997	3.53681	16.1297	14.2695	14.698
arrd-15	15.6882	19.2487	16.114	6.02883	11.4997	42.6106
arrd-16	7.51261	5.8173	0.803323	0	4.74284	0
arrd-17	42.7625	63.0213	32.1295	30.6266	24.9801	38.2975
arrd-18	3.15089	3.89575	2.44844	1.99706	1.26372	2.03023
arrd-19	34.9751	44.7872	34.9718	30.4441	47.4311	42.1001
arrd-2	28.0378	39.1011	56.2313	15.9162	58.0939	66.7845
arrd-20	0	3.95783	0	0	0	0
arrd-21	0.251171	0.660657	0.131032	0	0.108156	0.650459
arrd-22	1.52966	2.34063	1.08489	0.922742	1.44043	2.01986
arrd-23	3.80431	2.46918	3.54558	0.938659	3.77989	3.52819
arrd-24	2.21259	0.781198	0.431316	2.34235	1.92958	2.25801
arrd-25	25.0393	32.0189	28.0451	24.6913	35.8521	33.9699
arrd-26	2.03866	13.7433	4.61438	5.28414	8.23616	8.42882
arrd-27	0	0	2.17654	0	0	0
arrd-28	2.19948	10.8607	3.0505	0	6.12793	1.70175
arrd-3	21.4605	14.9751	19.2621	5.16305	20.7947	13.3173
arrd-4	0	2.6452	5.04791	3.22908	8.16791	0
arrd-5	0	2.23485	6.21183	0	2.34473	0
arrd-6	4.46167	16.0294	9.84498	5.3015	27.5589	16.2801
arrd-7	23.5242	43.5509	39.493	21.3067	27.975	30.4941
arrd-8	2.76738	2.93355	5.74359	2.21644	7.57853	6.49773
arrd-9	0	0.989576	1.0025	0	0	0.302536
art-1	194.059	205.03	229.089	246.709	194.835	220.239
arx-1	26.8237	23.9926	28.9236	26.7286	29.6301	28.5791
arx-2	37.0308	44.407	43.4039	31.9525	44.3335	44.811
arx-3	1003.33	742.391	828.926	987.447	569.978	830.832
arx-4	285.713	223.495	252.865	283.299	241.914	271.314
arx-5	19.629	17.7911	20.6676	28.1428	14.3522	18.4416
arx-6	8.32815	7.54346	8.68601	10.821	5.15313	8.32143
arx-7	4.14836	5.9659	6.97748	6.20991	2.9929	4.22254
asah-1	140.161	66.8524	135.037	157.908	130.985	128.695
asb-1	117.612	86.294	146.821	148.202	102.781	123.931
asb-2	110.296	136.827	86.3298	95.5953	84.9613	94.5772
asc-1	59.3834	40.0959	58.6081	68.315	49.3995	45.8676
asd-1	8.19897	4.94434	7.86197	10.2243	10.1417	11.6046
asd-2	77.6277	80.4395	55.7187	62.1521	96.1661	94.0983
asfl-1	3.73797	4.48901	5.91888	6.81252	6.9955	5.73733
asg-1	8.57015	7.0739	10.4064	10.4671	5.41642	6.23945
asg-2	30.0683	35.6282	30.9413	31.6787	20.3641	21.8853
ash-2	131.586	115.98	178.274	145.69	160.836	175.103
asic-1	5.39142	17.2173	12.2431	6.05785	30.6897	31.3674
asic-2	0	5.1862	9.26501	3.72852	4.31621	6.40261
asm-1	102.827	201.778	141.735	70.9688	228.676	206.271
asm-2	5.91617	8.42538	10.0583	11.2261	17.206	19.029
asm-3	1.30293	1.705	2.41997	0.350071	1.22684	0
asna-1	52.7303	47.049	68.7893	49.3071	63.3945	67.8239
asna-2	0	0.412192	1.41611	0	0	0
asns-1	56.5534	35.6881	40.9683	30.8136	86.6854	57.2051
asns-2	25.181	41.306	31.124	17.1256	27.5211	18.812
asp-1	8182.97	5342.94	7922.62	8704.34	5085.53	5804.71
asp-10	731.005	695.804	1052.77	445.955	813.614	1146.49
asp-11	0	0	0.402904	0	2.21537	1.2291
asp-12	3.85271	5.284	16.6906	29.0088	26.2939	52.6714
asp-13	134.135	256.315	272.369	109.696	230.288	263.814
asp-14	220.102	130.077	253.558	73.55	97.4377	94.3017
asp-15	0	0	0	0	0	0
asp-16	0	0	0	0	0	0.280532
asp-17	24.6632	51.5755	20.4871	55.3351	51.4059	53.0764
asp-18	0.850592	0	0	0	0	0
asp-19	0	0	0	0	0	0
asp-2	1404.39	1536.02	1729.25	1545.72	1727.28	1883.42
asp-3	4428.15	3140.33	4557.45	4494.29	4019.49	4084.99
asp-4	2730.53	3624.27	4854.29	3130.97	5627.79	5607.96
asp-5	9753.7	9031.92	11509.8	13337.5	9220.81	10788.4
asp-6	3772.39	2746.65	4788.31	4735.71	3804.09	4465.7
asp-7	0	0	0.214176	0	0.190129	0.828922
asp-8	140.714	123.308	180.352	112.148	112.774	157.034
asp-9	0.228416	0.601948	0.168277	0	0.836223	0.764114
aspm-1	27.5351	26.0902	40.8508	30.6494	40.015	47.5767
ast-1	1.66031	1.18752	1.29058	2.87723	1.83396	1.8927
atad-3	148.714	119.381	162.422	162.351	148.772	155.512
atat-2	7.0705	1.47979	3.82208	3.26635	5.87101	3.61265
atf-2	25.8484	44.2059	31.4718	17.5287	48.6036	43.5074
atf-5	1820.07	2875.82	2975.25	1582.93	3241.16	2866.26
atf-6	20.4145	33.4408	31.7555	19.7929	36.8894	50.9087
atf-7	296.694	309.237	353.214	303.237	349.093	394.845
atf-8	135.222	1.79317	22.6772	0	0	0
atfs-1	185.344	146.968	165.15	223.132	168.602	228.754
atg-10	0	2.86723	5.39458	1.29372	4.18234	1.40144
atg-11	32.4473	45.1859	50.2824	34.2604	49.6483	54.2454
atg-13	9.76845	11.2778	12.4005	7.78204	15.6575	17.3681
atg-16.1	4.89569	3.78834	5.42506	3.8308	7.26342	5.80104
atg-16.2	7.5477	29.1634	16.1847	15.4759	35.9406	28.4578
atg-18	67.9979	99.4821	100.432	71.3191	152.808	151.292
atg-2	74.5016	72.4907	78.4253	71.296	93.6929	90.3671
atg-3	7.03856	6.22812	6.70359	8.81371	5.41227	6.05705
atg-4.1	21.3426	13.2953	19.7451	17.7145	19.5421	20.4454
atg-4.2	1.92326	2.49169	1.97036	0.913181	2.64252	2.10296
atg-5	5.74905	8.30809	10	7.71249	9.45677	11.8374
atg-7	10.1838	9.52954	9.9063	10.432	13.174	12.8048
atg-9	5.34722	6.66873	6.35875	6.55848	8.81758	16.0223
atgl-1	12.0459	21.2327	22.2966	24.0081	32.8578	29.3483
atgp-1	35.9655	41.0527	38.1184	39.7228	37.3337	45.6881
atgp-2	28.6582	38.7394	24.3698	34.8994	38.21	35.8545
ath-1	580.488	567.067	739.713	659.063	625.58	612.09
athp-1	48.2735	33.6645	54.7772	61.6044	44.8333	65.9017
athp-2	69.4854	58.1	81.4725	76.1279	78.0667	90.1363
athp-3	0	0	0.0628364	0	0.189031	0
atic-1	116.747	104.63	167.819	111.94	164.248	187.55
atl-1	920.992	1062.71	1519.1	905.5	2051.57	2154.91
atln-1	358.444	305.198	356.523	338.959	256.478	324.947
atln-2	1.58645	1.62206	0.632047	0.663483	1.84953	1.88118
atm-1	24.7568	18.6772	45.4939	34.7411	30.9755	32.256
atn-1	159.379	163.154	124.355	127.001	172.038	162.069
atp-2	1158.47	1064.36	1016.94	1074.25	894.943	1005.77
atp-3	476.076	389.849	408.256	430.859	296.765	358.264
atp-4	1372.45	1058.1	1178.84	1615.27	975.172	1060.38
atp-5	2220.38	2545.76	2064.45	2141.05	1563.7	1870.96
attf-2	637.597	460.735	612.854	676.719	515.175	554.198
attf-3	29.9237	20.389	26.7435	10.2273	27.6318	25.9168
attf-4	76.094	70.9958	72.0654	85.4758	83.094	68.9009
attf-5	2.90586	5.07745	4.67289	4.09667	5.61793	5.85725
attf-6	193.041	127.228	185.112	185.144	165.09	165.521
atx-2	59.8872	38.4637	61.2816	50.9744	51.7443	47.9292
atx-3	11.9298	6.18173	9.61346	14.5701	7.2551	10.9531
ave-1	83.2013	35.2718	50.5938	52.7694	51.9274	57.5022
avr-14	10.8552	27.5372	19.3243	7.51913	28.5955	31.7298
avr-15	29.7833	29.852	12.1672	6.17545	34.9539	32.7585
axl-1	0.676287	2.6399	1.06602	1.7654	5.9056	2.86131
B0001.10	0.110286	0.161347	0.329769	0.100852	0.462121	0.130738
B0001.11	0.0909846	0.035391	0.0201915	0	0	0
B0001.12	0.450524	0.349054	0.0236047	0	1.02356	0
B0001.2	405.347	498.797	652.777	430.08	648.512	734.555
B0001.3	198.211	221.498	285.007	232.859	282.692	280.711
B0001.4	185.996	171.594	221.548	243.712	196.209	221.915
B0001.5	79.8376	89.6725	125.5	114.008	123.469	120.695
B0001.7	117.668	84.2575	150.926	133.486	146.652	162.666
B0001.8	39.369	80.3272	108.043	58.4187	91.0796	102.472
B0019.2	36.7625	25.4899	36.9926	23.1759	49.8436	53.2568
B0024.10	56.488	72.4957	104.128	83.5201	98.6026	123.086
B0024.11	29.0918	37.974	48.6459	29.5219	44.1591	49.7534
B0024.13	36.0806	64.2528	75.7857	41.5552	112.465	116.411
B0024.15	0	6.38829	9.40853	0	13.4509	9.30875
B0024.17	0.037505	0	0	0	0	0
B0024.18	0	2.78159	1.27858	0	1.28212	2.47091
B0024.3	0	12.2077	1.47196	9.77013	16.9175	7.02308
B0024.4	43.0987	34.437	273.427	32.4209	111.317	106.239
B0025.4	11.082	10.6198	13.3405	8.27938	14.1308	15.4758
B0025.5	556.433	537.264	841.651	716.191	636.97	513.996
B0025.6	0	0.377627	0.0937093	0	0	0
B0025.7	0.632641	0.33747	0.52225	0.286347	0.387635	0.503524
B0025.8	214.005	244.65	356.327	294.875	224.607	213.987
B0034.1	47.8167	8.72066	37.2661	13.5574	31.0341	44.3633
B0034.10	0	0	0	0	0	0
B0034.11	0	0	0	0	0.337191	0
B0034.12	0.104118	0.479545	0.527679	0.244249	0.719827	0.240081
B0034.13	0	0.0760381	0.183227	0	0.117699	0
B0034.14	1.21983	0.621422	0.898461	0.347347	1.16924	1.49826
B0034.15	0	0	0.249556	0	0	0
B0034.16	0	0	0.0400391	0	0	0
B0034.17	0	0.0491376	0	0	0	0
B0034.2	0	0	0	0	1.32496	0.659785
B0034.4	144.792	210.951	236.624	140.454	211.482	247.849
B0034.5	6.94915	58.3513	48.4502	0	114.209	55.3022
B0034.7	0	1.03616	0.97756	0	0	0
B0034.8	0	0	0.234589	0	0	0
B0034.9	0	0	0	0	0.278316	0
B0035.1	340.081	373.784	457.087	403.98	498.235	455.385
B0035.12	830.44	610.786	996.285	722.697	869.665	981.386
B0035.13	1548.48	764.073	1036.5	811.253	785.269	787.639
B0035.15	74.3177	65.8398	93.2357	100.004	79.5858	89.1258
B0035.18	27.7338	17.5587	65.6854	56.8509	32.8397	33.576
B0035.19	0	0.20756	0	0	0.478531	0
B0035.20	0	0	0.0235688	0	0	0
B0035.21	10.9489	11.1196	16.7154	8.8968	6.80673	6.84583
B0035.3	19.2273	21.04	27.5827	25.9075	28.8094	27.7929
B0035.6	32.5157	38.1041	49.2625	44.8015	48.2765	47.8134
B0041.1	7.11929	18.3571	16.7105	3.95127	15.3979	15.9299
B0041.10	0.547609	0.709353	0.729698	0.433767	0.514808	0.319273
B0041.11	0.501515	0.742654	0.132354	0.549794	0.383363	0.453389
B0041.5	151.432	207.493	167.921	179.104	204.491	209.559
B0041.8	374.14	259.554	444.874	389.325	340.716	359.73
B0041.9	0.0452281	0.250397	0.111005	0	0.254746	1.22588
B0198.10	0	0	0	0	0	0
B0198.2	2.58995	5.82721	1.98909	2.81411	3.48305	4.53181
B0198.3	7.20865	15.9462	10.4323	6.6909	22.6057	15.552
B0198.4	0	0.139246	0	0	0.11618	0
B0198.5	0.196119	0.208063	0.038462	0	0.00868643	0
B0198.6	0	0	0	0	0.036227	0.148058
B0198.7	0	0.0617081	0.693013	2.87077	6.22765	1.36351
B0198.8	0	0	0	0	0	0
B0198.9	0	0	0	0.0400044	0.0850122	0.385729
B0205.1	23.9543	32.9065	42.2459	26.188	48.3972	57.98
B0205.10	388.176	252.023	389.358	378.7	185.021	215.643
B0205.12	0.500043	0.768554	0.902608	0.454266	0.33787	0.272538
B0205.13	4.52466	23.3529	8.38816	28.5214	57.2717	88.6688
B0205.14	1.35734	0	5.39861	6.85002	12.7666	15.1006
B0205.15	0	0	0	0	0	0
B0205.16	0	0	0	0	0	0
B0205.4	4.10289	0.349019	1.5968	0	0	0.808961
B0205.5	0	0.158844	0	0	0	0.277987
B0205.6	140.267	110.916	134.415	122.807	145.225	157.299
B0205.8	7.76156	10.0764	17.4256	5.55034	11.1541	12.3771
B0205.9	52.3957	75.3087	83.7778	70.6485	87.0376	122.979
B0207.1	28.3696	48.0779	48.9627	40.608	51.0886	49.1924
B0207.10	0	0.277346	0	0	0	0
B0207.11	39.3494	34.4408	52.1315	44.0821	62.911	54.1495
B0207.13	0	0.20387	0.319548	0.122935	0.134923	0.0871183
B0207.14	0	0	0	0	0	0
B0207.15	0.0376136	0.418909	0.183641	0.0379792	0.221947	0.0227858
B0207.16	0	0	0	0	1.99923	1.77828
B0207.2	5.47379	13.3576	0	0	35.0922	11.9163
B0207.5	3.20839	20.7191	4.90114	2.81412	27.9512	23.7335
B0207.6	2.25626	2.56438	3.73187	2.63452	4.44758	5.16151
B0207.7	70.6375	77.2529	88.7824	32.8215	72.3933	76.079
B0207.8	0	0.379821	0	0	0.681615	0
B0207.9	8.22023	16.8446	18.7989	8.17923	21.2565	19.0821
B0212.3	2.27805	4.07294	2.66506	3.19698	5.01588	6.08078
B0212.7	0	0	0	0	0	0
B0212.8	0	0.0820272	0.107511	0	0.0492763	0
B0212.9	0	0	0	0	0	0
B0213.18	0	0	0.0280471	0	0	0
B0213.21	0	0	0	0	0.029962	0
B0213.22	6.53169	1.53929	2.00271	4.97202	3.73861	6.49428
B0213.23	0	0	0	0	0	0
B0213.24	0	0.273195	0	0	0	0
B0213.25	0	0	0.380451	0	0	0
B0218.5	69.3212	228.617	243.101	81.9525	180.439	243.812
B0218.7	692.882	1421.31	1577.81	742.064	1700.6	1422.26
B0222.1	28.2358	29.8962	35.7531	3.61228	55.6584	40.8768
B0222.10	5.21378	2.2506	6.14801	0	5.26949	0
B0222.11	15.888	25.4811	9.86543	6.16983	29.1692	20.8391
B0222.14	0	0	0	0	0.136383	0.18152
B0222.15	0	0	0	0	0.849947	0.612725
B0222.5	42.6877	11.2395	16.8949	2.69588	15.3661	20.6703
B0228.1	8.07268	2.81462	6.4821	0	3.18544	3.19718
B0228.10	0.962459	0.713415	0	0	0.834585	1.52109
B0228.6	0	2.50391	3.69213	0	1.68832	0.947792
B0228.7	453.7	470.958	692.159	270.298	503.105	628.5
B0228.8	0	0	0	0	0	0
B0228.9	0	1.19723	1.23611	0	0	0
B0238.1	5.61944	7.70433	3.56771	2.27864	13.3593	9.84295
B0238.10	48.5834	50.0164	39.083	41.8344	52.2961	60.4502
B0238.11	24.0324	19.1765	32.6478	31.8133	28.1252	31.0283
B0238.12	28.0577	8.81686	7.70929	0	6.8471	7.76437
B0238.13	0	2.76053	0.966361	0	0	2.01741
B0238.15	0	0.892226	0	4.55693	2.51682	3.99264
B0238.18	0	0	0	0	0.773201	0
B0238.7	9.92894	4.52448	7.14816	0	16.3694	35.7123
B0238.9	180.101	221.64	274.1	286.609	309.171	275.136
B0240.5	0.740979	2.43735	4.36396	0.745998	5.01313	5.4061
B0240.6	8.09959	13.9859	4.50044	3.47965	15.7906	13.1262
B0240.7	0	0.331676	0.329083	0.535778	0.896615	0
B0244.10	25.3834	25.5835	30.1689	18.6754	24.7869	36.1915
B0244.11	5.44388	9.06712	8.81192	0	18.5943	3.40824
B0244.13	0.243927	0.911792	0.462767	0.241013	0.959319	0.932545
B0244.15	0	9.79595	10.4734	0	12.051	7.2008
B0244.4	1.811	2.67698	3.39796	1.06874	5.12335	4.93492
B0244.5	1.73719	14.4007	14.2801	8.85946	19.3033	20.2116
B0244.6	16.49	26.1633	27.7714	15.1939	29.0113	17.8667
B0244.7	0	5.14686	0	0	3.04751	3.0785
B0244.9	163.168	375.453	379.476	125.134	386.611	371.644
B0250.15	0.488461	0.454349	0.220219	1.0099	0.414872	0
B0250.16	0	1.77769	1.08916	0	0	0
B0250.17	1.96703	2.41671	1.54293	0	0.179604	2.18399
B0250.18	0	0.081131	0	0	0.170663	0
B0250.19	0.336672	0.203485	0.466417	0.100852	0.510491	0.437665
B0250.5	277.055	175.504	198.665	221.145	131.606	161.929
B0250.7	4.70568	3.70714	6.74428	2.92006	6.6363	4.06128
B0250.8	4.99208	6.73565	4.92575	4.19478	0	3.25646
B0252.1	46.4647	82.3186	189.117	90.3363	181.828	188.305
B0252.3	58.8622	115.352	68.2832	59.8859	80.7273	96.0437
B0252.5	522.746	624.669	626.659	636.63	595.19	645.093
B0252.8	24.1209	10.39	10.2216	22.492	17.6865	12.0005
B0261.1	73.8672	64.5395	83.8514	79.2798	92.2618	106.868
B0261.5	2.79296	3.0155	4.89971	1.1106	3.89228	3.41326
B0261.6	139.534	196.241	231.48	181.47	258.157	205.657
B0261.7	110.444	147.318	184.229	177.999	200.112	217.716
B0261.8	11.3392	18.2219	16.0409	11.3316	16.4597	6.98273
B0261.9	7.97589	17.5908	13.3028	5.02821	15.1092	17.6107
B0272.3	90.3876	90.3882	73.221	128.04	89.1982	105.207
B0272.4	35.2533	34.3733	33.3686	67.2274	57.3357	91.1311
B0273.1	155.57	274.296	297.846	140.464	368.971	364.615
B0273.111	0	0	0.0340177	0.223118	0	0
B0273.112	0.131719	0.464094	1.07298	0.376123	0.843012	0.649565
B0273.113	0.237843	0	0.0929143	0	0	0
B0273.114	1.10192	0.671642	0.693523	0	0.298871	0
B0273.115	2.31117	1.98643	0	0	4.40437	4.12861
B0280.11	58.8664	93.9364	104.282	61.6596	99.593	102.534
B0280.13	3.81696	5.67823	6.45449	3.59174	5.03806	8.80183
B0280.17	466.421	386.469	579.152	521.612	507.933	492.866
B0280.19	0	0	0.0448903	0	0	0
B0280.2	0.476158	1.10411	0.635665	1.10882	0.411938	0.824087
B0280.20	0	0	0.0259265	0	0	0
B0280.7	56.1417	198.199	62.4597	25.6854	257.824	236.75
B0280.9	204.134	169.104	236.655	200.264	168.091	215.443
B0281.1	0	0	0	0	0	0
B0281.3	5.00205	7.96011	4.5626	5.06313	5.2885	8.15378
B0281.4	25.8908	53.2298	36.0035	19.0427	52.6105	59.6713
B0281.5	0	0	0	0	0	0
B0281.6	0	0.264203	0	0	0	0
B0281.8	0	0.168971	0.0978192	0	0	0
B0284.1	0	0	0.265029	0	0.274888	0.541094
B0284.2	0	0.469252	1.05496	0	0	0
B0284.3	0	0	0	0	0	0
B0284.4	13.872	20.4986	27.5657	1.16724	29.6059	25.2889
B0284.6	0	0.667772	0	0	0	0
B0284.7	1.18428	5.22989	2.47192	0.74543	1.28212	1.14042
B0285.12	1.10675	0.606255	0.795241	1.7279	1.08511	0.473258
B0285.14	0	0.023616	0.0785661	0	0.285714	0
B0285.15	0	0	2.35792	0	0	0
B0285.16	0	0	0.0441237	0.162241	0.154914	0
B0285.17	2.59414	0.245685	2.58909	2.25877	1.9735	0
B0285.3	8.85516	6.5803	12.0094	15.9252	8.00973	8.31005
B0285.4	30.4544	26.3386	34.76	28.0033	23.1436	32.0046
B0285.6	13.8597	10.812	17.5343	8.41832	28.8546	18.6445
B0286.1	7.36935	9.41019	11.1229	10.2609	8.04696	12.2152
B0286.3	577.28	360.499	642.223	653.949	653.757	725.447
B0286.8	0	0	0	0	0	0
B0286.9	0	0	0	0	0	0
B0294.1	3.56335	3.56483	1.44407	2.69718	4.17351	2.95601
B0294.3	0	0	0	0.208532	0	0
B0302.2	0	0	0	0	0	0
B0302.4	0	0	0	0	0	0
B0302.5	8.14493	8.62593	12.915	8.23369	5.73534	7.81642
B0302.7	0	0	0	0	0	0
B0303.11	64.0773	57.0938	95.9036	22.6065	54.1098	82.3434
B0303.14	25.167	12.3385	10.9262	15.3314	44.5843	28.2172
B0303.16	0	0	0.975	0	1.71834	1.54814
B0303.17	0	1.61143	3.545	0	1.99794	1.58663
B0303.3	145.38	142.578	145.612	171.359	173.292	194.803
B0303.4	43.0722	71.5721	80.7285	48.1643	89.8659	103.094
B0303.7	154.545	111.567	132.332	110.415	139.639	131.744
B0304.10	0	0.0443819	0.356964	0.162846	0.0799847	0
B0304.2	33.7501	31.1238	54.156	61.4549	44.9031	32.3441
B0304.4	7.72253	4.83214	8.8941	14.4617	8.15056	10.4636
B0310.1	132.62	101.584	79.793	67.9857	117.729	88.5635
B0310.11	0	0	0.670648	0	0.201952	0
B0310.2	13.1343	5.27121	15.3559	0.845504	16.8435	10.7218
B0310.3	0	0.602075	0.536183	0	0	2.20487
B0310.6	37.4454	22.0119	15.8708	23.2314	26.6411	24.1841
B0310.7	1.03393	1.18705	0.202928	0	1.1046	1.77977
B0310.8	0	0.156315	0.399993	0.147668	0.0588383	0.0673084
B0310.9	0.230622	0.26754	0.0460375	0	0.245838	0.397628
B0334.10	8.31182	21.722	16.7862	10.2749	13.5656	17.1663
B0334.12	0	0	0	0	0	1.77383
B0334.13	7.4637	30.1442	44.8223	20.8635	59.6989	52.173
B0334.16	0.103282	0.0317501	0	0	0.0871922	0
B0334.17	0	0.534018	0.0221942	0	0	0
B0334.18	3.03005	7.4143	2.98993	1.65326	3.01221	10.6034
B0334.19	0	0.288725	0.216117	0.229499	0.100408	0.321509
B0334.20	0	0	0.127069	0	0	0.232152
B0334.3	249.893	224.085	247.383	304.922	365.878	331.653
B0334.4	9.94379	29.1045	33.6388	29.6553	37.828	40.3047
B0334.5	109.967	103.631	118.156	112.896	105.532	121.928
B0334.6	11.1484	9.82678	10.1326	8.44441	5.2035	17.1541
B0336.12	0	0	0.054797	0	0	0
B0336.13	66.5503	60.5143	82.3724	67.5717	93.7326	89.5205
B0336.14	0.515056	1.48001	2.64013	0.662937	2.82666	3.79558
B0336.15	0.0897311	0.257841	0.459953	0.115494	0.49245	0.661251
B0336.16	4.95246	1.72471	2.60528	1.96214	4.41002	0.908607
B0336.3	19.0574	15.5384	19.8752	19.5944	24.9372	27.6502
B0336.5	10.2709	28.1294	35.5249	12.635	36.7527	49.4851
B0336.7	16.8438	26.958	27.6543	16.6132	35.9978	32.5793
B0344.3	0.0110726	0.0426866	0.132878	0.0359412	0.113333	0.333344
B0344.4	0.584442	0.801565	0.876762	0.0226505	1.4012	0.725077
B0344.5	0	0	0	0	0	0
B0348.1	0	0	0	0	0	0
B0348.2	3.49813	1.79914	4.31499	0	3.07911	3.14535
B0348.5	44.2633	225.492	35.3141	38.0321	132.935	117.046
B0348.8	0	0	0.341686	0	0	0
B0348.9	7.63181	3.67044	8.00459	1.70659	10.3572	5.75217
B0350.67	0.727896	3.30288	2.38788	0.552968	6.43869	1.00923
B0350.68	0.159757	0.71328	0	0.0967854	0.651305	0.331811
B0350.69	0	0	0	0	0	0
B0350.70	0.45572	3.04834	0.591277	0	5.22796	4.99022
B0350.71	0.0117918	0.163957	0.523446	0.230151	0.454147	0.198367
B0350.72	0	0	0	0	0	0
B0350.73	0.402155	0	0	0	0.407483	0
B0350.74	0	2.47155	0.557001	0	0.912926	5.26774
B0350.75	0.127502	0.112056	0.0616307	0	0.179269	0
B0350.76	0	0.0459302	0.143632	0.0890331	0.0850123	0.0801235
B0350.77	0.1877	0.0717462	0	0	0.0501357	0.016828
B0350.78	1.05197	0.912576	0.69422	0.748857	0.630379	0.563187
B0350.79	0	0.049137	1.34888	0.278421	0.245228	0.18792
B0350.80	1.09789	0.483971	0.580274	0.151481	1.2595	0.879897
B0350.81	0	0	0	0	0	0
B0350.82	0.758899	1.17	1.50973	1.02599	0.699119	0.236905
B0350.83	0	0	0	0	0	0
B0350.84	2.08504	4.39633	7.90191	1.97344	8.88539	3.82714
B0350.85	0.521709	1.90228	2.70658	0.837613	3.87747	2.34649
B0353.1	37.3085	36.0502	31.9149	23.5054	57.7573	37.5253
B0353.2	0	0	0	0	0	0.108656
B0361.11	75.3495	148.78	148.766	98.9225	170.717	157.937
B0361.13	0	0	0	0	0	0
B0361.2	41.2899	59.2766	90.5785	62.2679	86.8642	94.9046
B0361.3	187.373	383.911	394.251	156.394	394.808	437.86
B0361.4	2.56442	7.69938	1.89661	2.58662	5.25378	5.5953
B0361.6	63.8502	61.9165	82.4191	71.7583	67.6891	79.4962
B0361.8	40.6196	55.1676	62.2268	39.2023	52.0207	71.1968
B0361.9	388.397	510.727	481.069	604.939	804.08	765.007
B0365.10	0	4.53096	2.43514	0	1.90159	1.86774
B0365.8	0	0	0	0	0	0
B0365.9	601.459	115.433	186.912	42.1494	81.5155	101.851
B0379.1	617.425	424.569	358.878	458.031	504.769	419.828
B0379.10	3.93838	1.76894	1.67109	0	1.15753	0
B0379.12	1.08313	0	0.0282088	0.407036	0	0
B0379.13	0	0.0609974	0.169974	0.489853	0.0628173	0.0988071
B0379.2	492.324	442.477	580.492	639.568	611.312	714.487
B0379.6	3.49634	3.30265	3.31664	0.678651	2.24997	4.06282
B0379.7	709.742	930.755	1099.42	962.103	1014.81	1034.94
B0379.8	0.0325379	0.0572554	0.128805	0	0.0908647	0
B0379.9	0	0	0.388406	0	0.987608	0
B0391.13	0	0	0	0	0	0
B0391.14	0	3.32939	3.22575	0	0	0
B0391.3	0	0	0	0	3.23047	0
B0393.10	0	0.373719	0	0.410512	0.0785757	0
B0393.11	9.84485	6.4684	9.08988	5.95928	3.17734	3.31213
B0393.12	0	0.0097577	0	0	0	0
B0393.13	0.236076	0.294823	0.521443	0.254656	0.264287	0.197195
B0393.14	0	0.0362487	0.0317107	0	0	0
B0393.15	0	0	0.363898	0	0.238105	0.0800269
B0393.16	0	0	0.214002	0	0.08888	0
B0393.3	44.2592	38.7561	53.0049	47.5512	49.8274	46.3686
B0393.4	415.6	314.995	420.508	226.532	177.106	207.997
B0393.5	426.417	221.173	240.125	84.6328	249.78	313.628
B0393.6	47.7067	53.7959	83.035	69.8029	111.504	77.2792
B0393.7	1.17234	1.02554	1.34807	0.332882	2.02571	0.987714
B0393.8	0	0	0	0	0	0
B0393.9	15.5368	26.5779	29.9053	21.5303	31.5635	29.9658
B0395.10	0.287714	0.237964	0.272602	0	0.364339	0.0881666
B0395.3	111.879	92.4056	88.5959	130.482	148.292	141.939
B0395.7	0	0	0	0	0	0
B0395.8	0	0.0211751	0.0187745	0	0.110571	0.053988
B0395.9	0	0.0851709	0.0755153	0	0.444741	0.217152
B0399.3	0	0	0	0	0	0
B0403.10	0.602629	0.560067	0.554098	0.255231	2.5036	1.86582
B0403.11	0	0.540178	0.20526	0	0	0
B0403.12	0	0.448131	1.05605	0	0	0
B0403.13	0	0.0237105	0	0	0	0
B0403.14	0.272744	0	0.0966039	0	0.454323	0
B0403.3	25.8697	28.148	28.8705	20.0804	33.726	33.0694
B0403.5	91.7255	158.757	95.5888	189.278	189.273	143.25
B0403.6	21.7988	22.3265	21.7353	7.6335	31.3117	29.1405
B0403.7	0.296368	0	0.104971	0	0.493674	0
B0403.8	1.62968	1.23738	2.25086	1.47801	2.36087	1.72027
B0403.9	0.0749822	0.00539966	0	0	0.0661727	0.246792
B0410.1	0	0	0.183947	0	0	0
B0410.3	14.9517	20.5081	14.5963	13.6935	38.0525	27.6844
B0410.4	0	0	0	0	0	0
B0412.6	0.145921	0	0.0955565	0.0574181	0.275218	0.0189907
B0412.7	1.40502	2.37522	2.45378	4.85311	1.3626	0
B0414.10	0	0	0	0	0	0
B0414.11	0.27832	0	0	0	0	0.306033
B0414.12	0	0	0.0468281	0	0.0738744	0.0357538
B0416.10	0	0.926057	0.380057	0	1.21547	0.961082
B0416.11	0	0.651738	0	0	0	0
B0416.2	0	0	0	0	0	0
B0416.3	0	1.45225	0.908523	0	1.14856	1.1364
B0416.4	1.49527	0	0.870251	0	5.43572	2.57168
B0416.5	704.305	645.39	606.801	599.522	684.69	752.841
B0416.7	0	0	0.429353	0	0	0
B0416.8	0	0.327132	0.290045	0	1.56123	0
B0416.9	0	0.112067	0	0	0.997404	0.454153
B0432.1	1.66138	1.21149	2.91694	0.10366	3.62108	1.84012
B0432.10	28.0419	18.6101	29.3464	44.7577	37.3147	34.3556
B0432.11	42.4134	40.7762	47.2101	42.6919	29.7032	38.4444
B0432.13	15.0074	8.71811	24.4368	18.4409	11.0885	12.4031
B0432.14	4.92366	5.83817	3.17913	6.06716	8.94607	4.89752
B0432.16	0	0	0	0	0	0
B0432.17	0	1.19403	0.722581	0.379637	0.717292	0
B0432.18	0	0	0	0	0	0
B0432.19	1.3264	0	0.784197	0	2.38404	1.16725
B0432.6	27.2788	33.1069	33.7581	32.5048	36.564	48.7393
B0432.7	3.43789	10.4114	5.44973	8.46339	9.64401	9.09094
B0432.8	18.5415	29.1354	31.0173	34.2696	20.8624	33.5902
B0432.9	9.45738	7.1492	15.1186	5.59345	1.38745	6.28445
B0454.12	2.69059	3.25405	0.374541	0	7.41083	9.62597
B0454.13	0	1.67507	0.752703	0	1.62624	0
B0454.14	0	0.509239	0	0	0	0.619505
B0454.16	0	0	0	0	0	0
B0454.17	0	0	0	0	0	0
B0454.19	0	0	0	0	0	0.898623
B0454.20	0	0	0.174734	0	0.2372	0.223478
B0454.21	0	0	0	0	0	0
B0454.22	0	0	0	0	0.885546	0.834319
B0454.23	3.79562	1.59339	0.0299314	0.575858	4.01537	0
B0454.24	0	0	1.74798	0	0	0
B0454.25	0	0	0.284205	0	0	0
B0454.26	90.1421	68.4185	103.293	66.4967	47.973	65.2026
B0454.5	4.75063	3.37791	0.819332	1.09374	0.576545	0.816241
B0454.6	198.682	83.5608	39.556	111.765	89.634	83.1793
B0454.8	44.8977	132.113	62.8399	30.4412	79.0637	64.9536
B0454.9	22.7665	17.9864	11.9328	17.5287	17.9547	13.2875
B0457.10	0	1.75682	0	1.50311	0	2.30381
B0457.11	0	0.245685	2.26546	0	0.420634	0.814318
B0457.12	0	0	1.8042	0	5.93006	0
B0457.13	0	0	0.219575	0	0	0
B0457.14	0	0	0	0	0	0
B0457.15	0	0	0.136071	0.250519	0.538606	0.383968
B0457.16	0	0	0	0	0	0
B0457.17	0	0.345005	1.86316	0	0	0
B0457.18	0.749028	0.739257	3.22262	0	0	0.583391
B0457.19	0	1.26184	0	0	2.00842	0
B0457.2	86.1129	80.5756	52.178	36.8012	89.37	99.772
B0457.4	13.3738	8.11205	8.38384	5.79836	7.1467	5.56245
B0457.6	15.5599	26.2094	22.1244	42.0992	26.1453	38.8712
B0457.8	0	0	0.189725	0	0.291373	0.417528
B0457.9	0	0	0	0	0	0
B0462.4	0.284324	0	0.155742	0	0	0.200979
B0462.5	0	0	0	0	0.904451	1.09507
B0464.6	6.43926	6.41191	10.6418	7.75455	9.54509	13.1426
B0464.9	5.85191	4.53417	8.77689	7.81483	7.97602	9.09191
B0478.23	0.227983	0.299866	0.0292702	0.0639933	0	0
B0478.24	0.371627	0.440177	0.272341	0	0.43989	0.0153618
B0478.25	0	0.101419	0.0690092	0	0	0
B0478.26	0.120355	0.158304	0.0154522	0.033783	0	0
B0478.3	18.1346	20.5861	17.3102	25.2225	35.1532	25.6808
B0491.1	15.4875	23.9001	34.495	21.1979	39.7148	35.8747
B0491.10	0.10125	0.147411	0	0	0	0
B0491.11	0	0	0	0	0	0.0658717
B0491.5	191.945	216.43	184.683	227.817	161.55	164.798
B0491.6	174.523	99.6164	162.267	185.513	151.278	184.929
B0491.7	23.8288	19.5012	30.2279	24.9964	24.4038	33.7377
B0491.9	0	0	0.0210876	0	0.12859	0
B0495.11	0	0.0308682	0	0	0	0
B0495.12	0	0	0	0	0	0
B0495.13	0	0	0	0	0	0.0633489
B0495.14	0	0.897474	0.916818	0	0.210968	0
B0495.15	0	0.470067	0.597745	0.863239	0.802564	0.787644
B0495.16	1.55343	0.839925	1.11189	0	0	3.58534
B0495.17	1.21431	0.92724	0.686172	0	3.62382	2.86886
B0495.18	0	0	0	0	0	0
B0495.19	0	0.210962	0.31484	0.0533397	0.271567	0.628597
B0495.2	11.272	18.7129	27.4374	14.1538	29.8978	26.3885
B0495.20	2.34238	0.543828	1.9446	0.498128	0.818532	2.68968
B0495.21	0	0	0.620822	0	0	0
B0495.22	0	1.76035	0.761356	0	0.371412	1.49798
B0495.5	119.316	121.508	153.886	139.63	187.146	201.941
B0495.7	927.702	1132.87	1454.88	1028.82	1899.38	1943.9
B0495.8	25.4154	14.0145	25.3653	24.0294	25.3478	24.5911
B0495.9	65.749	47.4156	69.0526	70.5654	50.7133	55.1976
B0496.1	4.18672	4.40221	4.6191	3.20692	3.51017	3.51856
B0496.11	0	1.05418	0.211241	0	0.326927	0
B0496.12	0	0	0	0	0	0
B0496.13	0	0.0408164	0.0556295	0	0.0462024	0
B0496.14	0	0.0293648	0.0319372	0	0.129833	0
B0496.15	0.275247	0.122301	0.135676	0.0858963	0.229993	0.219533
B0496.16	2.24689	3.56161	1.92799	0.0805464	3.77635	2.06068
B0496.17	0	0.731159	0.522797	0	0	0
B0496.18	0	0.0823151	0.0789409	0	0.0792198	0.0908461
B0496.19	0.342526	0.173393	0	0	0.36926	0.141845
B0496.2	4.42468	5.6253	9.42276	3.04393	5.97258	10.9318
B0496.6	6.7055	13.3595	13.8618	4.45719	17.6805	16.0941
B0507.1	96.9594	159.093	84.032	33.9649	185.414	175.354
B0507.10	8.35877	2.55992	10.748	1.93451	5.72796	11.7574
B0507.13	0.686741	0.0353787	0.470518	0	0.658846	0.0617171
B0507.14	0	0	0.0628002	0	0.0338218	0
B0507.15	0	0	0	0	0.287981	0
B0507.2	474.425	396.927	424.282	541.603	539.579	455.696
B0507.3	128.893	150.478	225.057	86.9058	276.224	231.658
B0507.4	0	1.9623	0	0	0	0
B0507.5	0	1.46763	0	0	3.11018	3.8354
B0507.6	0	8.60216	14.925	10.2455	23.0485	19.6664
B0507.7	3.14359	8.02803	4.27377	0	8.26366	7.0935
B0507.8	0	0	0	0	0	0
B0507.9	0	7.36478	7.96418	0	3.37428	7.12324
B0511.11	326.451	597.854	606.703	399.921	696.239	790.996
B0511.12	393.196	541.47	628.922	302.917	730.178	733.795
B0511.13	7.9926	9.95148	10.1566	6.22371	12.0522	11.9528
B0511.15	0	0.155252	0	0	0.395669	0
B0511.16	0	0	0.264536	0	0	0.444361
B0511.17	0	0	0	0	0	0
B0511.18	0.669204	0.592157	0.0871329	0.214311	0.0811747	0
B0511.2	21.8863	46.8219	29.875	13.1049	51.5981	42.9906
B0511.6	179.43	213.57	264.499	189.268	221.545	281.954
B0511.7	54.9287	87.8877	125.691	96.6971	146.787	111.46
B0513.2	104.987	75.2615	101.284	127.021	79.8821	102.537
B0513.4	26.6223	21.1952	37.166	28.1866	14.793	13.8653
B0513.5	96.8635	118.189	83.171	77.4459	93.5012	84.683
B0513.90	0	1.14373	0	0	0	1.48742
B0523.6	0	0.262341	1.08325	1.48202	0.148591	1.29448
B0524.10	0	0	0	0	0	0.257153
B0524.2	14.7166	14.516	16.2847	12.8454	16.4794	17.0718
B0524.3	6.85357	9.88336	8.80072	3.69949	16.3366	9.93009
B0524.4	1.49032	6.79252	7.44245	2.98557	4.7866	7.22192
B0524.5	111.086	97.575	103.406	114.386	95.213	108.464
B0524.6	0.69701	0.736962	2.76647	1.72242	1.23238	0.542877
B0524.9	0.268758	0.159575	0.0453478	0.0638731	0.134673	0.133255
B0545.4	80.7352	53.6005	72.3541	58.4326	76.0557	69.9351
B0546.3	5.33985	3.04433	4.51542	4.87781	3.00709	3.48445
B0546.4	2.61472	1.47609	2.53504	2.39309	2.4819	3.02025
B0546.5	0.230079	0.312833	0.136619	0	0.414442	0.0860166
B0547.2	0	0	0	0	0	0.633874
B0547.34	0	0	0.133166	0	1.32331	0
B0554.1	0	0	0	0	0	0
B0554.2	0	0.600867	1.10478	0	0.137098	0.712473
B0554.3	0	0	0	0	0	1.5808
B0554.4	1.47739	0.938021	0.869826	0	0.609054	0.30849
B0554.5	8.85436	9.01486	7.4166	2.74552	8.86834	6.49332
B0554.7	0.9146	0.876582	1.00462	0	2.0824	1.46718
B0563.1	9.15271	4.25499	4.6631	0	8.40665	0
B0563.10	0	0	0	2.57799	2.33862	2.63535
B0563.12	0	0.332417	0.321047	0	0.74885	1.72931
B0563.13	0	0.266291	0.257183	0	0.599885	1.38531
B0563.14	1.32065	0.546917	0	0	0.585231	0.20125
B0563.15	3.13496	18.5309	14.4658	1.24842	25.2716	11.5944
B0563.16	0.69917	2.95256	1.90283	0	2.87151	1.40678
B0563.17	4.48157	1.85593	3.43247	0	1.98595	0.682929
B0563.18	5.61279	2.53383	4.1079	0	4.19158	7.48355
B0563.5	0	6.6754	2.3691	1.69931	3.84361	8.79464
B0563.6	16.0485	23.4384	19.3129	10.4402	28.0914	20.1428
B0563.7	2.30843	2.07223	2.60539	3.11957	4.00752	2.29795
B0563.8	0	0	0.186814	0	0	0
B0563.9	0	0	2.30667	0	0	0
B0564.2	38.8382	35.5166	38.1594	63.4125	38.6723	43.3079
B0564.6	0	0	0	0	0	0
B0564.7	336.798	198.494	334.08	341.545	247.777	302.171
B0564.9	0	3.46712	8.32465	2.606	2.42283	8.80066
baf-1	27.3672	19.4525	26.0658	29.1733	21.1401	21.8155
bag-1	30.6456	22.5887	36.6612	30.9362	37.6873	29.7976
bah-1	11.8841	12.7091	11.4021	0.970179	8.34113	14.3209
bam-2	43.9371	55.0961	46.8303	37.3585	56.5978	65.8187
bar-1	19.6488	24.9231	18.0576	14.0805	24.8328	24.3226
bas-1	9.26919	11.1184	12.5245	7.09924	6.67751	9.5947
basl-1	10.0032	29.9615	25.8645	13.3022	28.3477	31.5273
bath-1	1.91891	3.33959	4.7015	2.91354	2.84607	4.52372
bath-10	17.5951	11.8572	6.57466	8.86237	6.4021	7.98967
bath-13	5.10554	9.77874	24.398	13.4289	17.189	26.9454
bath-15	31.9949	32.0672	39.2472	31.2672	32.4294	61.7994
bath-19	19.2383	12.9338	17.488	29.9121	24.2737	24.6801
bath-2	13.7505	15.3847	23.9567	18.4703	18.08	30.8004
bath-20	0	0.337889	0.229222	0.166091	0.946352	0.228466
bath-21	0.95127	0.683234	0.791531	1.25095	0.952349	1.46471
bath-23	0	0.223021	0.238037	0.825494	0.442773	1.25347
bath-24	1.39811	0.932965	2.02603	2.26755	2.31139	1.5938
bath-25	8.55427	21.4018	10.7812	1.72608	30.8807	8.4088
bath-26	0	3.02545	6.45839	0	5.85509	0
bath-27	19.1231	23.3971	26.5215	34.2898	39.0207	27.5631
bath-28	19.0122	17.1572	29.1439	39.391	24.2252	25.5003
bath-29	24.3095	11.7697	17.5799	22.1172	23.3177	28.6762
bath-3	17.3336	15.9063	21.8091	27.5023	8.46533	14.8818
bath-30	10.3089	12.0489	20.5009	19.6264	21.1628	23.3975
bath-31	0.510539	0.860692	0.814702	0.36086	2.26009	0.43754
bath-33	0	0	0	0.175407	0.234763	0
bath-34	0.868045	1.45031	2.59919	0	2.87376	2.53264
bath-35	0	7.24084	5.36739	0	4.36161	0
bath-36	8.34224	6.39805	8.85562	10.2404	6.00087	13.479
bath-37	1.137	1.91141	0.876202	0	2.19999	1.95203
bath-38	48.1619	47.3301	47.7937	36.3875	45.8385	66.0155
bath-39	37.8962	45.8862	57.7874	25.9574	85.7481	62.8277
bath-4	47.5254	15.8636	33.8571	48.6191	25.01	39.8469
bath-40	358.142	339.494	355.309	420.325	418.843	447.98
bath-41	9.56688	11.9578	15.5912	16.1867	16.4065	23.6968
bath-42	78.7613	71.8571	83.1457	64.3442	96.5973	123.399
bath-43	1.51189	1.97276	2.03554	1.99019	1.89561	2.5341
bath-44	26.423	33.1314	46.3996	23.4254	51.7447	69.9848
bath-45	0	4.86432	6.36728	0.776416	3.47376	3.48257
bath-46	22.1362	11.6659	36.6481	22.2693	20.9659	25.1456
bath-47	1.62393	0	1.31479	0.30011	0.358853	0.402888
bath-5	9.72747	9.26937	16.4255	9.8959	12.0895	15.1641
bath-7	4.25389	4.74968	7.13081	8.13718	5.31486	4.04318
bath-9	0	0.132774	0.220584	0.19995	0.487196	0.325432
bbs-1	1.35095	2.62258	0.151746	0.37226	4.25876	3.22827
bbs-2	1.72428	2.06477	1.0339	0	3.26789	2.37033
bbs-4	1.31489	5.24887	2.53575	1.7594	0.833212	0
bbs-5	1.43278	1.19539	0.851912	1.54159	1.7781	1.35198
bbs-8	0	0.549264	0.513787	0.178287	1.90514	0.794949
bbs-9	9.89284	7.49167	6.33457	1.95043	15.4686	8.8293
bca-1	89.4775	60.0143	62.6233	75.5764	57.2691	47.1335
bca-2	38.6335	29.2771	34.7508	43.7856	28.2996	31.6159
bcat-1	82.8481	99.054	94.4655	107.541	105.963	111.712
bcc-1	6.11026	16.7368	29.4663	13.1301	48.7774	42.6329
bcl-1	9.48904	7.08341	12.981	10.7134	11.3602	8.27864
bcmo-1	0	4.88111	3.54238	2.38641	4.8597	10.2825
bcmo-2	26.196	21.3587	32.3905	11.0499	30.1664	23.0811
bcs-1	35.2391	39.6754	51.4299	32.7736	52.2515	49.9453
BE0003N10.1	14.4532	6.37852	12.5747	12.6552	7.9928	10.1674
BE0003N10.3	21.538	46.5938	34.0845	2.76301	7.69816	7.56871
BE10.1	594.182	547.292	727.017	562.532	495.911	579.168
BE10.3	4.65375	9.21753	3.39347	6.24559	10.8077	7.04742
BE10.4	60.9152	30.5752	53.3654	16.9272	68.3369	36.2321
BE10.5	57.549	39.3107	70.5067	66.3122	47.9061	49.7927
BE10.7	0.0622047	0.0576827	0.0265187	0	0	0.0447224
bec-1	59.9439	79.2793	59.3761	40.7266	55.4985	73.5187
bed-1	13.4019	10.4002	10.1575	10.3469	13.5622	13.8475
bed-2	45.5104	33.8323	37.4101	26.6149	40.0516	41.2566
bed-3	146.343	328.36	132.778	36.3424	160.01	221.651
ben-1	259.902	615.602	844.124	336.632	1080.91	918.57
best-1	8.67845	23.4153	18.864	5.68733	14.7573	12.8044
best-10	83.8847	98.0912	141.386	96.7316	83.9665	94.6583
best-11	114.123	85.9518	104.635	71.3018	72.6147	72.3568
best-12	29.1042	74.103	100.866	27.2582	97.7796	77.3472
best-13	9.05635	30.5309	17.4067	5.26591	22.3529	22.4218
best-14	10.0831	7.43641	6.03756	0	4.99395	6.47057
best-15	7.06203	10.2651	11.9234	2.70107	11.3746	9.3595
best-16	1.44552	6.10443	0.714201	1.71449	4.69114	8.20645
best-17	4.2215	7.85389	4.90426	0.748179	14.5427	8.96636
best-18	4.54458	10.6095	3.83871	3.30944	8.78701	6.89908
best-19	1.67869	3.04657	1.42309	2.66378	2.2924	3.4514
best-2	0.589577	1.56224	0.607384	0.510263	2.39211	0.459201
best-20	63.0494	115.585	108.58	90.4979	186.301	127.529
best-21	502.307	613.056	306.703	559.369	463.974	466.775
best-22	30.5771	39.7691	19.8321	17.1487	48.6714	44.8196
best-23	29.5569	51.3317	34.5089	12.6234	62.4688	51.46
best-24	18.5054	40.1021	14.6004	20.062	69.0499	59.5586
best-25	531.46	354.796	509.232	267.972	441.449	318.193
best-26	89.1208	150.721	151.559	54.9651	95.8275	100.673
best-3	1.11686	2.7323	1.10644	0.149772	1.41294	2.82868
best-4	16.0759	10.6624	6.73707	3.56464	16.5168	10.0678
best-5	4.91509	13.4358	30.9554	3.07313	10.1879	20.9005
best-6	1.98723	5.20232	5.29157	1.7331	4.46981	5.87018
best-7	117.697	122.151	203.734	93.0856	294.292	249.737
best-8	5.12325	54.5438	27.6767	4.4636	32.8673	60.6527
best-9	18.8554	42.8165	48.4465	22.6124	34.5996	25.4989
bet-1	72.4207	115.524	75.8062	59.5401	104.335	107.376
bet-2	164.18	92.2895	147.494	99.2792	154.703	168.184
bicd-1	263.983	455.434	381.363	268.229	455.824	572.928
bir-1	136.525	89.8219	143.358	171.155	126.056	119.566
bir-2	47.7106	54.4731	86.7733	91.792	116.429	140.198
bkip-1	2.55471	2.49713	3.99383	3.39462	3.64671	1.65522
bli-1	128.254	17.3437	41.2087	0.749519	4.73659	32.0316
bli-2	80.6291	79.1091	96.4568	0.933996	36.0237	101.054
bli-3	246.01	490.483	252.021	337.403	686.953	413.064
bli-4	495.628	602.459	507.364	385.26	620.094	667.959
bli-5	54.6751	174.974	100.145	146.938	212.85	170.11
bli-6	22067.9	29739.5	16681.9	27599.9	24077	22884.6
blmp-1	3.86927	4.99294	4.02696	0.322196	3.98412	2.9833
blos-1	3.39824	1.20883	2.076	2.35241	1.86444	1.78822
blos-2	27.9252	27.3929	35.412	37.7436	37.5009	34.9318
blos-4	1.40106	1.3621	1.57163	1.47352	2.80399	2.39874
bmk-1	161.531	158.238	223.259	188.224	230.723	241.253
bmy-1	9.38488	10.1397	7.73797	9.15468	10.4637	12.9185
bnc-1	5.02735	6.56253	3.92613	0	10.332	6.88012
bpl-1	17.8397	25.9249	30.0603	14.286	25.9267	29.3966
bra-1	2.10755	4.1859	3.00868	7.20265	6.51007	3.1053
bra-2	7.60949	8.5226	11.886	7.84887	12.4944	15.1598
brap-2	69.6013	85.3572	116.869	72.1573	126.401	103.671
brc-1	16.2538	11.1924	14.6891	15.6102	22.9438	19.6842
brc-2	122.999	81.4294	115.643	100.904	97.1201	99.5837
brd-1	89.0767	115.021	156.759	117.345	143.943	150.942
bre-1	331.434	491.492	468.744	255.052	425.818	503.645
bre-2	16.0477	14.3268	14.2005	18.5067	18.151	20.6516
bre-3	236.782	450.075	493.771	261.882	520.122	451.169
bre-4	10.4823	9.4539	11.0435	8.96874	10.7792	10.4782
bre-5	23.8493	26.5966	39.6138	16.4262	37.4163	34.2793
brf-1	145.33	131.465	172.432	139.472	186.807	198.563
bris-1	184.018	117.172	193.847	224.561	148.527	180.148
bro-1	1.63894	6.96556	4.39317	0.937417	6.86345	11.227
brp-1	907.734	1197.58	440.368	732.906	625.368	674.489
btb-1	1.54851	1.70244	2.2675	2.34046	4.72447	3.10346
btb-10	2.89996	1.78648	6.49974	0	4.12253	2.59959
btb-11	20.0354	8.53414	25.4205	0	19.2487	19.7428
btb-12	0	0	0	0	0	0
btb-13	0	0.819805	1.16676	0	0.845633	0.51789
btb-14	448.997	464.749	369.326	346.961	522.01	416.26
btb-15	0	4.30436	9.78808	1.16899	2.12427	0
btb-16	8.48476	6.06473	7.05837	7.04193	7.4313	6.25035
btb-17	88.9853	58.9755	64.6941	73.1362	59.9405	95.892
btb-18	1.77962	3.39469	1.30253	0.66644	1.00546	2.63958
btb-19	12.0256	16.1911	17.5728	12.8999	14.9589	22.716
btb-2	458.701	422.262	540.114	373.591	321.093	424.378
btb-20	66.2144	67.5844	137.234	91.1465	60.7656	125.111
btb-21	20.3156	32.7277	23.841	3.25753	61.7656	27.5742
btb-3	3.89071	0	5.08882	16.8859	0	0
btb-4	171.918	97.5689	201.908	157.094	162.367	181.883
btb-5	0.753119	7.80652	6.99873	2.30724	9.9042	8.07308
btb-6	0	0	0	0	0	0
btb-7	0.81581	0	0	0	0.314666	0.484528
btb-8	0	0	0	0	0	0
btb-9	264.975	168.743	198.799	185.686	259.093	185.814
btbd-10	243.402	242.383	322.274	344	472.249	419.586
btf-1	184.676	143.023	243.012	207.222	205.267	210.237
bub-1	261.548	232.308	328.176	299.53	309.771	339.515
bub-3	37.1255	24.8513	34.2418	45.5971	34.2906	40.06
bus-1	0	1.75931	2.84922	0	0.567447	0
bus-12	42.0973	86.0604	32.2593	13.4814	38.905	52.6307
bus-17	63.2528	86.7368	58.2867	48.2114	85.363	71.4989
bus-18	0.52834	2.63823	2.20141	0	1.48087	3.09795
bus-19	63.3341	196.553	149.136	114.028	323.602	257.383
bus-2	26.1776	66.0487	5.86753	11.087	27.9237	54.1932
bus-4	52.5489	153.854	74.5179	96.5744	126.589	137.592
bus-8	291.971	270.971	246.984	56.7847	242.457	284.348
byn-1	850.366	1008.58	1399.48	883.079	1374.17	1369.79
C01A2.1	0.153002	0.166287	0.354901	0.52271	0.119873	0.334355
C01A2.2	6.16479	8.46937	2.76218	3.55798	4.00796	4.46753
C01A2.4	38.2531	41.6161	34.1751	34.8861	43.25	44.9638
C01A2.6	1.65506	0.592312	0.649286	0	0.316472	1.72691
C01A2.8	0	0.0123615	0	0.0251602	0	0
C01A2.9	0.226583	1.19818	0.192205	0	1.26685	0
C01B10.10	162.812	266.871	442.674	109.814	338.429	435.075
C01B10.11	216.73	757.971	260.412	194.583	339.744	421.894
C01B10.3	297.868	552.097	334.721	241.959	421.936	515.083
C01B10.4	79.3375	122.965	165.204	47.8805	165.731	186.874
C01B10.44	21.6799	66.2149	75.1667	48.2808	94.163	105.89
C01B10.45	0	0.0188766	0	0	0	0.0658589
C01B10.46	0	0	0	0	0	0
C01B10.47	0	0	0	0	0	0
C01B10.48	0	0.0727487	0	0	0	0
C01B10.49	0	0.0892148	0.0733384	0	0.310917	0
C01B10.6	1028.48	1428.91	1482.69	1343.12	1350.27	1678.35
C01B10.7	1.95457	9.22991	10.4072	3.45184	15.2385	4.03663
C01B10.8	315.293	288.146	367.604	278.784	351.338	402.2
C01B10.9	157.48	330.791	313.654	206.233	371.71	473.065
C01B12.10	0.599875	0	0.41695	0	0	0
C01B12.8	143.749	186.069	306.786	228.47	328.881	351.45
C01B12.9	0	1.16822	0	0.198548	0.279383	0.318725
C01B4.6	0	0	0.194146	0.285751	0	0
C01B4.7	0	2.56128	0.811431	1.80974	4.87052	0
C01B4.8	0	0	0.315445	0	0	0
C01B7.10	2.09259	2.13019	2.90484	0	1.68378	1.62984
C01B7.11	0	0	0.0379853	0	0	0
C01B7.12	0	0	0	0	0	0
C01B7.13	0	0	0	0	0	0
C01B7.14	0	0	2.17832	2.63235	2.33462	5.01838
C01B7.15	0	0.635001	0	0	1.55311	0
C01B7.16	0	0	0	0	0.0808538	0
C01B7.3	1.2936	0.940876	3.13134	1.20795	5.06806	5.35284
C01B7.5	0	3.18611	0	0	0	7.12642
C01B7.7	0	0	0	0	0	0
C01B7.8	1.85717	0	1.93326	0	2.72305	1.40023
C01B7.9	0	0	0	0	0.791782	0.0907592
C01B9.1	98.4462	111.229	179.762	134.638	163.202	151.713
C01B9.4	5.58684	1.71564	1.16354	4.56119	1.00933	0.473631
C01B9.6	0	0	0	0	2.36217	0
C01B9.7	1.02942	0.968762	2.47361	0.510086	0.646512	0.419065
C01C10.2	6.36785	10.1423	5.0872	3.17688	6.23769	7.73442
C01C10.5	0	0	0	0	0	0.307949
C01C4.2	0	1.63475	0.767525	0	3.55819	1.84972
C01C4.3	79.507	63.7593	38.8171	44.5533	72.9355	61.1538
C01C4.4	0	0.0201015	0	0	0	0
C01C4.5	0	0.0495644	0	0	0.169409	0
C01C4.6	0	0.0374961	0	0	0	0
C01C4.7	0.105978	0.0376111	0.0742243	0	0	0
C01F1.1	146.218	131.957	164.815	149.836	130.83	163.082
C01F1.3	181.479	69.6569	146.112	43.5834	111.408	91.2803
C01F1.4	8.95498	14.2903	13.5505	1.44594	23.9516	5.90516
C01F1.5	12.6013	1.01346	4.3193	0.492846	1.78689	2.09189
C01F1.6	12.2284	14.3139	20.1515	14.7314	12.0706	18.2152
C01F1.7	1.04903	0.192136	0.556168	0	0.553937	0
C01F1.8	0.519209	0.479148	0.852517	0.414551	1.15634	0.198709
C01F4.4	0	0.0539309	0.0701314	0	0.16199	0
C01F4.5	0	0.134852	1.13937	0	1.49391	0
C01F4.6	0.501849	0.825562	0	0	1.87027	0.375443
C01F4.7	0	0.326893	0.675252	0.339302	1.15736	1.23959
C01F4.8	0	0.0227818	0.192485	0	0.25238	0
C01F4.9	0	0	0.0375413	0	0	0
C01F6.12	0	0.0799636	0	0.0673934	0	0.0533714
C01F6.13	0	0	0	0	0.179535	0
C01F6.14	4.24788	0.772009	2.90638	2.40087	3.15784	2.69348
C01F6.15	0	0	0	0	0	0
C01F6.16	0	7.42814	4.30083	4.36659	4.42081	1.82016
C01F6.2	616.923	696.545	641.367	565.033	610.474	726.559
C01F6.9	45.7249	22.7722	43.39	60.9205	26.3885	28.1162
C01G10.1	190.913	284.077	319.724	213.722	332.508	312.449
C01G10.10	100.01	104.732	145.628	86.4933	190.032	190.34
C01G10.14	15.9044	20.7724	22.0364	14.3428	18.977	21.0275
C01G10.15	8.98574	27.529	18.7506	2.2849	24.7011	19.7558
C01G10.16	0	10.2394	0	0	3.59149	0
C01G10.17	0	0	0	0	0	0
C01G10.18	0	3.93778	7.56752	0	11.7616	6.33168
C01G10.4	3.39048	1.98337	8.02406	0	6.87499	6.31766
C01G10.5	1.84383	0	5.59842	0	7.21519	2.77124
C01G10.6	0	3.94465	5.97909	0	7.10028	1.40299
C01G10.7	19.1727	24.9636	28.2311	19.372	32.3416	42.5363
C01G10.8	344.672	302.544	433.046	416.696	333.158	403.201
C01G10.9	95.4911	94.4348	150.398	83.8102	149.747	175.014
C01G12.13	64.2204	59.7674	65.8947	59.3079	41.0083	51.3267
C01G12.14	0	0.022825	0	0.235973	0	0
C01G12.15	0	0.458614	0.290444	0	0.826512	0.942891
C01G12.16	0	2.46188	4.30196	3.38759	0	4.01751
C01G12.3	1017.44	798.766	1139.44	1246.26	949.766	1076.37
C01G12.5	33.703	25.7437	35.8145	0	32.5828	0
C01G12.7	5.71232	8.74311	5.88193	1.87566	7.76517	9.91585
C01G12.9	77.0159	86.0881	96.0029	88.3432	91.5497	101.605
C01G5.25	4.93359	5.31102	3.89484	3.50245	10.3078	5.46144
C01G5.3	31.522	172.44	118.923	57.5206	118.15	143.275
C01G5.4	56.0025	108.243	111.372	47.1216	98.9876	107.295
C01G5.5	29.4376	41.7228	43.7472	20.3242	60.3483	66.9931
C01G5.6	25.7825	31.8367	36.9549	27.8649	31.3575	38.3096
C01G5.7	0	0.595645	0.724436	0	1.03937	1.20079
C01G5.9	16.8722	12.8561	15.9031	9.10344	13.3689	15.5061
C01G6.13	0	0.0676963	0	0	0.049508	0
C01G6.2	46.0776	34.1021	58.3445	35.8375	37.8488	35.8661
C01G6.3	0.763661	4.44822	2.33447	5.80658	6.02306	11.7034
C01G6.4	18.8606	12.6642	20.3961	22.4823	20.3755	22.7535
C01G6.5	153.154	191.344	205.963	198.039	262.219	255.113
C01G6.9	9.66723	9.62982	6.23588	0	13.1853	7.44645
C01G8.1	108.536	102.976	138.835	217.99	176.12	165.493
C01G8.10	0.431553	0.43643	0	0	0.200816	0.23488
C01H6.10	0.11385	3.03972	0.448434	0	1.00311	0.283755
C01H6.11	0	0	0	0	0	0
C01H6.2	17.6068	29.797	14.6383	7.09736	23.7374	25.0867
C01H6.3	15.4917	24.8467	22.996	2.41136	30.3649	28.7918
C01H6.4	200.721	235.268	396.141	181.953	531.806	411.09
C01H6.6	17.6393	75.3811	31.1503	22.4693	98.8268	84.7689
C01H6.8	238.149	291.842	291.301	39.7563	188.748	278.709
C01H6.9	166.793	152.959	179.09	122.394	250.919	196.83
C02B10.3	0.972984	2.41234	1.0563	0.591577	2.05084	1.24614
C02B10.4	5.05294	5.15201	7.67121	9.55056	6.53068	6.86217
C02B10.5	25.1909	14.0508	24.2278	25.5638	23.4984	26.1431
C02B10.6	0	1.87351	1.59163	1.00987	2.32732	0
C02B10.71	2.6531	0.794967	1.89981	0.847039	4.74399	2.55316
C02B10.72	0	0.0596041	0.0134051	0.00338162	0	0
C02B10.73	0.141865	0.370118	0.136116	0	0.969592	0.732187
C02B10.74	0	0.391486	0.105702	0	0.693919	0
C02B4.10	0	0	0	0	0	0
C02B4.11	0.373463	0.906217	1.64553	0	0.992974	0
C02B4.12	0	0.211798	0.162248	0	0.37254	0.668007
C02B4.13	0	0	0.951492	0	1.74275	0.3703
C02B4.14	0	0.0475691	0.0223217	0	0.0179099	0
C02B4.3	0	0	0	0	0	0
C02B4.4	14.6205	12.719	6.72534	3.14944	7.45014	14.5141
C02B4.5	0	0	0	0.359116	2.44482	0
C02B4.6	0	0	0.0525304	0	0.572003	1.8013
C02B4.7	0	0	0	0	0	0
C02B4.8	2.79509	6.86977	9.7756	1.42091	9.34554	10.5468
C02B4.9	0	0	0.00464936	0	0.078754	0
C02B8.1	0	0.706234	0	0	0	0
C02B8.11	0	0	0	0	0	0
C02B8.12	0	4.09367	1.55794	0	0	0
C02B8.3	0.752265	2.07269	1.00578	1.30915	2.05568	2.21434
C02B8.6	1.2067	0.680312	1.03083	0.527196	0.781093	1.25209
C02B8.7	0	0	0	0	1.31525	0
C02C6.10	0	0	0.224484	0	0.13993	0.329784
C02C6.11	0	0	0	0.621923	0	0
C02C6.12	0	0	0	0	0.0655533	0
C02C6.13	0	0.116503	0	0	0.355647	0.298629
C02C6.4	4.19397	3.97081	3.76085	1.06576	4.17403	7.23272
C02C6.5	0	0	0	1.78693	1.12252	7.21477
C02C6.6	0	0	0	0	0	0
C02C6.7	0	0	0	0.707377	0.423576	0.0971063
C02C6.8	0	0.434789	1.608	0.236681	1.50811	0.477941
C02C6.9	0	0	0	0	0.137039	0
C02D4.10	0	0.969718	3.88319	0	1.44035	0.204484
C02D4.11	0	0	0	0	0	1.65401
C02D4.12	0	0.35255	0.460306	0	0	0
C02D4.13	0	0	0	0	0.533699	0.075768
C02D4.14	0	0.474075	0	0	0	0
C02D4.5	0	0	0	0	0.908647	0
C02D4.6	0	0	0	0	0	0
C02D4.7	0	0	0	0	0	0
C02D4.8	0	0.758833	0.93569	0.730606	1.05964	0
C02D4.9	0	0	0	0	0.241015	0
C02D5.2	6.66837	18.769	5.70265	4.12266	12.4734	15.7679
C02D5.4	19.5413	32.8894	28.9817	22.2971	23.9764	25.9276
C02D5.5	0.296952	0	0	0	0	0
C02E7.10	0	0	0	0	0.192174	0
C02E7.16	0	0	0	0	0	0
C02E7.17	0.0553224	0.0319391	0.0665597	0.0190498	0.089996	0.078396
C02E7.6	219.098	394.548	216.308	427.143	275.594	180.789
C02E7.7	9725.31	14607.5	9219.4	19227.6	10351.7	6617.04
C02E7.8	8.21105	4.4153	4.99462	0	10.2683	10.7489
C02F12.5	21.1099	4.66426	3.91651	3.20701	5.62757	0.954468
C02F12.8	31.8585	47.5106	45.5128	29.6195	74.1142	42.0301
C02F12.9	1.98785	7.21885	4.77313	0	8.24089	0
C02F4.10	0.0890731	0.0604493	0	0	0.138565	0
C02F4.11	6.39875	4.58671	7.99464	1.36552	8.8868	3.82316
C02F4.12	0	0	0	0	8.17119	0
C02F4.4	977.404	316.755	571.448	58.5175	141.29	389.675
C02F4.5	0.0832439	0.0497231	0.126024	0	0.28784	0.167347
C02F4.9	0.776856	0.779256	0.633508	0	3.28381	1.64981
C02F5.10	23.2916	12.9041	22.8849	21.9261	20.428	18.4607
C02F5.12	2.21666	2.37687	1.87786	1.69709	2.12668	2.54299
C02F5.13	10.1571	14.3521	16.9256	11.1521	20.814	15.5685
C02F5.14	1332.16	1567.93	1334.65	77.543	654.483	1307.53
C02F5.15	1.09174	0.298754	0.801624	0	0.332966	0
C02F5.2	10.9086	25.1484	23.0345	8.2037	29.393	37.3592
C02F5.3	210.608	310.46	446.525	211.657	417.121	434.786
C02F5.5	621.38	1894.4	1828.12	760.641	1916.95	1786.34
C02F5.7	74.4124	90.9507	106.386	46.7017	104.136	125.052
C02G6.1	33.2923	44.4338	37.7398	16.1316	50.5512	45.0812
C02G6.2	13.3605	44.2154	30.1898	9.08756	50.7433	29.7714
C02G6.3	24.1794	27.3085	7.39921	1.2387	15.7339	16.0419
C02G6.5	0	0	0	0	0	0
C02H6.1	9.59682	2.11748	10.3267	0	7.63505	2.80089
C02H6.3	2.02087	0	3.50222	0	3.42143	6.76988
C02H7.4	0	0.546761	1.19768	0	4.34722	0
C02H7.5	12.442	9.38637	11.423	0.330866	24.1195	10.4119
C03A3.1	42.8808	47.5131	36.9419	24.4478	53.6794	50.8941
C03A3.2	495.132	531.183	628.649	684.549	588.191	605.379
C03A3.3	4.67529	7.62471	5.78101	4.41081	10.0129	7.68822
C03A3.4	0	0	0	0	0.0944952	0
C03A3.5	0	0	0.0428055	0	0	0
C03A3.6	0	0	0.00708611	0	0	0
C03A3.7	0.0823189	0.111847	0.00632987	0	0	0.0124541
C03A3.8	0	0.0141035	0	0	0	0
C03A7.12	4.22846	3.97112	2.47754	0	1.0983	2.90298
C03A7.13	0.366492	1.31038	0.779999	0.800095	1.84824	1.19935
C03A7.15	0.374464	0	0.227773	0	0	0.762996
C03B1.1	2.15201	1.60743	4.41181	3.3913	0	0
C03B1.10	0.0844201	0.183812	0.101172	0.151131	0.245657	0.124298
C03B1.13	8.7755	12.09	10.9566	8.35058	12.8319	11.6668
C03B1.14	6.51873	3.55574	8.10733	3.13624	6.06599	6.05868
C03B1.16	0	0.00322995	0.00906861	0	0	0
C03B1.2	0	0.779469	0	0	3.40593	3.80552
C03B1.3	0	0	0	0	0.0875383	0
C03B1.4	0	0	0.522588	0	1.97665	0.593349
C03B1.5	0.908253	0.928451	0.858259	0.426711	0.758988	0
C03B1.6	1.37041	0	1.33024	0	3.32854	0
C03B1.7	16.5037	23.5588	29.511	26.1859	28.4069	30.7701
C03B1.9	0	0	0	0	0	0
C03B8.2	3.05625	3.35897	6.17313	1.51236	3.16169	5.6671
C03B8.3	130.458	173.749	196.799	204.794	216.381	214.317
C03B8.5	0	0	0	0	0	0
C03B8.6	0	0	0	0	0	0
C03C10.10	0	0	0	0	0	0
C03C10.11	1.06888	0	1.16219	0	0	0
C03C10.12	0	0	0.295227	0	0	0
C03C10.2	49.4823	37.8658	45.2534	36.3906	41.8707	33.4735
C03C10.4	13.3683	16.6389	21.9364	12.1327	20.7956	23.7373
C03C10.5	0	0	0	0	0	0
C03C10.7	0	0	0	0	0.667213	0
C03C10.9	0.475436	0.213746	0	0	0	0
C03C11.1	84.457	157.232	204.776	96.0207	155.466	161.201
C03C11.5	0	0	0	0	0.20492	0
C03C11.6	0	0	0	1.78495	0	1.27872
C03C11.7	0	0	0	0	0	1.27872
C03C11.8	0	0.667863	1.15496	1.18381	0.75904	0.787202
C03D6.1	25.1428	51.754	46.5606	26.9184	62.0549	55.045
C03D6.9	1.40488	0	0.304076	0	0.98404	0.299138
C03E10.1	1.50723	0.230205	0.322275	0	0	1.59576
C03E10.3	0	1.79268	1.1305	1.34563	2.38563	3.69744
C03E10.8	0	0	0	0	0	0
C03E10.9	0	0.388552	0.15412	0	0	0
C03F11.2	93.8521	215.575	27.3065	151.161	241.262	131.977
C03F11.4	39.505	35.1553	51.629	27.0682	42.3663	60.6205
C03F11.5	0	0.234731	0.0166499	0	0.511022	0
C03F11.6	0	0.0448643	0	0	0	0
C03F11.7	0.440218	0	0.0160506	0	0	0.0766946
C03G5.14	0	0.192441	0	0	0	0
C03G6.17	0.478131	0.82428	0.17381	0	0	0.12222
C03G6.21	1.00221	0.206094	0.234295	0	0	1.23083
C03G6.5	13.9548	80.8523	32.8006	25.462	66.0724	48.5845
C03G6.6	0	1.11666	3.62856	0	1.31529	0
C03H12.1	252.688	408.245	477.681	268.51	404.821	381.732
C03H12.2	0	0	0	0	0.302101	0.0904206
C03H12.3	0	0	0	0	0	0.113242
C03H5.3	230.495	113.49	182.444	239.155	125.514	163.89
C03H5.4	0	0.236032	0.157291	0.295625	0.30704	0.912323
C03H5.5	12.4644	21.3475	15.0708	13.4374	18.5952	17.9369
C03H5.6	0.0969275	1.43101	0.680408	0.372259	0.614985	0.408267
C03H5.7	0	0.268255	0	0	0.495566	0
C03H5.9	0	0	0.219294	0	0	0
C04A11.1	17.7442	11.0535	14.2686	16.9825	19.7006	26.1635
C04A11.2	1.13283	1.07462	1.09172	0.529783	1.14431	1.42449
C04A11.5	0.290545	4.8115	2.5498	4.02903	2.83648	2.3425
C04A11.6	0.953807	0.556886	0	0	3.20764	2.8763
C04A11.7	0	0	0	0	0	0
C04A11.8	0	0	0	0	0	0
C04A2.10	0	0.437577	0.0570272	0.122053	0	0
C04A2.11	0	0	0.25401	0.10913	0.160199	0
C04A2.12	0.212248	2.40772	0.911784	0	3.86477	0.251031
C04A2.13	1.98098	4.16563	1.1346	0	3.01362	8.99232
C04A2.14	0	0.302791	1.43063	0	0	0
C04A2.15	0	1.9763	3.86845	0	2.28801	0
C04A2.16	0.522121	3.36646	2.17022	1.42209	8.01934	6.23148
C04A2.8	0.0401415	0.535083	0.363893	0	0.992226	0.748792
C04A2.9	0	0	0.0245062	0	0	0.0137761
C04B4.1	0	3.52458	7.59433	3.83698	0	12.9921
C04B4.2	2.59475	4.48758	4.20565	4.55651	13.1938	12.8599
C04B4.4	0	0.250874	0.15437	0	0.640345	0
C04B4.5	1.88004	5.89082	2.38422	0	11.7873	4.75979
C04B4.6	0	0	0	0	0	0
C04C11.1	22.6946	11.7339	0	3.08154	2.48442	7.98062
C04C11.10	0	0.331676	4.24306	1.89818	1.90708	0
C04C11.11	0	0	0	0	0	0
C04C11.12	0	0	0	0	0.859167	0
C04C11.13	0	0.124657	1.59471	0.713411	0.716757	0
C04C11.14	0	0	1.12968	0	4.16888	0
C04C11.15	0	0	0	0	0	0
C04C11.16	0	0	0	0	0	0
C04C11.17	0	0	0	0	0	0
C04C11.18	0	0	0.131308	1.12439	0.185346	0
C04C11.19	0	0	0	0	0	0
C04C11.20	0	0	0	0	0	0
C04C11.21	0	0	0	0	0.352953	0
C04C11.22	0	0.142239	0.171973	0	0.228377	0.0112786
C04C11.23	6.13826	17.0852	4.9813	14.1747	35.9768	20.7642
C04C11.5	0	0	0	0	0	0.530378
C04C11.6	0	0.0982741	0.0801623	0.0609591	0.531328	0.445732
C04C11.7	0	0	0	0	0	0
C04C11.8	0	0.291633	0.0582151	0	0.228793	0.220434
C04C11.9	0.725431	0.180631	0.149108	0.144886	0.841891	0.749728
C04C3.10	0	0.105242	0.132297	0.0377272	0.11432	0.0414965
C04C3.11	0	0	0.252041	0	0.119118	0.25336
C04C3.12	0	0	0.112125	0.0390543	0.123452	0.180417
C04C3.13	0	0.160418	0.151201	0.106455	0.528723	0
C04C3.14	0	0	0	0	1.45334	0
C04C3.4	0	4.40933	3.97865	0.201707	0	0
C04C3.6	0.561976	1.72502	0.828228	0.632297	2.79456	4.21841
C04C3.7	0.366569	0.740719	0.632595	0.196879	0.10169	0.164873
C04C3.9	2.79075	2.81478	4.25117	3.08006	1.31154	0.75042
C04D8.2	0	0.473503	0	0	0	0
C04D8.3	0.357535	0.892105	0.183521	0.482662	0.272546	0.0972653
C04D8.4	0	0	1.14956	0	1.757	2.15658
C04D8.5	3.23139	5.59535	5.82864	1.67801	8.24123	5.06646
C04E12.10	1.12868	2.85226	1.39899	0.588383	8.17821	2.01999
C04E12.2	19.4729	22.0335	32.3494	16.9699	29.6676	8.19741
C04E12.4	106.057	63.2364	80.6496	30.4006	86.5302	93.0054
C04E12.5	2.45644	3.21589	2.58271	1.13832	5.03942	1.0674
C04E12.6	0	0	0.268369	0	0	0.634574
C04E6.11	456.061	398.248	646.589	516.458	515.546	455.255
C04E6.13	14.642	31.9466	11.7288	4.67757	31.0133	28.8794
C04E6.14	0	0	0	0	0	0
C04E6.3	0.640053	0.328868	0.10426	0.178931	0.769732	0.372474
C04E6.4	5.08026	17.8431	9.73359	5.94789	8.15273	11.3341
C04E6.5	231.172	326.215	300.424	215.746	283.763	314.051
C04E6.7	5.30164	9.26418	10.2689	6.30351	3.0795	13.5226
C04E6.8	0	0	3.24793	0	4.46958	2.27232
C04E7.1	0	0	0	0	0	0
C04E7.3	6.39574	15.7119	11.8078	7.2131	0	10.7894
C04E7.4	5.53578	13.7115	9.28854	3.52166	0	9.33278
C04E7.5	8.31119	8.20626	19.1627	9.65528	16.8267	10.4524
C04E7.7	0	0	0	0	0	0
C04F1.1	219.519	495.243	372.232	32.8462	394.181	526.3
C04F1.4	0	0	0.240487	0	0	0
C04F1.5	0	0	0	0	0	0
C04F12.1	14.2229	16.7238	13.026	13.8998	24.7701	21.3526
C04F12.12	28.3092	25.3267	36.724	42.9629	36.2922	30.2583
C04F12.15	0	0	0.60731	0	0	0.80046
C04F12.16	30.4759	36.3419	51.6712	39.8302	38.4827	33.6026
C04F12.17	2.02567	3.29182	5.28301	1.92074	2.45689	0
C04F12.5	39.697	19.3132	45.8326	41.8442	31.7925	24.2045
C04F12.7	1695.83	5962.14	4277.58	2206.7	6056.25	5396.67
C04F12.8	28.277	27.9935	18.9191	33.7767	41.8819	34.6199
C04F5.2	0	2.66726	1.19893	0	1.87336	0
C04F5.8	252.452	170.205	323.181	308.483	263.123	257.893
C04F5.9	59.846	49.08	80.159	53.2867	91.5911	73.8268
C04F6.7	1.99428	2.02306	2.78416	0	0	0
C04F6.8	0	0.297023	0.11997	0	0	0.109386
C04G2.10	249.292	141.828	216.729	209.073	183.936	177.982
C04G2.14	48.0621	21.4053	31.5205	45.1866	24.7228	32.9398
C04G2.2	1070.3	734.393	1071.03	1001.81	1016.59	857.599
C04G2.5	12.989	49.0533	49.8841	11.0584	53.8391	40.9115
C04G2.8	9271.48	7602.24	8343.85	7302.72	6200.42	6151.4
C04G2.9	30367.2	24739.7	28372	35362.8	28294.1	23604.7
C04G6.10	23.9612	132.527	113.455	81.7786	262.116	186.977
C04G6.11	0	4.26184	0	0	15.7367	20.4147
C04G6.12	0	0.0466855	0.0238151	0.0136366	0	0.0468565
C04G6.13	1.91495	6.02662	5.30936	0.301923	5.2431	4.85
C04G6.14	0	0	0.0375545	0	0	0
C04G6.2	294.596	2419.99	795.645	132.787	1011.77	915.82
C04G6.4	39.6133	32.0804	44.1995	45.306	48.1239	50.433
C04G6.5	1.77444	2.63663	10.0967	3.04708	2.64531	1.63311
C04G6.6	0.619059	1.2955	5.02212	2.62174	1.00288	0.970752
C04G6.7	56.1193	91.9821	108.102	82.611	222.808	118.302
C04H4.1	0	0	5.00597	0	0	0
C04H4.2	0	0	0	0	0	0
C04H4.3	0	0	0	0.0980688	0.0102015	0
C04H4.4	0	0.413207	0	0	0.221558	0.428919
C04H4.5	0.467147	0	0.0875964	0	0.423931	0.191497
C04H4.6	0	0.0958773	0	0	0.267824	0
C04H5.1	0	1.00983	0.721181	0.862985	0.650267	0.633957
C04H5.10	0	0	0	0	0	0
C04H5.7	7.25438	3.33693	2.47891	5.76764	3.32154	3.73524
C05A2.2	0	0.294822	0	0	0.518875	0
C05A2.3	0	0	0.0932558	0	0.221147	0.0611607
C05A2.4	0	0.234937	0	0	0.311325	0.277243
C05A9.10	0	0.26544	0.261399	0.125169	0	0
C05A9.11	0	0.00509641	0.0870873	0	0.0893432	0
C05A9.12	0.0833123	0	0	0	0	0.0913253
C05A9.2	0	0.986437	0	0	1.82169	0
C05A9.3	0.133399	0.0655163	0	0	0.0393578	0
C05A9.4	0	0.465322	0	0	0	0
C05A9.5	0	0	0	0	0	1.08421
C05A9.6	0	0	0	0	0	2.29234
C05A9.7	4.49023	4.39286	2.29928	0	3.1614	4.51628
C05A9.8	0	0.0690003	1.17908	0	1.20962	0
C05A9.9	0.96564	1.33017	0.966894	0.467029	1.84536	1.91897
C05B10.14	0	0.0921066	0	0	0.240746	0
C05B10.15	0	0	0.209942	0	0	0
C05B10.16	0	0.536577	0.716233	0	0	0
C05B10.17	0	0	0	0	0	0
C05B10.18	0.0754282	0.013589	0	0	0	0
C05B10.19	0.200708	0.0587872	0.0810416	0.050375	0.0115914	0
C05B10.20	0	0.0930265	0.203028	0	0	0.0699057
C05B10.21	0	0	0.0993457	0	0	0
C05B5.1	0	0.367149	0.30292	0	0.736606	0.295289
C05B5.11	0.993584	1.03594	1.35885	0	1.84458	1.04671
C05B5.12	4.19403	3.52562	7.55301	3.06673	5.05695	4.798
C05B5.13	0	0.0834507	0.19471	0	0.168204	0.0727881
C05B5.14	0.00736422	0.103023	0.0675362	0	0.192582	0
C05B5.15	0.440745	0.227112	0.0762935	0	0.299984	0.423257
C05B5.16	0.320485	0.80668	1.07848	0	1.73733	1.33225
C05B5.17	0	0.090929	0.060164	0	0.147786	0
C05B5.2	1581.51	1712.91	2431.37	2234.18	2222.29	1954.93
C05B5.4	0	13.5606	0	0	29.7085	4.32604
C05B5.5	5.06088	5.6153	8.69558	2.94291	5.52778	5.78197
C05B5.8	5.44231	12.5656	3.70913	5.60166	6.92925	6.463
C05C10.2	192.143	297.151	354.396	218.707	411.413	389.544
C05C10.3	117.879	94.8845	98.9735	54.0302	69.882	65.7334
C05C10.5	813.058	612.518	773.373	1477.22	910.058	864.655
C05C10.7	265.9	220.222	487.63	293.259	369.31	457.255
C05C10.8	0	0	0	0	0	0
C05C12.1	486.393	459.121	541.055	463.251	523.191	524.223
C05C12.10	0	0.484233	1.69544	1.43672	3.46402	2.42212
C05C12.4	103.505	145.376	169.498	134.71	201.626	190.942
C05C12.5	684.165	812.177	1042.29	921.49	1097.86	902.512
C05C12.6	1.79919	2.48027	0.883233	0	1.37702	0.290862
C05C8.1	20.9964	34.4199	22.2586	18.7177	19.1357	21.3041
C05C8.10	0.914829	0.116701	0.221917	0.208358	0.326573	0.38573
C05C8.2	51.4236	44.4411	81.9186	61.2061	66.7042	72.7895
C05C8.5	176.026	103.986	154.614	151.876	140.262	198.222
C05C8.7	349.664	176.086	174.155	225.231	290.415	218.266
C05C8.8	0.349905	0.0942205	0.186926	0.500614	0.383492	0.258587
C05C9.1	18.8865	35.1918	6.49695	0.0394544	20.7885	10.1757
C05C9.10	0	0.17773	0	0	0	0
C05C9.11	0.0592017	0	0	0	0	0
C05C9.12	0	0.0657248	0.0421791	0.182005	0.0857344	0.0698845
C05C9.13	0.230967	0	0	0	0.0262092	0.479711
C05C9.14	0	0	0	0	0.0542963	0.769582
C05C9.2	5.52677	17.3406	21.4687	1.73071	25.2074	20.5865
C05C9.3	16.0288	44.9673	57.0818	34.691	77.2096	54
C05C9.5	0	1.11912	0.256064	0.139958	2.75694	1.14145
C05C9.6	0	0	0	0.886402	0	0.094464
C05C9.7	0.153697	0	0	0	0.0964471	0
C05C9.8	0	0	2.26546	0.927093	0	2.8344
C05C9.9	0	1.55566	0	0.194552	3.83234	0
C05D10.2	0	12.7867	17.7968	0	9.19892	4.23411
C05D10.4	22.1716	34.4071	23.41	32.8935	41.6885	36.3127
C05D11.1	1835.51	2026.88	2315.88	1774.57	1963.79	2273.71
C05D11.13	10.4728	15.1024	10.6506	9.00545	10.4811	12.6563
C05D11.5	95.7385	78.2632	106.339	76.3417	92.8549	156.596
C05D11.8	40.3165	97.3111	88.659	13.9626	110.778	106.564
C05D11.9	396.808	546.38	813.757	446.876	664.175	693.683
C05D12.1	20.0349	36.7656	20.1953	22.6075	28.1305	32.9753
C05D12.10	0	0.0974025	0.0428902	0	0.129592	0.263425
C05D12.11	0	0.0750064	0.0382781	0	0	0.0237829
C05D12.2	2.97478	5.41196	3.85483	4.74519	5.68609	5.05373
C05D12.3	25.2883	32.6951	33.2302	25.7607	42.0063	42.975
C05D12.4	1.96	0.859743	1.44877	1.00738	2.1557	2.43751
C05D12.5	0.0830873	0.0370968	0.389069	0.140982	0.133711	0.244381
C05D12.7	1.77749	1.34432	0.338817	0.309111	1.16291	0.590306
C05D12.8	0.746646	0.590416	0.939123	0.270415	1.1492	0.767696
C05D12.9	0	0	0.0867526	0	0	0.0651303
C05D2.10	119.818	86.3925	112.321	120.729	113.152	120.059
C05D2.11	1.56657	3.18205	1.52693	0.299543	1.87614	1.3301
C05D2.12	0	0	0	0	0	0
C05D2.13	0	0	0	0	0	0
C05D2.14	1.39257	0.122599	0.349395	2.27467	0.299859	0.21387
C05D2.15	0.205033	0.530411	0.362855	0.297491	0.184388	0.47908
C05D2.16	0.179295	0.520697	0.723181	0.382288	0.713738	1.29151
C05D2.17	0.9143	0.333376	0.406174	0	0	0.174073
C05D2.8	70.0429	81.7714	84.6125	59.9859	68.2001	84.7875
C05D9.10	0	0	0	0	0	0.136976
C05D9.11	0	0	0	0	0	0.0708006
C05D9.12	3.31522	2.52458	3.46696	4.72309	1.02493	1.17229
C05D9.3	4.39755	5.19765	2.67032	1.86435	8.02365	7.18355
C05D9.4	0.608213	1.7357	0.926306	0.71948	2.35436	0
C05D9.7	0.597712	0.978169	0.45136	0.435326	0.9456	0.661298
C05D9.9	26.0018	16.6019	19.125	0	4.98864	10.5053
C05E11.10	2.99789	0	0	0.0685805	0	0.421731
C05E11.11	0	4.1852	1.18766	2.69597	0.877846	0.849723
C05E11.12	2.07795	4.66355	1.24763	1.0191	11.4508	8.87935
C05E11.13	0	0	0	0	0	0
C05E11.14	3.30164	0	7.0795	2.24788	2.90877	1.17543
C05E11.15	0	0.0233381	0	0	0	0
C05E11.16	0	0.111509	0.1116	0.0458505	0	0.341888
C05E11.17	0.0656561	0.147291	0.170218	0.0614812	0.202225	0.237243
C05E11.18	0	0	0	0	0	0
C05E11.2	0	0	0	0	0	0
C05E11.3	0.535346	1.3132	0.821089	0.593622	0.525216	0.520288
C05E11.6	0.0368873	0.0699605	0.0265808	0	0.118059	0.0611563
C05E11.7	117.595	156.625	6.70458	4.45546	74.7833	66.6988
C05E11.9	0	0	0.42252	0.561643	0	0.279322
C05E4.12	0	0.254592	0	0	0	0
C05E4.15	0	0	0	0	0	1.16375
C05E4.16	0.288226	0	0	0	0	0
C05E4.7	0	0.273201	0.266763	0	0.991461	0.697262
C05E7.1	16.3936	32.8248	15.3752	10.6435	17.5338	19.4795
C05E7.2	1273.76	670.011	874.483	1135.6	950.948	1145
C05E7.3	5.69674	6.56155	3.97972	7.38972	11.8345	5.62822
C05E7.5	0.760812	0	0	0	0	0
C05E7.6	0.232541	0	0	0	0	0
C05G5.1	23.7096	28.3498	30.8558	27.0714	30.162	27.5971
C05G5.10	0.201134	0.0576089	0.0698566	0	0.1481	0
C05G5.2	6.36284	7.21883	12.9554	12.1252	8.19085	8.82256
C05G5.3	0.981058	0.874051	0.773448	0.751942	1.00257	0
C05G5.5	0.165683	0.122428	0.0773303	0	1.63466	0
C05G5.7	1.28228	0.359223	1.21951	0.068717	0.0937011	0.773005
C05G5.8	0.364659	0	0.292611	0	0	0
C05G5.9	0	0.317604	0.0962425	0	0.637593	0.392743
C05G6.4	0	0	0.100646	0	0.0383578	0
C05G6.5	0.690342	0	0.861427	0	0.338119	0
C05H8.3	0	0	0	0	0.319828	0.272133
C05H8.4	0	0	0	0	0.227223	0
C06A1.10	0	0.163348	0	0	0	0
C06A1.11	0.132066	0.438454	0.0911546	0.175845	0.591272	0.276934
C06A1.12	29.4043	31.3964	40.8875	40.4227	45.488	40.6609
C06A1.2	8.36267	10.4949	0	6.96325	4.9867	3.25152
C06A1.3	1177.53	1051.32	1338.39	1259.98	1164.39	1044.24
C06A1.6	25.0229	25.8513	37.2149	16.7087	69.5619	30.4117
C06A1.7	20.8275	23.499	32.0715	16.1585	40.8649	42.5042
C06A1.8	6.08148	2.55061	4.65034	0	5.21667	6.01323
C06A1.9	0	0	0	0	0.324219	0.577283
C06A12.17	0	0.451511	0.416776	0	0	0
C06A12.18	0	1.54923	2.43251	0	0.385804	0.461893
C06A12.3	53.2683	34.3189	23.8428	22.3415	13.2977	19.6355
C06A12.8	0	0	0.944873	0	0	0
C06A5.1	27.0418	35.1351	50.4889	21.9181	69.8226	71.1929
C06A5.12	0	0.259978	0	0.399779	0.397385	0.430921
C06A5.2	154.843	124.825	181.631	114.208	169.569	188.105
C06A5.3	185.008	218.398	231.645	146.728	282.469	265.828
C06A5.6	139.427	149.606	222.933	168.084	241.996	272.517
C06A5.8	52.7905	55.4665	66.5154	126.563	59.7097	83.0535
C06A6.10	0	0	0	0	0	0
C06A6.11	0	0	0	0	0	0
C06A6.12	0	6.50994	3.38473	0	6.99711	0
C06A6.13	0	0	0	0	0	0
C06A6.14	0	0.577852	1.25994	0	0	0
C06A6.2	36.8744	62.885	32.8735	23.3258	44.2032	53.0184
C06A6.4	88.5361	168.603	187.17	103.583	166.389	213.99
C06A6.5	137.123	113.178	51.4005	35.3029	72.0631	79.0746
C06A6.7	135.2	244.777	277.922	65.7221	211.167	232.136
C06A6.9	0.277529	0.316187	0.233831	0	1.62863	0.45095
C06A8.13	0	0	0	0	0	0.985753
C06A8.14	0	0.192209	0.155246	0	0	0.0961819
C06A8.15	0	0	0.201454	0.218425	0.0918	0
C06A8.16	0.381876	1.33265	1.86956	0.82626	0.749462	2.34716
C06A8.17	0.890778	6.52369	2.37891	2.33585	5.32754	9.42319
C06A8.3	3946.29	3927.66	2192.76	1613.38	2091.41	2217.23
C06A8.6	431.68	711.483	769.459	366.607	658.975	770.452
C06A8.8	11.2406	25.1978	11.2159	12.9113	22.2029	23.8201
C06B3.1	0	0	0	0	0	0
C06B3.16	6.61491	3.70931	3.26806	1.13492	4.04464	0
C06B3.6	0	60.7289	79.988	13.4659	46.4911	76.4388
C06B3.7	0.255223	0.887484	3.14149	0	2.57334	1.6137
C06B8.11	0	0	0	0	0	0
C06B8.13	0	0.0774689	0.0237635	0	0	0.00320241
C06B8.14	0	0.281646	0.552004	0	0	0
C06B8.15	0	0	0	0	0	0
C06B8.2	112.522	99.4752	165.805	80.7804	158.702	209.262
C06B8.3	0	0.26276	0.659823	0	0	0
C06B8.7	15.3079	16.8352	20.888	18.3904	32.0538	22.7202
C06C3.10	8.16567	15.1287	9.74951	7.5646	10.0599	8.32591
C06C3.12	0.588257	1.3766	0.903952	0.439809	1.64372	1.0622
C06C3.14	2.93086	0.637515	3.88161	2.54342	1.55718	1.15201
C06C3.3	5.20628	18.4095	8.83403	6.04664	15.9676	7.77143
C06C3.4	39.7146	81.48	43.2973	10.301	41.52	57.2888
C06C3.7	0	0	0	0	0	0
C06C3.8	49.06	71.3305	82.9931	58.6378	61.1834	56.6798
C06C3.9	0	5.59301	3.53774	2.28485	0	0
C06C6.1	0	3.80521	0.841856	0	0	0
C06C6.12	0	0.0720671	0.441475	0	0	0
C06C6.6	18.8211	36.6476	56.7127	34.379	50.0154	41.0819
C06C6.7	72.9833	98.2478	60.7208	49.4605	99.1243	83.8324
C06C6.8	7.10684	5.22974	11.0696	9.11105	10.3985	6.86235
C06C6.9	2.68391	5.22121	6.49	1.76365	6.55875	7.85838
C06E1.1	0	0.431974	0.467262	0	0.562466	0
C06E1.11	1.16741	3.45834	0.993786	1.14616	4.67824	3.79412
C06E1.12	0	0	0	0	0	0.0386396
C06E1.13	0	0	0.0620948	0.166413	0	0.297548
C06E1.14	0	0.0635002	0	0	0.0217981	0
C06E1.15	0	0	0.0558853	0.141889	0	0
C06E1.7	5.19489	3.12638	6.23698	4.55564	3.80962	4.78543
C06E1.9	48.5424	46.1805	65.4548	46.4319	67.4679	75.696
C06E2.1	27.0905	40.4087	16.0983	28.8501	64.6517	57.4391
C06E2.12	0	0	0	0	0	0.114899
C06E2.13	0	0	0.141591	0	1.5497	2.52867
C06E2.14	0.396197	0	0.519192	0	0	0
C06E2.2	1.30179	23.0449	13.8889	0	37.9846	30.1946
C06E2.5	2.17993	1.74815	1.20786	4.83574	1.50883	0.533784
C06E2.9	0.398294	0	0.127348	0	0	0
C06E4.1	0	0	0	0	0	0.254628
C06E4.15	0	0.0574525	0	0	0	0
C06E4.16	0	0.842012	0	0	0	0
C06E4.17	0	0	0	0	0.090848	0
C06E4.18	0	0	0	0	0	0
C06E4.19	0	0.0432291	0.0958207	0	0.328769	0.206627
C06E4.2	0.316624	0.965381	1.0926	0.461372	0.338574	0.186065
C06E4.20	0	0	0	0	0	0
C06E4.21	0	0	0	0	0.531327	0.288012
C06E4.3	16.2672	19.2243	19.2273	6.62738	20.173	15.4091
C06E4.5	0	0	0	0	0.223717	0
C06E4.6	0	4.17805	2.63373	0	3.84793	0
C06E4.8	0	2.26613	13.9801	10.0257	16.2665	0
C06E7.2	39.9703	91.7881	40.8149	36.8264	65.6365	69.7509
C06E7.4	65.0802	211.235	87.4475	129.844	186.274	140.374
C06E7.88	0.374118	0.115881	0.357174	0.0244911	0.092931	0.209583
C06E7.89	0	0	0	0	0	0
C06E7.90	0	0.688508	0.239485	0	0.696771	0.415757
C06E7.91	0	0.361936	0.571677	0	0.971939	0
C06E7.92	0.965521	1.49145	1.12467	0.364989	1.38628	0
C06E7.93	1.01801	0.273325	0.0571811	0	0.4151	0.985754
C06E7.94	1.17621	0.635711	0.718847	0.946541	0	0
C06E7.95	0.417319	1.32542	1.09735	0	0.805791	0.610779
C06E8.5	111.203	7.55095	2.3532	9.58121	2.18802	5.89306
C06E8.6	0	0.477332	0	0	0.430121	0
C06E8.7	0	0.00886681	0	0	0	0
C06G1.1	30.4878	62.248	49.0282	104.924	91.0611	84.9374
C06G1.10	1.5934	0.487098	1.72182	4.57197	0.97025	6.10459
C06G1.11	0	0	0	0	0	0
C06G1.12	2.23878	0.908699	2.91657	0	5.26232	1.59576
C06G1.13	0	0.294823	0.272142	0	1.73955	0
C06G1.14	0	0	0	0	0	0
C06G1.15	0	0	0	0	0	0
C06G1.16	0	1.43873	1.4011	2.57173	1.45584	2.7464
C06G1.17	0.201077	0.130786	0.450078	0.163285	0.185765	0.56071
C06G1.2	94.5275	462.42	37.6414	25.4924	132.538	135.906
C06G1.5	20.3882	29.7734	20.6759	22.8834	41.2591	30.0605
C06G1.6	2.81177	2.90415	2.62076	2.74727	4.16246	2.23156
C06G1.7	0	0.354641	0	0	0.180959	0.204977
C06G1.8	0	0.0160395	0	0	0	0
C06G1.9	0.0855766	0	0.00778248	0	0.144231	0.0954753
C06G3.3	0	0	0.968713	0.929163	0	0
C06G3.5	44.2782	46.037	52.4857	45.1633	43.6926	42.7049
C06G3.6	3.4094	5.3997	4.17513	2.10867	8.30735	5.59017
C06G3.8	12.4314	15.9986	18.5866	11.9517	14.8056	14.0629
C06G4.1	9.21931	17.9581	21.1858	12.288	21.962	22.82
C06G4.4	18.4205	27.6039	34.4651	17.0071	27.0437	24.0532
C06G4.6	118.652	292.402	414.787	77.6254	368.555	458.454
C06G4.7	0	0	0.0899192	0	0.142796	0
C06G8.3	92.5193	133.213	137.451	76.6066	180.974	144.818
C06H2.10	0.490784	0.252326	0.356774	0	0.500213	0.600024
C06H2.2	17.4688	29.8429	31.4965	21.2518	44.647	37.6921
C06H2.6	23.2685	25.0995	36.8349	19.1904	33.8332	38.2123
C06H2.7	0.462637	2.51873	2.20818	4.38853	6.00367	2.84658
C06H2.9	0	0	0.392098	0	0	0
C06H5.11	0	0	0	0	0	0
C06H5.12	0	0	0	0	0	0
C06H5.13	0	0	0	0	0	0
C06H5.14	0.0628473	0.0584264	0.0514619	0	0.0173183	0
C06H5.6	73.9007	51.6904	73.762	64.5375	43.4561	51.0192
C06H5.8	0	0.977858	0.360348	0.844821	0.400421	0.699584
C07A12.10	0	0	0	0	0	0
C07A12.11	0	0	0	0	0	0
C07A12.12	1.08448	0	0.589578	0	0	1.35146
C07A12.13	0	0	0.0739034	0	0	0
C07A12.14	2.49704	2.25948	2.55029	0	1.20553	0.414903
C07A12.15	0	0	0	0	0	0
C07A12.16	0.213468	0	0	0	0.0847375	0
C07A12.17	0	0	0.0586409	0.162974	0	0.0743103
C07A12.18	7.20429	6.49845	8.78269	12.5969	12.9364	16.4455
C07A12.19	0.785114	6.8932	0.361225	5.84802	3.89096	6.69839
C07A12.2	0	0	0	0	0	0
C07A12.7	154.106	139.502	107.717	141.354	100.523	109.823
C07A12.9	0.140181	0.207529	0.110985	0	0.0549138	0.218365
C07A4.2	17.8041	76.7361	42.4104	36.1305	83.5111	50.9343
C07A4.3	33.6393	60.7112	34.8561	45.3043	83.5788	50.9309
C07A4.4	0	0.14675	0.11253	0	0.235881	0
C07A4.5	0	0	0	0	0	0
C07A4.6	0	0	0	0	0	0
C07A4.7	0	0.201462	0.156839	0	0	0
C07A4.8	0.399457	0	0	0	0	0
C07A4.9	0	0	0	0	0.250812	0
C07A9.10	0	0.746251	0	0	0.566692	0
C07A9.12	0.747632	2.0432	1.77701	0.380068	2.55675	2.75732
C07A9.13	16.7562	17.989	17.4348	15.3464	17.1174	19.5667
C07A9.14	0	0.0806353	0.050269	0	0	0
C07A9.15	0	0	0.0858325	0	0.150675	0
C07A9.16	0	0	0.00384397	0	0	0.143703
C07A9.2	12.2709	9.39407	15.8894	15.4156	10.503	12.4895
C07A9.5	0.645319	1.74518	0.923947	1.32763	6.19176	0
C07A9.9	5.061	6.07011	6.40785	8.15126	10.9468	12.5512
C07B5.2	0	0.55615	0	0	1.48589	0
C07B5.3	2.37292	3.08708	2.25891	0	3.8187	2.82039
C07B5.4	111.112	183.746	130.418	67.6776	230.082	165.32
C07B5.6	0	0	0.132453	0	0	0
C07B5.8	0.372118	0.174287	0.366633	0.224178	0.410971	0
C07B5.9	0	0.224125	0	0.0933057	0.159941	0.56941
C07C7.1	0	0	0.270632	0	0	0
C07C7.3	0.35106	0.748252	1.54689	1.37087	2.5692	2.7766
C07D10.1	0.595363	3.43741	4.19348	1.21764	3.84329	3.71416
C07D10.5	6.85214	13.7273	8.64718	8.62143	10.1493	9.07847
C07D10.6	0	0	0	0	0	0
C07D8.5	0	0	1.21271	0	0	0
C07D8.6	290.774	210.703	234.311	224.129	154.792	165.905
C07E3.10	2.30904	5.09461	4.74514	1.28423	6.61621	5.73271
C07E3.13	0	0	0	0	0	0
C07E3.14	0	0	0	0	0	0
C07E3.15	0	0	0.056014	0.930722	0	0
C07E3.16	0	0	0	0	0	0
C07E3.17	0	0.0985103	0	0.725087	0.114718	0.321442
C07E3.3	119.491	189.542	137.541	131.728	214.914	197.798
C07E3.4	35.4562	72.9711	78.382	37.5829	47.9996	61.7472
C07E3.8	0	0	0	0	0.306503	0.387658
C07E3.9	0.845037	3.0807	1.72931	2.6942	2.78498	1.90538
C07F11.2	0.255393	0.892176	0.324586	0	0	0
C07G1.10	0	0.0501458	0.052893	0	0	0
C07G1.11	0	0	0	0	0.118498	0
C07G1.12	0	0	0.316209	0	0.882689	0.439648
C07G1.13	0.0921659	0.0687572	0.0341758	0.0636118	0.25346	0.216263
C07G1.14	0.717523	0.403929	2.28467	2.05198	1.73204	0
C07G1.15	1.06372	0.261555	0.460753	0	0.46517	0.978583
C07G1.6	232.439	354.829	385.294	211.989	383.307	385.527
C07G1.7	0.814101	11.7267	7.15944	4.84737	5.92061	9.50733
C07G2.4	4.76507	4.05809	2.25192	1.62181	2.60638	7.69374
C07G3.10	0	0	0.408679	0	0	0
C07G3.13	0	0	0	0	0	0
C07G3.8	7.263	0.632413	5.49794	0	2.64167	2.30395
C07H4.1	22.0929	40.7776	35.2807	22.1812	47.3085	42.2952
C07H4.3	7.95071	6.16737	7.68301	1.76082	5.42816	7.36014
C07H4.4	0	0.0469914	0.0736254	0	0.0881679	0.0460405
C07H6.10	0.415063	0.978811	1.05082	0.480057	0.194439	1.41949
C07H6.11	0	0	0	0	0	0
C07H6.12	0	0.143427	0.429188	0	0.818531	0
C07H6.13	0	0.167332	0	0	0	0
C07H6.14	0.254315	2.63547	1.934	1.95776	2.35866	1.46994
C07H6.15	0	0	0	0	0	0.0649647
C07H6.16	0	0	0	0	0.634255	0
C07H6.17	0	0	0	0	0	0
C07H6.18	0	0	0	0	0	0
C07H6.19	0.704976	0.80263	0.770243	0.378286	3.4489	0.774205
C07H6.2	22.5262	19.2774	31.5758	47.9018	18.1738	23.1321
C07H6.4	662.332	877.385	1142.44	740.659	1154.94	1165.51
C07H6.9	26.5875	75.1979	44.8174	31.6828	53.3547	55.7036
C08A9.10	5.53608	5.19476	7.19639	8.68357	10.703	6.93339
C08A9.12	0	0	0	0	0	0
C08A9.3	0	0.782565	1.61537	0	0	1.65739
C08A9.6	1.61098	2.02274	2.01038	4.17045	3.30184	2.62862
C08A9.8	0.590448	0.101754	0.913062	0.84795	1.14809	0
C08A9.9	1.35249	1.50131	1.67917	0.607201	2.82469	2.31998
C08B11.11	0	0	0	0	0.409413	0.1321
C08B11.12	0	0	0	0	0	0
C08B11.13	0.572028	0	0	0	0	0
C08B11.8	85.4374	141.374	137.1	84.0412	145.982	207.569
C08B11.9	15.5983	18.4422	23.8558	15.6991	20.347	23.0596
C08B6.10	49.9138	15.332	14.7712	14.1062	9.95699	16.0459
C08B6.11	16.5722	34.4702	54.8457	11.7832	48.4728	42.7189
C08B6.14	0	0	0	0	0	0.189811
C08B6.16	0	0	0	0	0	0
C08B6.17	5.93638	17.5034	6.63259	0.995143	13.2382	12.7783
C08B6.2	1.0138	1.33694	1.07394	0	1.1963	1.53967
C08B6.3	13.1739	36.0721	36.7556	26.8497	52.6375	45.2907
C08B6.4	26.846	38.2119	10.0413	5.0431	25.2228	27.7223
C08B6.5	0	0	0	0	0	0
C08B6.6	2.58034	5.229	5.49446	3.45622	6.05507	4.97767
C08B6.8	79.5157	123.723	121.104	91.858	102.2	135.526
C08C3.10	0	0	0	0	1.00461	0
C08C3.11	0	0.164901	0	0	0	0
C08C3.6	1.87318	0.0962692	0	1.25962	3.65423	0.167937
C08C3.7	0.0541594	0.432468	0.556606	0	0.243036	0.251475
C08C3.8	0	0	0	0	0	0
C08C3.9	0	0	0	0	0	0
C08D8.1	1.37493	0.823888	0.744807	1.3281	2.70111	0.87714
C08D8.3	0	0	0.0897936	0	0.669229	0.571233
C08D8.4	0.264972	0.388715	0.259734	0	0.903595	0.51103
C08D8.5	0	2.77975	2.46462	0	1.17651	5.32674
C08D8.6	0	0	0	0	0	0
C08D8.7	0	1.25098	1.28613	0.440365	1.2337	0
C08E3.1	0	0	0	0	0	0
C08E3.13	0	0	0	0	0	0
C08E3.14	0	0	0.165972	0	0.564816	0.175951
C08E3.15	1.61937	0	0.755369	0	1.12176	2.32983
C08E8.1	0	0	0	0	0	0
C08E8.10	6.36248	5.33381	6.67465	3.01017	4.81845	6.71971
C08E8.11	0	0.528932	0	0	0	0
C08E8.12	0	0	0.011045	0	0	0
C08E8.13	0.0493257	0.0944853	0.145502	0	0.29319	0
C08E8.14	0.0938999	0.179869	0.276987	0	0.558137	0
C08E8.15	0	0	0.0941036	0	0	0
C08E8.2	0	0	0	0	0	0
C08E8.3	5.4897	1.79807	4.29726	0	0	0
C08E8.4	9.72804	7.82859	11.9263	22.4312	13.805	20.9855
C08E8.5	1.58057	2.48404	0	0	0	0
C08E8.6	0.767174	1.414	1.06226	0	2.3505	2.00055
C08E8.9	0	0	0	0	0	0
C08F1.10	0.262276	1.74145	1.20615	0.708354	2.68835	0.238135
C08F1.11	10.4435	13.5019	11.1163	3.85898	19.8704	16.7456
C08F1.6	0	0.197297	0.370225	0.220143	0.23695	0
C08F1.8	8.09138	6.54686	3.66868	0	11.4941	2.684
C08F11.1	13.7015	10.637	4.84388	5.61987	7.36709	8.73047
C08F11.10	33.5573	86.8838	84.805	32.0492	84.9862	92.0566
C08F11.11	342.006	386.677	635.473	678.32	856.866	705.378
C08F11.116	0	0	0	0	0	0
C08F11.12	0	0	0	0	0	0
C08F11.13	359.38	276.688	370.008	302.041	263.101	490.066
C08F11.17	0	0	0	0	0	0
C08F11.2	0	3.45043	3.88258	0	1.54521	1.59987
C08F11.3	0	94.7652	111.917	0	45.9758	105.023
C08F11.7	11.1788	9.42388	12.339	15.2686	14.943	22.5658
[truncated: 26,644 more rows]

## Sheet: Sheet2
Description: The list of differentially expressed genes (DEGs) between WT and alh-4(-) (p-value was calculated with the negative binomial test, genes expresison level with a p-value < 0.05 and fold change > 2 (or fold change <0.5 if down regulated in alh-4(-) ) between WT and alh-4(-) was considered differentially expressed)
	WT			alh-4(-)
DEGs	n2_wild_type_rep1	n2_wild_type_rep2	n2_wild_type_rep3	alh-4_ko_mutant_rep1	alh-4_ko_mutant_rep2	alh-4_ko_mutant_rep3	meanBase(all)	mean(WT)	mean(alh-4(-))	fold change(alh-4 KO/ WT)	log2FC	p-value
abu-10	313.943	14.1792	46.1087	16.551	72.2793	43.8673	84.4881	124.744	44.2325	0.354587	-1.49579	4.13822e-05
abu-15	685.553	30.7783	155.65	29.2038	77.2015	79.89	176.379	290.66	62.0984	0.213646	-2.22671	1.41533e-09
abu-4	73.7251	3.29121	2.85588	0.959599	27.1276	1.73866	18.283	26.6241	9.94197	0.37342	-1.42113	0.00394488
abu-6	89.5824	2.34227	24.9783	6.43921	9.14918	11.8433	24.0558	38.9677	9.14388	0.234653	-2.0914	5.05689e-06
abu-7	88.862	2.5189	27.0924	5.37676	11.6572	11.3514	24.4764	39.4911	9.46177	0.239592	-2.06135	7.06991e-06
acbp-7	0	6.31833	1.26573	0	0	0	1.26401	2.52802	0	0	65535	0.00921139
acl-8	11.3388	7.38741	8.67097	4.72727	0	2.21887	5.72388	9.13238	2.31538	0.253535	-1.97974	0.00962962
acox-1	81.7936	90.5449	89.2219	191.223	235.44	263.561	158.631	87.1868	230.075	2.63887	1.39992	0.000351779
acp-6	36.2417	41.7862	20.5645	1.12267	9.46265	18.6682	21.3077	32.8641	9.75117	0.296711	-1.75287	0.000148758
acs-7	10.6806	13.1722	17.8736	29.5286	57.1287	65.9927	32.3961	13.9088	50.8833	3.65836	1.8712	0.000114949
alh-4	351.826	291.176	336.477	33.6564	24.648	35.228	178.835	326.493	31.1775	0.095492	-3.38848	1.65969e-17
amt-1	27.7786	5.5878	7.97693	3.04575	3.44355	5.38632	8.86983	13.7811	3.95854	0.287244	-1.79965	0.00600562
anr-18	5.10355	9.99968	15.9521	13.1928	38.3709	29.8233	18.7404	10.3518	27.129	2.62071	1.38996	0.0121143
anr-22	0	0	0	6.2425	0	0	1.04042	0	2.08083	65535	65535	0.0262147
anr-25	0	2.6361	0	3.77398	21.5203	0	4.65506	0.878702	8.43142	9.59531	3.26233	0.00208291
aqp-3	10.3701	21.7164	22.409	2.9484	7.34198	11.0523	12.6397	18.1652	7.11423	0.391641	-1.3524	0.0131111
arf-1.1	46.5773	110.76	94.5371	79.7725	153.139	275.267	126.675	83.9581	169.393	2.01759	1.01263	0.0142698
arl-13	27.777	20.6219	5.87836	20.551	4.84571	0	13.279	18.0924	8.46557	0.467907	-1.09571	0.0313674
asp-12	3.85271	5.284	16.6906	29.0088	26.2939	52.6714	22.3002	8.6091	35.9913	4.18062	2.06372	8.93629e-05
asp-14	220.102	130.077	253.558	73.55	97.4377	94.3017	144.838	201.246	88.4298	0.439412	-1.18635	0.000488747
atf-8	135.222	1.79317	22.6772	0	0	0	26.6155	53.231	0	0	65535	2.47836e-21
B0198.7	0	0.0617081	0.693013	2.87077	6.22765	1.36351	1.86944	0.251574	3.48731	13.862	3.79306	0.0374042
B0205.13	4.52466	23.3529	8.38816	28.5214	57.2717	88.6688	35.1213	12.0886	58.154	4.81065	2.26623	2.27351e-06
B0205.14	1.35734	0	5.39861	6.85002	12.7666	15.1006	6.9122	2.25198	11.5724	5.13876	2.36142	0.00206033
B0238.12	28.0577	8.81686	7.70929	0	6.8471	7.76437	9.86589	14.8613	4.87049	0.32773	-1.60942	0.00776904
B0238.15	0	0.892226	0	4.55693	2.51682	3.99264	1.9931	0.297409	3.68879	12.4031	3.63263	0.0250949
B0272.4	35.2533	34.3733	33.3686	67.2274	57.3357	91.1311	53.1149	34.3317	71.8981	2.09422	1.06641	0.0153518
B0365.9	601.459	115.433	186.912	42.1494	81.5155	101.851	188.22	301.268	75.1718	0.249518	-2.00278	3.1131e-08
B0391.14	0	3.32939	3.22575	0	0	0	1.09252	2.18505	0	0	65535	0.0136028
B0432.9	9.45738	7.1492	15.1186	5.59345	1.38745	6.28445	7.49842	10.5751	4.42178	0.418133	-1.25797	0.0448353
B0563.10	0	0	0	2.57799	2.33862	2.63535	1.25866	0	2.51732	65535	65535	0.0196429
BE0003N10.3	21.538	46.5938	34.0845	2.76301	7.69816	7.56871	20.041	34.0721	6.00996	0.17639	-2.50316	1.37458e-06
best-24	18.5054	40.1021	14.6004	20.062	69.0499	59.5586	36.9797	24.4026	49.5568	2.0308	1.02205	0.0318259
bli-1	128.254	17.3437	41.2087	0.749519	4.73659	32.0316	37.3874	62.2689	12.5059	0.200837	-2.3159	2.68336e-07
btb-15	0	4.30436	9.78808	1.16899	2.12427	0	2.89762	4.69748	1.09775	0.23369	-2.09733	0.0341607
C01F1.5	12.6013	1.01346	4.3193	0.492846	1.78689	2.09189	3.71761	5.97801	1.45721	0.243762	-2.03646	0.0211788
C01G12.5	33.703	25.7437	35.8145	0	32.5828	0	21.3073	31.7537	10.8609	0.342037	-1.54778	0.000951141
C02B8.12	0	4.09367	1.55794	0	0	0	0.941934	1.88387	0	0	65535	0.0231384
C02C6.5	0	0	0	1.78693	1.12252	7.21477	1.68737	0	3.37474	65535	65535	0.00899701
C02F12.5	21.1099	4.66426	3.91651	3.20701	5.62757	0.954468	6.57995	9.89687	3.26302	0.329702	-1.60077	0.0198228
C02F4.12	0	0	0	0	8.17119	0	1.36186	0	2.72373	65535	65535	0.0191718
C02F4.4	977.404	316.755	571.448	58.5175	141.29	389.675	409.182	621.869	196.494	0.315973	-1.66212	3.84209e-06
C02F5.14	1332.16	1567.93	1334.65	77.543	654.483	1307.53	1045.71	1411.58	679.852	0.481625	-1.05402	0.00206076
C04B4.2	2.59475	4.48758	4.20565	4.55651	13.1938	12.8599	6.98303	3.76266	10.2034	2.71175	1.43923	0.0464274
C04C11.1	22.6946	11.7339	0	3.08154	2.48442	7.98062	7.99584	11.4762	4.51552	0.39347	-1.34567	0.047182
C04C11.23	6.13826	17.0852	4.9813	14.1747	35.9768	20.7642	16.5201	9.40158	23.6386	2.51432	1.33017	0.0170508
C04C3.4	0	4.40933	3.97865	0.201707	0	0	1.43161	2.79599	0.0672356	0.0240471	-5.37799	0.0100425
C04F6.7	1.99428	2.02306	2.78416	0	0	0	1.13358	2.26717	0	0	65535	0.0141076
C04G6.11	0	4.26184	0	0	15.7367	20.4147	6.73554	1.42061	12.0505	8.48257	3.0845	0.000172008
C04H4.1	0	0	5.00597	0	0	0	0.834328	1.66866	0	0	65535	0.0401796
C05D10.2	0	12.7867	17.7968	0	9.19892	4.23411	7.3361	10.1945	4.47768	0.439224	-1.18697	0.0414474
C05D9.9	26.0018	16.6019	19.125	0	4.98864	10.5053	12.8704	20.5762	5.16466	0.251001	-1.99423	0.000339066
C06A12.3	53.2683	34.3189	23.8428	22.3415	13.2977	19.6355	27.7841	37.1433	18.4249	0.496048	-1.01145	0.0148628
C06C6.1	0	3.80521	0.841856	0	0	0	0.77451	1.54902	0	0	65535	0.0401548
C06E8.5	111.203	7.55095	2.3532	9.58121	2.18802	5.89306	23.1283	40.3691	5.88743	0.14584	-2.77754	3.12749e-08
C06G1.2	94.5275	462.42	37.6414	25.4924	132.538	135.906	148.088	198.196	97.9788	0.494352	-1.01639	0.00235133
C08E8.3	5.4897	1.79807	4.29726	0	0	0	1.93084	3.86167	0	0	65535	0.00167596
C09B8.4	26.1425	34.6537	16.8652	4.3196	0	3.80671	14.298	25.8871	2.70877	0.104638	-3.25653	1.15777e-07
C09B9.85	46.1806	55.7162	100.149	16.6468	41.452	34.6449	49.1316	67.3487	30.9146	0.459022	-1.12336	0.00310965
C09F12.2	20.8589	4.5192	0	0	4.96086	0	5.0565	8.45938	1.65362	0.195478	-2.35492	0.00480706
C10C5.2	2.67391	8.19776	9.28656	15.7156	13.2588	20.8613	11.6657	6.71941	16.6119	2.47223	1.30581	0.0404227
C11H1.5	157.918	129.027	82.5016	18.7003	70.5602	92.4266	91.8555	123.149	60.5623	0.491782	-1.02391	0.00334971
C12D8.21	0	6.09114	0	0	0	0	1.01519	2.03038	0	0	65535	0.0239594
C13A2.4	0	0	0	0	7.01414	0	1.16902	0	2.33805	65535	65535	0.0309445
C14A4.9	19.7714	1.75176	3.3312	0	0	1.59909	4.4089	8.28478	0.533031	0.0643386	-3.95817	0.000306416
C14F11.6	890.243	353.202	551.713	18.0402	110.401	435.249	393.141	598.386	187.897	0.314006	-1.67114	2.72311e-06
C14F11.7	0	7.86291	2.6936	0	1.88599	0	2.07375	3.51884	0.628662	0.178656	-2.48474	0.0392716
C15A11.4	7.99042	34.6604	20.2013	24.5417	88.4013	71.9683	41.2939	20.9507	61.6371	2.94201	1.5568	0.00101697
C15A11.7	24.8243	3.20463	3.30796	0.440952	2.0417	1.75177	5.92855	10.4456	1.41147	0.135126	-2.88762	0.000293135
C15B12.8	0	1.6338	4.60631	0	0	0	1.04002	2.08004	0	0	65535	0.0235489
C16D6.3	2.86787	1.77244	13.8003	0	0	3.36461	3.6342	6.14686	1.12154	0.182457	-2.45437	0.010123
C17B7.2	0	11.3999	4.32206	0	3.67468	0	3.23278	5.24066	1.22489	0.233729	-2.09709	0.0405366
C17E7.4	13.8295	0	3.16639	61.3817	12.0133	4.33765	15.7881	5.6653	25.9109	4.57361	2.19333	8.70889e-05
C17F4.12	4.7154	11.8678	11.7642	16.1612	26.0263	21.4491	15.3307	9.44913	21.2122	2.24488	1.16664	0.0367603
C18A3.11	0	3.46873	3.24721	0	0	0	1.11932	2.23864	0	0	65535	0.0137618
C18B12.11	2.7659	1.75225	0	0	0	0	0.753024	1.50605	0	0	65535	0.0400595
C18D11.9	8.88407	5.87254	8.55598	0	1.63105	1.36351	4.38452	7.77086	0.998187	0.128453	-2.96069	0.00189484
C25E10.7	0	0	0	0	7.01572	1.95436	1.49501	0	2.99003	65535	65535	0.0130326
C25F6.8	21.9073	50.9255	50.1718	80.0125	97.8722	81.0981	63.6646	41.0015	86.3276	2.10547	1.07414	0.0135529
C25F9.11	0	1.48349	0	0	6.21626	5.04679	2.12442	0.494497	3.75435	7.59226	2.92453	0.0257486
C25G6.3	1.56684	4.47019	0.839809	0	0	0	1.14614	2.29228	0	0	65535	0.0145377
C26B2.8	153.879	394.585	192.97	360.802	734.44	536.987	395.611	247.145	544.077	2.20145	1.13845	0.00451755
C27A2.7	1.42859	1.52715	1.9278	0	0	0	0.813924	1.62785	0	0	65535	0.0400185
C27A7.10	0	1.23469	0.97893	2.58899	3.26285	5.69534	2.29347	0.737874	3.84906	5.21642	2.38306	0.0478297
C27C7.5	5.09337	0	0.822584	0	0	0	0.985992	1.97198	0	0	65535	0.0242383
C27C7.7	0	0.774385	0	2.00463	10.8883	0	2.27789	0.258128	4.29766	16.6493	4.05739	0.0120805
C29E4.15	19.1664	0	11.3689	0	2.24401	6.36985	6.52485	10.1784	2.87129	0.282096	-1.82574	0.0101549
C29F9.12	0	2.39517	4.00273	0	0	0.243619	1.10692	2.13263	0.0812062	0.0380779	-4.7149	0.0242102
C30B5.6	190.04	66.6221	143.605	20.717	65.2162	99.4333	97.6057	133.423	61.7888	0.463106	-1.11058	0.00143423
C30B5.7	5.59087	43.0291	31.8786	12.6137	86.2651	84.3194	43.9495	26.8329	61.0661	2.27579	1.18637	0.0112952
C30H6.5	494.207	976.818	806.76	1850.69	2414.81	1776.38	1386.61	759.262	2013.96	2.65252	1.40736	0.000435567
C31B8.8	17.4317	3.2594	11.8577	0	1.56294	0	5.6853	10.8496	0.520979	0.0480182	-4.38027	1.71091e-05
C32H11.1	0	0.630713	0.652241	15.7987	15.3081	13.9834	7.72887	0.427651	15.0301	35.1456	5.13527	1.22962e-07
C33B4.2	23.9706	1.09084	11.6843	0	0	3.6851	6.73847	12.2486	1.22837	0.100287	-3.3178	4.605e-05
C33B4.7	0	0	0	2.13724	2.96961	4.7133	1.63669	0	3.27338	65535	65535	0.00904266
C34C6.10	0	10.091	0	0	0	0	1.68183	3.36366	0	0	65535	0.0040192
C34D1.12	3.30164	1.84264	3.51799	0	0	0.653596	1.55264	2.88742	0.217865	0.0754532	-3.72827	0.0302165
C34F6.1	428.843	168.672	52.1731	0	50.8786	104.239	134.134	216.563	51.7057	0.238756	-2.06639	1.26174e-08
C34H3.4	0	2.26449	2.53056	0.911963	11.1579	8.06476	4.15494	1.59835	6.71153	4.19904	2.07006	0.0391583
C35A5.10	60.5718	272.887	226.776	157.045	760.318	393.613	311.868	186.745	436.992	2.34005	1.22654	0.00200114
C35E7.6	0	1.0195	3.94063	0	0	0	0.826689	1.65338	0	0	65535	0.0401489
C36B7.5	64.3641	142.088	54.3035	261.512	251.486	179.303	158.843	86.9187	230.767	2.65498	1.4087	0.000317317
C39D10.8	212.839	117.252	82.3057	33.3373	36.1233	68.9008	91.7929	137.465	46.1204	0.335506	-1.57559	1.44704e-05
C40A11.7	4.29213	1.81146	1.45093	0	0	0	1.25909	2.51817	0	0	65535	0.00955989
C40H1.8	52.7754	100.504	180.385	92.0109	327.107	310.588	177.228	111.222	243.235	2.18694	1.12892	0.00461815
C41A3.4	0	0.463291	0	0	2.48452	4.83693	1.29746	0.15443	2.44048	15.8031	3.98214	0.0307369
C43F9.5	24.2844	13.8283	16.5668	19.1396	57.2914	33.4546	27.4275	18.2265	36.6286	2.00963	1.00693	0.0476049
C44C1.6	2.32514	1.50035	1.1475	0	0	0	0.82883	1.65766	0	0	65535	0.0402087
C44C10.3	1.61845	2.53104	1.70027	0	0	0	0.97496	1.94992	0	0	65535	0.0235654
C45B11.6	50.4226	5.44952	0	0	0	10.9979	11.145	18.624	3.66595	0.19684	-2.34491	0.000111795
C45B2.1	460.358	35.911	56.8615	31.8133	17.6666	32.6727	105.881	184.377	27.3842	0.148523	-2.75124	7.64092e-13
C45B2.2	47.4291	28.8479	19.7045	16.101	10.3798	12.0249	22.4145	31.9938	12.8352	0.401178	-1.31768	0.003127
C45E5.4	124.403	15.0354	11.1643	0	15.3889	17.8398	30.6385	50.2008	11.0762	0.220638	-2.18025	1.09993e-06
C46C11.4	0	2.06829	0	0	5.57894	11.7855	3.23879	0.689429	5.78815	8.39558	3.06963	0.0102575
C46E10.9	1.52848	2.22802	5.19837	12.1616	12.2728	7.87661	6.87763	2.98495	10.7703	3.6082	1.85128	0.0116643
C49F5.5	10.8221	8.56919	13.4314	0	0	14.1052	7.82133	10.9409	4.70174	0.429739	-1.21847	0.0414943
C49F8.1	77.2413	252.985	35.0388	274.228	422.999	274.633	222.854	121.755	323.953	2.6607	1.4118	0.000374713
C50E3.6	18.6876	5.64828	5.56132	3.90349	3.72295	4.47659	7.00003	9.96573	4.03434	0.404822	-1.30464	0.0452724
C52A10.3	5.73554	4.09884	12.2237	0	2.81973	0	4.1463	7.35269	0.939911	0.127832	-2.96768	0.00284947
C54C8.4	13.7324	0	0	0	0	0	2.28873	4.57745	0	0	65535	0.000731103
C55B6.1	7.53874	6.10312	11.7858	24.2891	26.48	33.8435	18.34	8.47589	28.2042	3.32758	1.73447	0.00132831
C56E6.12	0	0	10.2599	0	22.0501	9.45038	6.96006	3.41997	10.5002	3.07025	1.61836	0.0281143
catp-3	201.768	253.337	197.788	512.9	457.137	436.384	343.219	217.631	468.807	2.15414	1.10711	0.00556796
cdh-12	75.8532	9.8141	19.1611	4.78952	12.8947	11.7281	22.3735	34.9428	9.80411	0.280576	-1.83354	5.21437e-05
cdh-7	141.034	12.5788	42.1857	6.47336	21.7582	27.1733	41.8673	65.2663	18.4683	0.282968	-1.82129	1.05957e-05
cdr-4	73.1137	123.261	69.4987	299.525	263.572	330.743	193.286	88.6244	297.947	3.3619	1.74928	8.50541e-06
cdr-6	246.625	263.332	254.652	840.45	680.316	857.705	523.847	254.87	792.824	3.1107	1.63724	0.000139275
ceh-33	23.0441	8.49678	5.80348	0.874738	12.0494	1.5639	8.63873	12.4481	4.82935	0.387958	-1.36603	0.0282291
ceh-40	2.96166	11.3021	21.0619	0	8.46204	4.91604	8.11729	11.7752	4.45936	0.378707	-1.40085	0.0200702
ceh-43	1.74326	20.7095	1.61298	9.94403	26.9712	47.1249	18.0176	8.02192	28.0134	3.4921	1.8041	0.00103445
che-3	17.4036	24.8428	26.4776	23.3122	76.6561	52.0379	36.7884	22.908	50.6687	2.21183	1.14524	0.0169172
chil-18	0	0.387924	0.866744	19.2755	25.6109	20.9016	11.1738	0.418223	21.9293	52.4345	5.71245	6.95805e-10
chil-23	63.4679	49.0342	92.1378	0	26.4413	23.0752	42.3594	68.2133	16.5055	0.241969	-2.04711	1.87496e-06
chil-27	0	5.4326	3.89144	0	22.185	21.722	8.87184	3.10801	14.6357	4.70901	2.23542	0.00142649
ckk-1	0	26.949	16.1293	10.4112	43.495	41.9993	23.164	14.3594	31.9685	2.22631	1.15465	0.025377
clec-105	37.8658	6.1598	0	0	0	0	7.3376	14.6752	0	0	65535	1.61311e-08
clec-11	0	0	0	0	10.1075	0	1.68458	0	3.36915	65535	65535	0.00898868
clec-125	0	6.12162	3.65699	6.34869	13.1561	16.2236	7.58449	3.25954	11.9094	3.65373	1.86937	0.0111981
clec-17	7.99731	14.8503	14.7674	35.9408	40.3022	56.2118	28.345	12.5383	44.1516	3.52132	1.81612	0.000253806
clec-174	0	0	0	3.30074	11.2589	10.8515	4.23518	0	8.47037	65535	65535	3.0212e-05
clec-179	3.98837	0	1.54748	0	0	0	0.922642	1.84528	0	0	65535	0.0234311
clec-180	239.154	133.833	152.293	26.5695	87.3933	128.561	127.967	175.093	80.8413	0.461704	-1.11496	0.00114202
clec-210	2.31527	2.70983	3.04144	7.33354	11.1358	14.6281	6.86066	2.68885	11.0325	4.10305	2.0367	0.00580803
clec-218	289.633	192.253	270.526	71.103	94.8914	82.0017	166.735	250.804	82.6653	0.329601	-1.60121	6.10043e-06
clec-239	17.3728	27.5537	22.3951	4.45767	17.7275	11.0306	16.7562	22.4405	11.0719	0.49339	-1.0192	0.0330647
clec-241	0	0	0	0	27.4731	0	4.57885	0	9.15769	65535	65535	1.56435e-05
clec-33	1.53676	3.76604	4.07471	0	0	0	1.56292	3.12584	0	0	65535	0.00644884
clec-35	8.45444	2.22188	5.35253	1.749	0	0	2.96298	5.34295	0.583001	0.109116	-3.19607	0.00751198
clec-38	5.02322	9.64175	54.4555	3.94257	7.86156	0	13.4874	23.0401	3.93471	0.170776	-2.54982	1.76141e-05
clec-42	0	3.26906	4.76256	13.8168	23.6519	18.0158	10.586	2.67721	18.4948	6.90826	2.78832	5.7531e-05
clec-52	398.849	312.164	411.424	1079.63	1018.85	918.047	689.827	374.146	1005.51	2.68748	1.42625	0.00070726
clec-72	6.93744	9.07532	13.6555	15.151	31.2035	34.4534	18.4127	9.88941	26.9359	2.72372	1.44558	0.00948761
clec-88	49.1311	71.6867	115.276	146.907	176.305	166.26	120.928	78.6978	163.157	2.07321	1.05187	0.0112984
clec-91	327.129	322.918	445.057	908.752	837.541	690.626	588.671	365.035	812.306	2.22529	1.15399	0.00739316
cls-3	7.87539	37.2098	17.4764	35.6674	64.5396	51.6163	35.7308	20.8538	50.6078	2.42678	1.27905	0.00775752
cnc-2	2.32265	7.36176	2.61399	0	0.67937	0.575793	2.25893	4.09946	0.418388	0.102059	-3.29252	0.00947736
cnc-3	38.7199	20.0846	21.8522	0.557866	5.86601	12.4112	16.582	26.8856	6.27835	0.233521	-2.09837	7.65878e-05
col-110	529.393	322.016	449.785	9.72646	155.132	395.964	310.336	433.731	186.941	0.431006	-1.21422	0.000338295
col-119	2510.73	297.118	446.614	304.826	168.419	211.664	656.563	1084.82	228.303	0.210452	-2.24843	2.90143e-09
col-127	23.2108	3.53826	3.6583	3.07759	2.05699	2.67014	6.36867	10.1358	2.60158	0.256673	-1.962	0.00719389
col-146	2080.64	146.138	89.3331	156.246	15.9606	177.56	444.312	772.036	116.589	0.151015	-2.72724	4.14544e-12
col-147	658.617	32.524	15.2089	21.3205	2.21386	32.6336	127.086	235.45	18.7226	0.0795186	-3.65256	2.97969e-19
col-149	16.7754	1.02818	2.24988	0.552184	1.05402	0.972396	3.77202	6.6845	0.859534	0.128586	-2.95919	0.00512254
col-156	127.362	177.447	300.441	491.943	512.396	403.1	335.448	201.75	469.146	2.32538	1.21747	0.00201222
col-176	10.9011	4.51305	4.40468	1.60458	2.17753	0.914321	4.08587	6.60626	1.56548	0.236969	-2.07723	0.0226609
col-185	0	1.02231	2.0165	0	16.5959	13.0477	5.44706	1.01294	9.88119	9.755	3.28614	0.000484472
col-39	1521.07	234.377	403.886	356.729	169.874	388.779	512.452	719.777	305.127	0.423919	-1.23814	0.000586055
col-43	11.4161	20.1673	8.43051	3.58316	6.78734	4.62027	9.16744	13.338	4.99692	0.374639	-1.41643	0.0185727
col-46	27.9108	8.03498	10.4692	6.80097	1.38586	2.84568	9.57459	15.4717	3.67751	0.237693	-2.07283	0.00134669
col-47	12.3969	0.965418	0	0	0	0	2.22705	4.45411	0	0	65535	0.00114883
col-54	12.6454	51.1192	25.0598	118.466	65.1912	42.7441	52.5376	29.6081	75.467	2.54886	1.34985	0.00184891
col-55	0	0	6.45599	0	0	0	1.076	2.152	0	0	65535	0.0235906
col-62	2363.7	150.795	195.236	201.504	36.5069	312.867	543.434	903.243	183.626	0.203296	-2.29834	2.37696e-09
col-7	311.956	11.2848	12.2866	14.8413	2.44084	23.4264	62.7061	111.843	13.5695	0.121327	-3.04303	1.15604e-13
col-70	143.214	191.057	232.161	461.258	428.312	383.868	306.645	188.811	424.479	2.24817	1.16875	0.00308007
col-8	17.9081	5.43063	2.36827	0	4.78194	4.62875	5.85295	8.569	3.1369	0.366075	-1.44979	0.0340375
col-80	1296.47	101.348	156.361	233.953	74.6249	87.5401	325.049	518.059	132.039	0.254873	-1.97215	3.60845e-08
col-98	55.856	2.62524	3.51461	4.55583	0.116087	1.60753	11.3792	20.6653	2.09315	0.101288	-3.30346	7.83271e-07
comt-1	24.9686	7.98724	1.58407	3.11071	3.50193	5.51385	7.77774	11.5133	4.04216	0.351086	-1.5101	0.0186577
cth-1	1280.05	827.596	1031.47	234.617	260.078	233.154	644.494	1046.37	242.616	0.231865	-2.10865	2.78811e-08
cuti-1	62.2127	125.66	70.0462	11.7354	25.4905	39.6058	55.7918	85.973	25.6106	0.297891	-1.74714	5.48037e-06
cutl-13	8.92921	0	6.73941	0	0	0	2.61144	5.22287	0	0	65535	0.000312388
cutl-3	17.1547	16.271	16.4901	2.20256	15.9842	5.94053	12.3405	16.6386	8.04244	0.48336	-1.04883	0.0419363
cyn-6	40.5101	24.4607	15.42	11.1246	10.4067	12.5611	19.0805	26.7969	11.3642	0.424085	-1.23758	0.00849513
cyp-13A10	15.6399	4.11093	0.729305	5.30202	35.3333	23.1262	14.0403	6.8267	21.2538	3.11334	1.63846	0.00523025
cyp-13A2	136.743	38.2823	82.6874	27.9373	40.0083	37.9152	60.5956	85.9043	35.2869	0.410771	-1.2836	0.000416454
cyp-13A8	2.01648	2.01236	5.88964	2.6009	27.8645	21.4959	10.3133	3.30616	17.3204	5.23885	2.38925	0.000571484
cyp-14A1	6.37781	15.5483	17.5596	20.292	50.502	52.4686	27.1247	13.1619	41.0875	3.1217	1.64233	0.000794275
cyp-25A1	13.702	10.5519	17.9434	95.8353	112.074	124.283	62.3982	14.0658	110.731	7.87236	2.9768	5.04241e-11
cyp-25A2	23.8205	39.9224	40.0416	135.827	231.295	277.42	124.721	34.5948	214.847	6.21038	2.63468	5.01483e-10
cyp-25A3	9.86113	19.2935	6.01761	375.7	590.073	686.292	281.206	11.7241	550.688	46.9706	5.55369	1.63338e-30
cyp-29A2	101.811	83.1222	116.985	605.698	664.627	767.476	389.953	100.64	679.267	6.7495	2.75478	9.15199e-12
cyp-29A3	9.58165	21.0126	12.0601	32.2731	141.55	147.215	60.6155	14.2181	107.013	7.52652	2.91198	9.0414e-11
cyp-32B1	11.3711	12.6882	22.4792	203.738	187.143	183.447	103.478	15.5129	191.443	12.3409	3.62538	5.95806e-16
cyp-33C2	3.82967	3.31206	12.5194	15.1872	28.3073	35.4734	16.4382	6.55371	26.3226	4.01645	2.00592	0.000550522
cyp-33C5	56.436	71.845	36.8076	87.6167	189.991	122.382	94.1797	55.0295	133.33	2.42288	1.27672	0.00191737
cyp-34A2	29.8681	3.33794	0	3.3405	1.56313	2.96484	6.84576	11.0687	2.62282	0.236959	-2.07729	0.00356721
cyp-34A4	12.8387	27.824	28.4584	4.25437	13.3609	10.65	16.2311	23.0404	9.42175	0.408924	-1.2901	0.00869487
cyp-34A7	0	1.12075	1.63764	0	6.12377	9.53277	3.06916	0.919465	5.21885	5.67596	2.50486	0.0322749
cyp-35A3	57.7086	48.3926	118.506	5.9249	19.0093	12.1	43.6069	74.8691	12.3447	0.164884	-2.60048	3.37011e-09
cyp-37A1	321.362	297.582	292.716	888.31	702.423	1029.1	588.583	303.887	873.279	2.8737	1.52291	0.000357405
cysl-2	124.458	61.7683	45.9715	33.8786	20.9007	21.6087	51.431	77.3994	25.4627	0.328978	-1.60394	3.25917e-05
D1005.1	276.856	225.565	269.653	510.143	481.881	582.309	391.068	257.358	524.778	2.0391	1.02793	0.0110078
D1007.13	1.14677	9.68399	7.04599	10.5289	60.5155	18.6247	17.9243	5.95892	29.8897	5.01596	2.32653	4.51188e-05
D1014.6	1.45661	23.3928	29.1729	0.817837	2.74404	2.07235	9.94276	18.0074	1.87808	0.104295	-3.26126	7.11968e-06
D1086.3	572.132	1676.1	774.076	111.166	520.729	540.032	699.039	1007.44	390.642	0.387759	-1.36677	0.000159697
D2021.4	71.1203	43.1749	49.9848	146.803	142.187	96.8824	91.692	54.76	128.624	2.34887	1.23197	0.00267075
D2063.1	15.5541	21.4963	23.0918	75.3497	113.032	104.741	58.8774	20.0474	97.7074	4.87382	2.28505	1.3209e-07
D2085.7	13.1013	20.3803	25.1302	7.02614	10.0095	11.8122	14.5766	19.5373	9.61594	0.492185	-1.02273	0.0356476
daf-22	738.309	572.465	707.907	2180.61	1540.76	1562.07	1217.02	672.894	1761.15	2.61727	1.38806	0.000475899
dao-2	133.667	20.1093	38.6165	0.76423	3.58997	11.5561	34.7172	64.1309	5.30342	0.0826967	-3.59603	1.71341e-12
dao-6	0	34.5385	39.994	52.0715	211.305	82.0392	69.9914	24.8442	115.139	4.63443	2.21239	3.33154e-07
DC2.5	20.1895	19.6591	22.4852	31.5324	68.3353	63.7675	37.6615	20.778	54.5451	2.62514	1.3924	0.0031707
dct-5	289.056	45.7807	15.0663	44.3347	8.09417	62.6977	77.5049	116.634	38.3755	0.329024	-1.60373	1.07133e-05
dhrs-4	90.7911	106.882	123.374	281.651	356.341	346.748	217.631	107.016	328.247	3.06728	1.61696	4.23666e-05
dhs-18	132.924	101.723	161.764	332.355	474.844	460.933	277.424	132.137	422.711	3.19904	1.67764	2.57604e-05
dhs-19	8.70676	10.612	9.04089	167.361	248.432	274.189	119.724	9.45323	229.994	24.3297	4.60464	8.7885e-22
dhs-2	14.3753	22.5635	27.9419	49.1751	80.1199	75.4886	44.9441	21.6269	68.2612	3.15631	1.65824	0.000306463
dhs-20	107.437	99.2454	145.468	484.802	652.68	780.179	378.302	117.384	639.22	5.44557	2.44508	9.8927e-10
dhs-27	41.2658	41.5149	28.6632	16.0519	0	34.5527	27.0081	37.148	16.8682	0.454082	-1.13898	0.00756268
dmd-8	0	0	4.37059	5.8968	10.7016	0	3.49484	1.45686	5.53281	3.79776	1.92515	0.0472675
dnj-26	14.5419	17.79	23.5734	25.1645	41.3952	47.1525	28.2696	18.6351	37.9041	2.03401	1.02433	0.0399573
dod-17	20.73	31.1377	45.2018	5.38558	15.3217	17.2707	22.5079	32.3565	12.6593	0.391245	-1.35386	0.00245147
dod-21	0	0	0.839424	5.49362	1.695	8.7251	2.79219	0.279808	5.30457	18.9579	4.24473	0.00419862
dod-22	5.56651	21.3053	98.2904	1.07518	18.2381	11.0423	25.9196	41.7207	10.1185	0.24253	-2.04377	6.23142e-06
dod-24	170.072	295.088	428.784	22.4091	85.5811	112.633	185.761	297.981	73.5411	0.246798	-2.0186	2.57783e-08
dod-3	12.4448	9.90163	81.0781	2.82428	3.62449	8.16274	19.6727	34.4749	4.8705	0.141277	-2.8234	3.92733e-07
dos-1	31.3705	41.9616	43.6068	105.125	118.022	71.6306	68.6195	38.9796	98.2594	2.52079	1.33387	0.00180765
dpy-10	197.599	0	27.2534	2.05199	5.66051	6.03804	39.7672	74.9509	4.58351	0.0611536	-4.03142	2.79876e-15
dpy-2	65.346	2.85002	9.99404	1.12394	2.18871	1.03204	13.7558	26.0634	1.44823	0.0555658	-4.16966	9.84774e-10
dpy-3	131.003	24.8772	35.9016	7.6155	25.3194	21.2903	41.0012	63.9272	18.0751	0.282744	-1.82243	1.28168e-05
dpy-7	41.7133	2.38985	14.2214	1.30813	8.88755	5.74324	12.3772	19.4415	5.31297	0.27328	-1.87155	0.00108598
dpy-8	656.17	17.1725	102.549	20.5174	17.2845	20.2421	138.989	258.631	19.348	0.0748095	-3.74064	8.2146e-20
dpy-9	124.338	5.19594	20.3148	1.44705	1.33202	3.30165	25.9883	49.9497	2.02691	0.0405789	-4.62313	4.97531e-15
drag-1	21.1645	26.2827	18.1032	6.0531	12.6306	12.5827	16.1361	21.8501	10.4221	0.476982	-1.06799	0.0251292
E01G6.1	120.784	447.137	93.448	302.079	746.75	464.959	362.526	220.456	504.596	2.28887	1.19463	0.00266328
E02H4.7	32.891	53.7786	25.5249	4.49254	12.3856	15.9261	24.1665	37.3982	10.9347	0.292387	-1.77405	8.78988e-05
ech-3	35.2978	57.3507	58.7775	65.5348	133.104	132.083	80.3581	50.4753	110.241	2.18405	1.12701	0.00669683
ech-8	3.21616	3.48578	4.73045	7.3849	10.5705	15.3216	7.45157	3.8108	11.0923	2.91077	1.5414	0.0308003
EEED8.2	14.1702	9.98046	6.57909	4.40156	2.37535	1.93445	6.57351	10.2432	2.90379	0.283484	-1.81866	0.00976632
egg-1	174.019	185.635	208.238	413.604	363.162	376.46	286.853	189.297	384.409	2.03072	1.02199	0.0112125
elf-1	17.9005	4.05962	4.7265	1.91281	3.40505	4.10324	6.01795	8.89554	3.14037	0.353027	-1.50215	0.0262715
elt-6	35.0965	25.1497	11.8127	11.304	5.64649	9.859	16.4781	24.0196	8.9365	0.37205	-1.42643	0.00496659
F01G10.9	65.9688	96.6711	65.1767	10.9389	17.6097	30.0625	47.738	75.9389	19.5371	0.257274	-1.95862	1.65597e-06
F02D8.9	0	0	2.8303	0	7.48657	12.162	3.74648	0.943434	6.54953	6.94222	2.7954	0.011172
F02E8.4	15.5096	11.3391	15.5668	32.6685	41.3611	35.6874	25.3554	14.1385	36.5723	2.58672	1.37112	0.00521568
F02G3.6	2.9837	1.33216	1.23922	0	0	0	0.925848	1.8517	0	0	65535	0.0233966
F07C3.9	0	28.0462	16.1646	0	5.6091	11.4972	10.2195	14.7369	5.70211	0.386927	-1.36987	0.0188195
F07H5.8	85.9901	130.082	43.0158	194.768	284.175	200.209	156.373	86.3625	226.384	2.62132	1.3903	0.000368553
F08A8.2	289.894	226.251	400.194	67.7803	174.184	198.904	226.201	305.446	146.956	0.481119	-1.05553	0.00174579
F08F3.6	7.45557	2.25721	4.66381	19.0345	14.6696	13.6386	10.2866	4.7922	15.7809	3.29304	1.71942	0.00828747
F08G5.6	37.8578	117.326	205.703	52.7916	450.805	372.467	206.158	120.295	292.021	2.42753	1.27949	0.00126358
F09B12.5	0	13.7604	7.5675	0	35.9095	24.8428	13.68	7.10929	20.2508	2.84849	1.5102	0.0120663
F09B12.7	11.2727	3.48781	5.75078	0	0	0	3.41855	6.83711	0	0	65535	4.26749e-05
F09C8.1	88.6442	55.232	114.767	6.94878	30.0234	23.2938	53.1515	86.2143	20.0887	0.233009	-2.10154	1.39215e-07
F09F9.2	145.057	3.32104	17.1285	0	0.467839	5.35536	28.555	55.1689	1.94107	0.0351841	-4.82893	4.92651e-16
F10C2.7	2.16761	4.49759	2.53259	4.63409	4.15822	18.942	6.15535	3.06593	9.24477	3.01532	1.59231	0.0331219
F10C2.9	1.58204	7.85579	2.59765	2.44076	16.3383	16.6185	7.90551	4.01183	11.7992	2.9411	1.55636	0.0311723
F10D2.13	0	0	0	3.94852	4.56459	5.02617	2.25655	0	4.51309	65535	65535	0.00158372
F11C7.9	0	4.11347	0.92112	0	0	0	0.839099	1.6782	0	0	65535	0.0400566
F11E6.3	644.102	66.7263	67.7914	96.6434	32.2709	102.487	168.337	259.54	77.1337	0.297194	-1.75052	1.02823e-06
F11E6.9	98.1029	19.1108	28.2661	0	18.5585	8.5914	28.7716	48.4933	9.04997	0.186623	-2.4218	1.9679e-07
F12E12.11	116.329	48.623	85.1074	262.756	249.699	212.385	162.483	83.3533	241.613	2.89867	1.53539	8.54996e-05
F13D11.7	5.11968	0	0	0	0	0	0.85328	1.70656	0	0	65535	0.04152
F13H6.4	6.28757	2.15927	6.18872	0	1.52178	1.27423	2.90526	4.87852	0.932002	0.191042	-2.38804	0.0257388
F14D7.2	6.04932	7.17665	8.16509	9.17765	18.0278	27.2917	12.648	7.13035	18.1657	2.54766	1.34917	0.0303056
F14H3.15	3.77708	0.854985	0.187982	0	0.331988	0	0.858672	1.60668	0.110663	0.0688766	-3.85984	0.0411093
F14H8.2	5.33013	9.12031	8.43434	0	3.47466	4.16255	5.087	7.62826	2.54574	0.333724	-1.58327	0.0483323
F15E6.4	110.149	151.237	100.22	74.2253	47.3966	34.5546	86.297	120.535	52.0588	0.431897	-1.21124	0.000634123
F16B4.4	370.806	276.292	188.882	103.466	82.0138	106.609	188.011	278.66	97.3628	0.349396	-1.51706	1.44751e-05
F16H6.4	0	4.02728	2.26894	0	0	0	1.04937	2.09874	0	0	65535	0.0239333
F16H6.5	9.24459	19.3491	10.4672	0	5.96267	10.0766	9.18335	13.0203	5.34642	0.410622	-1.28412	0.0309506
F17A9.5	91.0382	24.94	46.957	12.2999	24.3836	43.829	40.5746	54.3117	26.8375	0.494139	-1.01701	0.0109865
F17B5.1	38.1368	24.0347	51.1968	7.46383	16.4911	29.7215	27.8408	37.7895	17.8921	0.473469	-1.07866	0.0106649
F18A1.7	210.094	239.347	292.56	477.533	584.482	546.943	391.826	247.334	536.319	2.1684	1.11663	0.00541819
F18C5.5	27.805	0.769781	4.1366	0	0.575695	0.91823	5.70089	10.9038	0.497975	0.0456699	-4.45261	2.82279e-06
F19H6.4	2.22835	1.28335	2.80012	9.58937	6.50095	7.52929	4.98857	2.10394	7.8732	3.74212	1.90386	0.0201684
F19H8.2	84.0078	24.9102	35.765	16.9175	15.0716	16.5202	32.1987	48.2277	16.1698	0.33528	-1.57656	0.000238482
F20B10.3	9.56285	7.04444	4.5329	33.5933	31.8758	20.7687	17.8963	7.04673	28.7459	4.07933	2.02833	0.000232162
F21A3.3	108.267	162.751	198.682	590.011	294.204	298.555	275.412	156.567	394.257	2.51814	1.33236	0.000840904
F21C10.18	9.41309	30.2854	28.7557	33.202	125.628	39.6264	44.485	22.818	66.152	2.89911	1.53561	0.000893671
F21C10.4	0	6.09016	1.94089	11.1933	12.1541	11.9798	7.22638	2.67702	11.7757	4.39883	2.13712	0.00345162
F21C10.9	1496.8	2387.79	2490.95	1876.87	6290.76	6897.25	3573.41	2125.18	5021.63	2.36292	1.24057	0.00348786
F21E9.2	10.2552	26.4919	4.82254	4.42035	3.77914	6.68097	9.40835	13.8565	4.96015	0.357965	-1.48211	0.0131075
F21H12.7	0	8.52902	10.6391	0	21.6713	26.4201	11.2099	6.38938	16.0304	2.50892	1.32707	0.0444325
F22E10.6	2.65659	6.46261	1.63267	5.88222	26.2092	8.14459	8.49799	3.58396	13.412	3.74224	1.9039	0.0086785
F22F4.1	139.603	44.8224	46.9169	11.2932	22.2027	44.4738	51.552	77.1141	25.9899	0.337032	-1.56904	5.42248e-05
F22F4.5	21.2884	24.3549	34.158	60.0071	73.4156	42.5421	42.6277	26.6004	58.6549	2.20504	1.1408	0.0150528
F22F7.3	6.85977	18.1745	13.7124	9.46141	44.708	32.9293	20.9742	12.9156	29.0329	2.2479	1.16858	0.0317917
F23A7.4	9397.68	11311.5	12674.9	10058.6	2258.56	1976.66	7946.33	11128.1	4764.61	0.428162	-1.22377	0.00482203
F23A7.8	747.84	753.502	1037.14	859.152	216.047	191.589	634.212	846.16	422.263	0.499034	-1.00279	0.00440058
F23D12.11	75.5045	259.824	91.5981	19.4217	96.7247	87.2634	105.056	142.309	67.8033	0.476451	-1.0696	0.00201553
F23G4.1	0	18.9669	8.26424	8.83503	30.7687	28.3069	15.857	9.07705	22.6369	2.49386	1.31838	0.0184903
F23H12.5	158.232	47.8138	131.043	21.4603	81.1947	61.5905	83.5557	112.363	54.7485	0.487247	-1.03727	0.00285092
F25B3.2	5.36927	9.26424	3.75421	8.2311	35.1974	12.9075	12.454	6.12924	18.7787	3.06379	1.61532	0.00976116
F25D1.8	5.5791	0	0	0	0	0	0.92985	1.8597	0	0	65535	0.0238166
F25D7.5	0	3.58019	2.57126	8.72597	15.8341	6.95464	6.27769	2.05048	10.5049	5.12314	2.35703	0.00235196
F25F8.5	2.3192	1.48849	2.79251	4.62076	8.37813	9.53975	4.85647	2.20007	7.51288	3.41484	1.77182	0.0471354
F25G6.13	0	0.436005	0.740016	3.64631	6.78004	1.64071	2.20718	0.392007	4.02235	10.2609	3.35909	0.0171228
F26A1.8	7.98287	10.3316	4.34075	0	0	0	3.77586	7.55173	0	0	65535	2.07432e-05
F26A10.19	0	0	0.903014	0	5.53063	4.31316	1.79113	0.301005	3.28126	10.901	3.44639	0.0393774
F26F12.8	0	1.80889	8.50654	0	21.1811	24.3467	9.3072	3.43848	15.1759	4.41356	2.14194	0.0018389
F28A10.9	10.1053	24.2751	37.6589	9.43932	10.8351	4.63927	16.1588	24.0131	8.30458	0.345835	-1.53184	0.00249304
F28B1.5	0	5.40656	4.95797	0	20.8365	9.49349	6.78243	3.45484	10.11	2.92633	1.54909	0.0416788
F28F9.14	5.79056	0	3.80034	0	0	0	1.59848	3.19697	0	0	65535	0.00397212
F28H7.3	1006.9	747.093	939.606	406.317	432.819	470.862	667.266	897.865	436.666	0.486339	-1.03997	0.00324971
F29G9.7	8.84839	15.3426	12.7197	28.712	30.817	27.0642	20.584	12.3035	28.8644	2.34602	1.23022	0.0206881
F30A10.2	478.863	85.2598	228.724	14.7989	70.3882	225.144	183.863	264.282	103.444	0.391413	-1.35324	9.05847e-05
F30H5.3	387.953	676.76	104.689	34.0988	284.14	245.579	288.87	389.801	187.939	0.482142	-1.05247	0.00171495
F31B9.2	7.18808	0.312486	0.301153	0	0.654324	0	1.40934	2.60057	0.218108	0.0838693	-3.57571	0.0460793
F32A6.13	0	2.22417	3.033	0	0	0	0.876195	1.75239	0	0	65535	0.0400703
F33E2.6	41.3958	18.3	61.1786	6.69397	41.2478	7.39827	29.3691	40.2915	18.4467	0.457831	-1.12711	0.0058441
F33H12.7	0	1.65033	25.0873	64.2362	30.4486	46.363	27.9642	8.91255	47.0159	5.27525	2.39924	2.077e-06
F33H2.8	24.3734	31.5198	34.0748	0	14.216	27.2239	21.9013	29.9893	13.8133	0.460607	-1.11839	0.01075
F35B12.4	86.683	2.47472	1.60222	0	8.18995	2.36893	16.8865	30.2533	3.51963	0.116339	-3.1036	1.92322e-07
F35B3.4	115.382	20.44	20.1498	21.61	15.311	32.4866	37.5633	51.9906	23.1359	0.445001	-1.16812	0.00413447
F35D2.1	7.94987	1.17567	3.05043	0	0	0.948922	2.18748	4.05866	0.316307	0.077934	-3.6816	0.00948003
F35D2.2	27.7338	2.05148	8.78736	0	1.67811	3.19535	7.24101	12.8575	1.62449	0.126345	-2.98456	7.93183e-05
F35E12.5	1.46894	0	0.881494	2.4639	9.33297	13.6776	4.63748	0.78348	8.49148	10.8382	3.43805	0.00073264
F35F10.5	49.3279	41.4353	44.2882	13.826	25.6522	10.1499	30.7799	45.0171	16.5427	0.367476	-1.44428	0.000723884
F36D1.8	6.45568	12.5005	10.4191	1.05841	4.15752	3.11349	6.2841	9.79173	2.77648	0.283553	-1.81831	0.0100211
F36D4.9	2.03526	3.36824	2.89687	0.587154	0.793352	0	1.61348	2.76679	0.460169	0.166319	-2.58798	0.0462352
F36H9.4	16.6273	40.903	25.0557	6.68295	16.5195	14.2815	20.0117	27.5287	12.4947	0.453878	-1.13962	0.0117238
F38A1.9	28.4503	44.5339	17.1355	8.18941	13.9219	6.1794	19.7351	30.0399	9.43024	0.313924	-1.67151	0.000446158
F38E11.6	0	3.42311	4.66842	5.30421	3.71098	31.4129	8.0866	2.69718	13.476	4.99634	2.32087	0.00169148
F38E11.9	21.323	19.1635	13.0391	4.90968	5.04232	11.5251	12.5005	17.8419	7.15904	0.40125	-1.31743	0.0128785
F40C5.1	0	1.94329	0	0	14.5812	9.82651	4.39184	0.647764	8.13592	12.56	3.65076	0.00117093
F40E10.11	5.60528	0	0	0	0	0	0.934214	1.86843	0	0	65535	0.0238645
F40G12.2	0	1.12231	3.94663	0	0	0	0.844824	1.68965	0	0	65535	0.040087
F41B5.1	1.31173	7.69754	12.3239	10.9551	23.1924	18.0547	12.2559	7.11106	17.4007	2.447	1.29101	0.0395433
F41D9.2	161.996	46.2359	39.761	27.9101	29.9449	49.6082	59.2426	82.6642	35.8211	0.433333	-1.20645	0.000785943
F41E6.8	3.85939	1.31564	2.05385	0	0	0	1.20481	2.40962	0	0	65535	0.015534
F41G4.7	22.1109	9.46085	14.0649	4.22541	15.2011	0	10.8438	15.2122	6.47549	0.425677	-1.23217	0.0241308
F42A10.9	41.6804	45.0498	66.991	0	42.6978	7.29389	33.9522	51.2404	16.6639	0.32521	-1.62056	0.000116432
F42F12.14	0	0	2.23326	0	8.52312	7.56365	3.05334	0.744419	5.36226	7.20328	2.84865	0.0135918
F43E2.11	0	0	0	0	3.56262	3.69637	1.20983	0	2.41966	65535	65535	0.0307649
F44A2.3	398.563	77.6366	49.4651	12.5253	42.2893	65.0381	107.586	175.222	39.9509	0.228002	-2.13288	8.22426e-09
F44G3.10	8.94373	8.03686	15.8042	21.5454	35.5458	26.8056	19.4469	10.9283	27.9656	2.55902	1.35559	0.0146647
F44G3.2	69.5182	80.2496	83.6581	9.63842	21.6759	20.1478	47.4813	77.8086	17.1541	0.220465	-2.18138	1.21817e-07
F45B8.13	1.30886	0	4.71918	0	0	0	1.00467	2.00935	0	0	65535	0.0234059
F45D11.1	12.0195	10.5052	12.8486	0	4.86185	2.80446	7.17328	11.7911	2.55544	0.216725	-2.20606	0.00218747
F45E6.1	4.64828	4.47164	7.70612	0	1.63748	2.21847	3.447	5.60868	1.28532	0.229166	-2.12554	0.0299088
F46A8.11	6.21555	27.1345	25.3245	10.5858	60.1911	48.008	29.5766	19.5582	39.595	2.02447	1.01754	0.0403342
F46C3.6	13.6882	2.39211	1.41975	0.903188	1.1085	2.06126	3.5955	5.83336	1.35765	0.232739	-2.10322	0.0212345
F46F2.3	106.463	22.3618	29.8668	9.36908	12.3091	8.13539	31.4175	52.8972	9.93785	0.187871	-2.41218	1.37112e-07
F47A4.6	0	0.685914	1.00825	0	4.68436	7.87203	2.37509	0.564722	4.18546	7.41154	2.88977	0.0354555
F47B10.5	30.9033	23.7886	16.0102	0	11.4639	19.7	16.9777	23.5674	10.388	0.440777	-1.18188	0.0133011
F47B8.4	1.79519	7.10603	3.70539	7.6334	9.52201	19.1597	8.15362	4.2022	12.105	2.88064	1.52639	0.0378021
F47B8.8	6.45581	32.0653	14.7726	20.5162	55.7699	42.7818	28.7269	17.7646	39.6893	2.23418	1.15975	0.0182339
F48C1.9	0	1.9114	0	2.28982	10.9546	5.67463	3.47174	0.637133	6.30635	9.89802	3.30714	0.00581395
F49C12.7	24.1187	59.9401	63.4415	290.405	296.956	359.552	182.402	49.1668	315.638	6.41974	2.68251	2.31737e-11
F49C5.3	0	5.90282	0	3.54561	9.02171	8.47043	4.49009	1.96761	7.01258	3.56402	1.8335	0.0478617
F49D11.3	7.12465	45.7712	47.4103	6.3436	20.0628	23.0909	24.9672	33.4354	16.4991	0.493463	-1.01899	0.0135815
F49E10.2	295.014	339.639	61.5149	0.854802	159.737	185.902	173.777	232.056	115.498	0.497716	-1.00661	0.00268825
F49E12.10	12.9396	33.1121	42.8954	286.04	1271.06	1112.89	459.821	29.649	889.994	30.0176	4.90774	1.45802e-25
F49E12.9	86.5489	149.98	124.292	266.003	400.167	383.43	235.07	120.273	349.867	2.90893	1.54049	0.000109845
F49H6.17	0	0	9.18842	0	0	0	1.5314	3.06281	0	0	65535	0.00607443
F49H6.3	0	7.32284	3.85438	0	39.9097	0	8.51448	3.72574	13.3032	3.57062	1.83618	0.00830213
F53A9.1	14.7831	30.1161	40.4449	7.50088	19.9248	9.81682	20.4311	28.448	12.4142	0.43638	-1.19634	0.00925926
F53B2.8	11.2955	12.6711	22.9942	58.111	21.3477	65.5501	31.9949	15.6536	48.3362	3.08786	1.62661	0.000691764
F53B3.6	62.1022	21.1852	24.6192	5.9007	14.7164	19.0962	24.6033	35.9689	13.2378	0.368034	-1.44209	0.000940724
F53C3.4	1.02419	0	3.03184	0	10.1022	8.08195	3.7067	1.35201	6.06138	4.48324	2.16454	0.0379893
F53F4.15	34.6753	64.2713	54.7662	0	32.1388	26.7816	35.4389	51.2376	19.6401	0.383315	-1.3834	0.000865811
F54B11.10	23.9303	13.0665	9.55674	0	1.41353	11.8085	9.96259	15.5178	4.40733	0.284017	-1.81595	0.00231609
F54D10.7	3.78418	6.45208	3.38063	11.1881	21.3312	24.0907	11.7045	4.53896	18.87	4.15734	2.05566	0.00150674
F54D10.8	27.2385	76.02	80.7625	1.62877	35.7052	47.6083	44.8272	61.3403	28.3141	0.46159	-1.11531	0.00443635
F54D5.5	0	9.22378	4.72367	9.953	19.2201	9.47449	8.76585	4.64915	12.8825	2.77094	1.47038	0.0340818
F55B11.3	230.104	114.584	39.2045	51.4813	49.5978	60.2473	90.8698	127.964	53.7755	0.420239	-1.25072	0.000413829
F55D1.1	1.7419	1.86806	1.00053	0	0	0	0.768413	1.53683	0	0	65535	0.0401103
F55G11.2	757.197	635.629	998.862	209.99	207.174	284.108	515.493	797.229	233.757	0.293212	-1.76998	2.33706e-06
F55H12.4	196.565	41.9092	24.3316	32.7045	32.8732	45.4421	62.3043	87.602	37.0066	0.42244	-1.24318	0.000554426
F56C11.6	38.5618	50.1565	36.651	63.4802	95.9388	91.7589	62.7579	41.7897	83.726	2.0035	1.00253	0.020353
F56D2.3	353.799	220.71	45.2248	34.5569	93.4847	129.762	146.256	206.578	85.9344	0.41599	-1.26538	0.000229865
F56H6.13	0	3.55127	2.55496	0	0	0	1.01771	2.03541	0	0	65535	0.0236217
F57H12.6	53.3343	56.604	64.7565	1.32289	16.8488	45.3636	39.705	58.2316	21.1784	0.363694	-1.4592	0.000508066
F58A6.1	27.0161	44.6801	68.7325	105.108	144.927	115.678	84.3569	46.8095	121.904	2.60426	1.38087	0.000871582
F58B4.6	9.32495	7.17127	4.67969	0	0	0	3.52932	7.05864	0	0	65535	4.1902e-05
F58F9.7	116.39	140.8	175.628	589.565	836.651	964.641	470.612	144.272	796.952	5.52394	2.4657	1.38932e-08
F58H1.2	268.068	45.7281	87.4429	3.09049	32.6065	34.7545	78.6151	133.746	23.4838	0.175585	-2.50976	8.78709e-11
F59A6.12	76.1222	16.0245	16.5834	17.0193	0	8.31826	22.3446	36.2434	8.44587	0.233032	-2.1014	5.39758e-06
F59B10.4	25.2709	8.65649	3.66789	0	0.80028	5.53575	7.32189	12.5318	2.11201	0.168532	-2.5689	0.000254091
F59B10.5	93.1679	1.64366	12.8315	1.0674	2.87613	3.78081	19.2279	35.881	2.57478	0.0717587	-3.8007	1.6271e-10
F59C6.18	3.32894	14.1238	7.10789	0.324421	2.04341	5.66124	5.43161	8.18687	2.67636	0.326908	-1.61304	0.0292811
faah-2	21.8388	54.4096	72.4891	76.2736	149.301	122.691	82.8337	49.5791	116.088	2.34147	1.22742	0.00322659
far-3	44.1582	49.1253	28.6329	1060.87	863.47	940.915	497.862	40.6388	955.086	23.5018	4.5547	5.59737e-21
far-5	80.0883	115.36	90.7564	6.05513	31.3729	70.3947	65.6712	95.4014	35.9409	0.376733	-1.40838	0.000130478
fat-7	49.5599	44.936	60.1427	11.6165	11.5916	19.8388	32.9476	51.5462	14.349	0.278371	-1.84492	1.92913e-05
fbxa-102	7.54669	7.5484	5.32638	7.15138	25.7176	22.347	12.6062	6.80716	18.4053	2.70382	1.435	0.0203507
fbxa-133	0	7.48944	9.4797	0	33.6302	62.4882	18.8479	5.65638	32.0395	5.6643	2.5019	1.15337e-05
fbxa-135	7.86732	12.468	14.9272	0	59.3752	34.7888	21.5711	11.7542	31.388	2.67037	1.41704	0.00781419
fbxa-157	0	0	2.54547	5.6099	5.29765	6.78431	3.37289	0.848489	5.89729	6.95034	2.79708	0.0187767
fbxa-18	4.30649	0.531962	2.5799	10.087	11.3542	16.3795	7.53986	2.47278	12.6069	5.09828	2.35001	0.000921219
fbxa-213	0	0	0	0	8.53021	0	1.4217	0	2.8434	65535	65535	0.0124924
fbxa-39	10.7965	16.164	3.48866	0	5.07799	5.65447	6.86361	10.1497	3.57748	0.352471	-1.50442	0.0305896
fbxa-55	19.9043	16.028	13.3699	6.66318	3.83	3.7526	10.5913	16.4341	4.74859	0.288948	-1.79112	0.00230873
fbxa-88	0	1.58594	2.58803	4.49313	19.5351	31.3283	9.92176	1.39132	18.4522	13.2623	3.72926	1.52826e-06
fbxb-42	0	4.25138	3.14372	0	19.0339	8.24028	5.77821	2.46504	9.09139	3.68814	1.88289	0.0174742
fbxc-17	0	0	0	0	4.3101	7.43943	1.95826	0	3.91651	65535	65535	0.00377832
fbxc-19	2.19947	5.88561	5.04399	0	0	0	2.18818	4.37636	0	0	65535	0.00114587
fil-2	2.91028	0	2.9897	0	0	0	0.98333	1.96666	0	0	65535	0.0235942
fip-5	32.6686	26.8665	22.3211	9.26624	13.8189	9.29561	19.0395	27.2854	10.7936	0.395581	-1.33795	0.0051546
fip-6	23.3006	36.0113	26.9543	3.58125	14.3631	17.9759	20.3644	28.7554	11.9734	0.416388	-1.264	0.00659488
fipr-11	27.8138	1.04316	0.528132	0	2.96955	0.976133	5.55512	9.79502	1.31523	0.134275	-2.89674	0.000582912
fipr-2	442.268	125.116	19.9287	10.1007	33.2981	17.0485	107.96	195.771	20.1491	0.102922	-3.28038	1.56281e-16
fipr-21	2934.44	1925.74	1430.91	533.672	752.24	1017.51	1432.42	2097.03	767.807	0.36614	-1.44953	9.74711e-05
fipr-22	0	2.21117	0	3.41755	9.76474	2.53797	2.98857	0.737056	5.24009	7.10948	2.82974	0.0136529
fipr-3	17.7892	0	3.78224	0	2.8383	0	4.0683	7.19049	0.946101	0.131577	-2.92602	0.00262517
fipr-4	47.1314	0	0	0	0	0	7.85524	15.7105	0	0	65535	8.03339e-09
fipr-5	7.74914	0	0	0	0	0	1.29152	2.58305	0	0	65535	0.0101348
fipr-6	57.1411	0	0	0	0	0	9.52352	19.047	0	0	65535	1.50217e-10
fipr-7	16.9252	0	0	0	0	0	2.82087	5.64175	0	0	65535	0.000216657
fipr-8	4.69447	0	0	0.231375	0	0	0.820975	1.56482	0.0771249	0.0492866	-4.34266	0.0409527
fkb-5	83.4214	85.6346	43.3028	27.615	29.416	43.2479	52.1063	70.7863	33.4263	0.472214	-1.08249	0.00354844
fkh-5	0	3.07822	1.93743	0	0	0	0.835942	1.67188	0	0	65535	0.0400129
fmo-3	771.872	270.219	509.765	38.0877	172.077	395.759	359.63	517.285	201.974	0.390451	-1.35679	8.39424e-05
fmo-5	31.409	29.7305	38.2089	409.667	404.58	436.988	225.097	33.1162	417.078	12.5944	3.65471	7.24771e-18
fog-3	17.6794	18.9335	21.3431	0	5.59306	7.44697	11.8327	19.3187	4.34668	0.224999	-2.15201	0.000258836
fpn-1.2	53.5224	18.8699	45.4869	4.53835	34.6925	16.2747	28.8975	39.2931	18.5019	0.470869	-1.0866	0.00877856
gei-12	6.83446	7.87917	6.03034	15.5869	27.2149	15.1317	13.1129	6.91466	19.3112	2.79279	1.48171	0.0172033
glb-21	4.19872	1.19673	0	0	0	0	0.899242	1.79848	0	0	65535	0.0420474
glf-1	503.89	635.53	315.784	22.4647	202.046	425.177	350.815	485.068	216.562	0.446457	-1.16341	0.000577294
gly-11	102.158	94.0852	47.686	21.8597	32.1862	44.343	57.0531	81.3098	32.7963	0.40335	-1.3099	0.000335258
gpx-3	13.4412	0	0	0.244435	0	0	2.28095	4.48042	0.0814782	0.0181854	-5.78107	0.0011272
grd-14	96.8874	110.892	73.4348	237.73	183.224	154.056	142.704	93.7382	191.67	2.04473	1.03191	0.00943543
grd-3	47.879	2.4866	6.2431	0	3.38814	1.07544	10.1787	18.8696	1.48786	0.0788497	-3.66475	2.82372e-07
grl-10	61.9664	26.4423	36.4678	7.44986	16.7287	27.9956	29.5084	41.6255	17.3914	0.417806	-1.2591	0.00280209
grl-15	501.207	27.1089	149.524	2.15162	7.08714	100.248	131.221	225.947	36.4955	0.161523	-2.63019	2.72595e-12
grl-21	72.7652	21.6246	7.0805	0	6.32973	1.68827	18.2481	33.8234	2.67266	0.0790181	-3.66167	1.20538e-09
grl-28	6.08009	2.80308	2.69861	2.48477	0	0	2.34442	3.86059	0.828255	0.214541	-2.22068	0.0282027
grl-5	6986.77	4531.89	5864.55	298.195	2286.79	6094.62	4343.8	5794.4	2893.2	0.49931	-1.00199	0.01589
grl-7	1079.03	726.442	677.727	36.6694	273.211	863.533	609.435	827.732	391.138	0.472542	-1.08149	0.00255793
gst-21	18.011	16.6524	10.483	150.481	271.893	251.07	119.765	15.0488	224.481	14.9169	3.89888	1.18498e-17
gst-34	4.83199	21.635	16.3285	0	43.3147	47.5346	22.2741	14.2652	30.2831	2.12287	1.08602	0.0443083
gst-35	1.17203	3.48432	1.45325	19.5907	21.4339	24.9412	12.0126	2.03653	21.9886	10.7971	3.43257	1.30705e-06
gst-7	1446.31	1524.34	1630.69	3120.92	3766.04	3531.67	2503.33	1533.78	3472.88	2.26426	1.17904	0.00358385
gst-8	0	4.17911	1.34532	0	16.1703	6.5439	4.70644	1.84148	7.57141	4.1116	2.0397	0.0314495
gyg-2	157.338	112.47	174.749	364.13	256.309	280.406	224.234	148.186	300.282	2.02639	1.01891	0.0120489
H03E18.1	240.013	38.2774	84.2441	7.34782	37.1834	60.4252	77.9151	120.845	34.9855	0.289508	-1.78833	1.17301e-06
H04M03.12	6.85207	16.2886	4.18491	20.0013	26.8357	22.4341	16.0995	9.10852	23.0904	2.53503	1.342	0.0170098
H19M22.3	9.23672	0.615776	1.66309	0.413655	0.512706	1.37029	2.30204	3.83853	0.765551	0.199439	-2.32598	0.0283004
H21P03.11	26.833	25.3356	29.3468	1.50166	32.7567	1.2206	19.4991	27.1718	11.8263	0.435242	-1.20011	0.00905987
H22K11.3	11.329	17.069	6.33059	19.1451	35.3554	20.6221	18.3085	11.5762	25.0409	2.16314	1.11313	0.0499367
H25P06.5	4.6943	2.18906	0	0	0	0	1.14723	2.29445	0	0	65535	0.0153275
H41C03.1	31.177	22.511	25.1543	4.24424	17.6615	15.5556	19.3839	26.2808	12.4871	0.475143	-1.07357	0.0186391
H42K12.3	838.983	133.755	260.731	2.8533	58.1076	268.896	260.554	411.156	109.952	0.267422	-1.90281	8.43449e-08
hlh-10	0	4.78784	0	0	0	0	0.797973	1.59595	0	0	65535	0.0400275
hrg-4	33.632	12.9956	30.1387	0	5.95512	10.555	15.5461	25.5888	5.50337	0.21507	-2.21712	6.02876e-05
hsp-12.3	50.0015	70.4544	57.4351	83.1209	172.534	213.323	107.811	59.297	156.326	2.63632	1.39853	0.000648493
ift-74	2.00869	11.2499	4.05725	5.36071	31.9402	20.4547	12.5119	5.77193	19.2519	3.33543	1.73787	0.00524127
ilys-2	2.00355	5.45882	11.522	18.4129	34.5114	24.3974	16.051	6.32812	25.7739	4.07292	2.02606	0.000483609
ilys-3	0	0	2.25681	18.7416	13.3481	6.58804	6.82242	0.75227	12.8926	17.1382	4.09915	3.70687e-06
ins-32	0	2.04971	9.54728	5.52446	19.5326	15.7476	8.73361	3.86566	13.6015	3.51855	1.81498	0.0112384
irg-2	12.6544	10.7531	29.9787	20.946	45.6217	41.6426	26.9327	17.7954	36.0701	2.02694	1.0193	0.0385223
irld-13	0	5.00383	0	7.95526	15.0467	15.6542	7.27666	1.66794	12.8854	7.72531	2.94959	0.000143328
irld-19	0	9.96346	0	0	24.4446	7.22089	6.93815	3.32115	10.5551	3.17816	1.66819	0.0272417
irld-42	4.58403	0	2.29108	0	0	0	1.14585	2.2917	0	0	65535	0.0147432
K01A11.8	0	1.54782	4.83932	5.59465	4.67708	10.4756	4.52241	2.12905	6.91578	3.2483	1.69968	0.0470329
K01A6.17	0	11.5601	5.0904	8.45213	29.6984	13.9133	11.4524	5.55018	17.3546	3.12686	1.64471	0.0109305
K01D12.8	19.1081	264.096	73.9159	11.1429	76.0005	59.4814	83.9574	119.04	48.8749	0.410576	-1.28428	0.000334032
K02A11.8	0.840416	0	1.63968	0.571498	4.37138	6.94314	2.39435	0.8267	3.962	4.79255	2.26079	0.047889
K02B2.6	0	1.89077	0	2.50861	6.75841	12.6325	3.96506	0.630256	7.29986	11.5824	3.53386	0.00215822
K03H1.11	0	1.81946	7.28524	10.4493	6.89238	10.1996	6.10765	3.0349	9.18041	3.02495	1.59691	0.0317987
K04C1.5	0	9.36548	0.773948	4.99779	20.7218	20.9725	9.47191	3.37981	15.564	4.60499	2.2032	0.00151933
K04E7.1	0	3.56391	3.37032	0	0	0	1.15571	2.31141	0	0	65535	0.0140039
K05B2.2	31.1941	5.59372	6.26445	7.4516	5.70597	5.85353	10.3439	14.3508	6.33703	0.441582	-1.17925	0.037768
K05B2.4	1.57788	0.854229	2.12329	9.86548	11.9521	13.2087	6.59695	1.51847	11.6754	7.68895	2.94279	0.000454311
K07H8.11	0	0	0	4.1438	10.2045	13.3071	4.60925	0	9.21849	65535	65535	9.53713e-06
K08B12.1	27.988	0.437505	4.10546	0	0.99115	0.143002	5.61085	10.8436	0.378051	0.0348638	-4.84213	2.93818e-06
K08B4.2	5.25879	3.2438	3.74089	0	0	1.46611	2.28493	4.08116	0.488704	0.119746	-3.06195	0.00951339
K08C9.10	0	3.03736	3.08221	0	0	0	1.01993	2.03985	0	0	65535	0.0235775
K08D12.6	1101.1	41.9777	50.094	66.938	2.09893	24.7669	214.497	397.725	31.268	0.078617	-3.66901	4.95101e-20
K08E7.5	56.8036	32.2612	24.0689	2.27779	13.0894	28.4576	26.1597	37.7112	14.6083	0.387372	-1.36821	0.00156079
K08H10.10	18.977	13.7884	0	0	14.3846	0	7.85834	10.9218	4.79485	0.439016	-1.18766	0.0431102
K09C6.1	16.2492	18.3999	16.5709	4.15284	9.79919	11.4899	12.777	17.0734	8.48064	0.496718	-1.0095	0.0458641
K10C2.14	4.15297	0.616447	0	0	0	0	0.794903	1.58981	0	0	65535	0.0403039
K10D3.4	351.101	273.297	76.2235	10.5268	168.958	159.757	173.31	233.54	113.081	0.484201	-1.04632	0.00193087
K10G4.10	16.9684	12.9136	17.9239	0	51.2836	47.0883	24.363	15.9353	32.7906	2.05773	1.04105	0.0436345
K10H10.4	117.217	5.18045	3.16376	10.2552	3.3072	12.5821	25.2843	41.8537	8.71484	0.208221	-2.26381	1.07485e-06
K11G9.5	18.0955	11.477	7.50142	3.54004	2.31976	4.43252	7.89436	12.3579	3.43077	0.277617	-1.84883	0.00501131
K11H3.3	5.59861	17.3279	14.8358	20.9812	30.224	40.7325	21.6167	12.5874	30.6459	2.43464	1.28371	0.0146493
K12D12.9	0.918717	0.70501	1.26413	2.11385	11.7387	9.36044	4.35015	0.96262	7.73768	8.03814	3.00686	0.00417848
K12G11.8	0	2.90422	5.22017	0	0	0	1.35407	2.70813	0	0	65535	0.00941997
lact-7	12.9291	22.7658	13.4803	31.4043	56.2613	27.8804	27.4535	16.3917	38.5153	2.34968	1.23246	0.0112504
let-653	21.0374	5.27591	3.13146	0	1.49862	6.90675	6.30835	9.81491	2.80179	0.285463	-1.80863	0.00946526
lgc-21	92.8886	212.614	245.453	497.734	508.909	371.054	321.442	183.652	459.233	2.50056	1.32225	0.000720325
lgc-7	10.7712	8.51237	1.2462	0	6.36289	0.920961	4.63561	6.84327	2.42795	0.354794	-1.49495	0.0497078
linc-102	0	2.92085	1.79089	0	0	0	0.78529	1.57058	0	0	65535	0.0401706
linc-155	0	5.82803	0.784196	3.75799	10.7357	14.0611	5.86118	2.20407	9.51828	4.31849	2.11053	0.0107156
linc-163	15.3977	8.07076	12.4662	2.60694	5.81441	5.17228	8.25472	11.9782	4.53121	0.378288	-1.40244	0.0263455
linc-169	9.31796	7.26007	9.7581	0	0	8.36635	5.78375	8.77871	2.78878	0.317676	-1.65437	0.0223191
linc-40	16.257	4.89341	10.0864	5.52031	0	0	6.12618	10.4123	1.8401	0.176725	-2.50042	0.00156252
linc-61	25.5247	21.7686	22.908	14.7238	11.7568	1.41201	16.349	23.4004	9.29755	0.397324	-1.33161	0.0084868
linc-65	2.84066	0	11.2747	0	0	0	2.35256	4.70511	0	0	65535	0.000741456
linc-67	0	7.75383	2.77083	16.0019	18.7862	3.88302	8.1993	3.50822	12.8904	3.67433	1.87748	0.0107984
lips-1	0	5.9888	1.81959	0	33.5526	22.3331	10.6157	2.6028	18.6286	7.15714	2.83938	7.42079e-05
lmd-4	0	0	0	0	7.34197	0	1.22366	0	2.44732	65535	65535	0.0307039
lpr-3	175.488	1.579	17.3439	0	1.62756	1.62346	32.9437	64.8038	1.08367	0.0167223	-5.90208	1.1807e-19
lpr-4	1120.46	10.4779	145.328	10.1756	21.6864	18.4159	221.091	425.424	16.7593	0.0393944	-4.66587	8.8258e-28
lpr-5	1466.09	25.1484	194.078	1.72592	50.3249	19.0445	292.735	561.771	23.6984	0.0421852	-4.56712	1.19322e-27
lpr-6	59.381	8.69913	14.7535	0	7.71837	6.13131	16.1139	27.6112	4.61656	0.167199	-2.58036	5.03107e-06
lurp-4	11.6047	54.9701	47.9535	206.833	375.636	310.525	167.92	38.1761	297.664	7.79714	2.96295	2.38936e-13
lys-9	15.9113	10.0622	31.7218	3.35684	11.8612	0	12.1522	19.2318	5.07267	0.263765	-1.92267	0.00072249
M01E5.1	13.1388	18.7259	21.6398	4.95297	13.6682	5.70079	12.9711	17.8348	8.10731	0.454577	-1.1374	0.0242029
M02D8.6	6.56554	18.4178	9.30983	18.9361	35.0141	29.2012	19.5741	11.431	27.7172	2.42473	1.27782	0.0197469
M02G9.3	13.9435	27.1901	22.6241	60.0038	76.9335	58.7309	43.2377	21.2526	65.2227	3.06893	1.61774	0.000513963
M02H5.8	62.3211	25.0231	134.079	37.3767	25.1166	20.537	50.7423	73.8077	27.6768	0.374985	-1.4151	0.000236768
M03B6.3	17.2906	4.94652	5.43365	0.559366	6.49086	3.35691	6.34631	9.22358	3.46905	0.376106	-1.41079	0.031945
M03C11.9	0	6.57158	4.24083	0	0	0	1.80207	3.60414	0	0	65535	0.00252827
M03E7.4	117.962	242.846	71.1421	367.247	512.549	289.812	266.926	143.984	389.869	2.70773	1.43709	0.00034146
M03E7.9	1.85717	0.530681	4.37189	0	0	0	1.12662	2.25325	0	0	65535	0.0138489
M05D6.9	23.2505	5.27072	7.77416	3.82769	7.62293	1.72578	8.2453	12.0985	4.39213	0.363032	-1.46183	0.0236109
M153.3	4.87118	69.183	10.1005	32.781	111.419	44.9607	45.5526	28.0516	63.0537	2.24778	1.1685	0.0112214
M163.7	0	11.6459	0	0	22.6208	10.8583	7.52084	3.88198	11.1597	2.87474	1.52343	0.0448033
M163.8	52.8138	0	19.6789	0	0	6.60835	13.1835	24.1642	2.20278	0.0911588	-3.45547	1.61155e-07
M163.9	0	0	5.03064	0	0	0	0.838439	1.67688	0	0	65535	0.040167
M79.9	0	0	0	0	8.85546	1.54292	1.73306	0	3.46613	65535	65535	0.00904638
maa-1	6.45888	6.51687	10.1023	20.6379	17.3902	16.2922	12.8997	7.6927	18.1068	2.35376	1.23497	0.047075
maoc-1	853.247	488.298	710.315	1952.1	1788.95	1979.75	1295.44	683.953	1906.93	2.7881	1.47928	0.000196309
macrc-3	13.0787	12.5739	16.0233	25.5307	29.1309	32.7522	21.515	13.892	29.1379	2.09746	1.06864	0.0445875
mboa-5	73.8956	48.2027	51.4433	17.7964	34.6851	27.6578	42.2801	57.8472	26.7131	0.461787	-1.1147	0.00445217
meg-2	7.34159	12.1259	10.431	12.3976	30.8771	25.9925	16.5276	9.96616	23.0891	2.31675	1.2121	0.0329782
mir-243	1.73023	2.10481	1.21104	0	0	0	0.841012	1.68202	0	0	65535	0.0402529
mir-4934	1.30661	2.01357	7.17457	0	0	0.623733	1.85308	3.49825	0.207911	0.0594329	-4.0726	0.0199401
mlc-6	0	6.28584	2.3157	0	0	0	1.43359	2.86718	0	0	65535	0.00612207
mlt-11	890.742	45.4455	130.089	7.93358	33.138	54.4023	193.625	355.426	31.8246	0.0895395	-3.48133	1.5955e-18
mlt-9	105.805	34.6637	42.9682	1.81487	16.5705	48.5098	41.7219	61.1455	22.2984	0.364678	-1.45531	0.0004089
mltn-1	24.2306	1.68357	0	0	1.31955	0.752569	4.66438	8.63806	0.690708	0.079961	-3.64456	0.000197594
msp-32	13.5495	181.867	18.9366	13.4457	44.2202	35.1841	51.2005	71.4511	30.95	0.433163	-1.20702	0.00147759
msp-74	11.3401	26.8688	14.6624	6.06653	9.37814	8.17872	12.7491	17.6238	7.87447	0.446809	-1.16227	0.0277412
mul-1	2.49273	2.24595	5.31293	4.32908	18.882	14.5613	7.97067	3.35054	12.5908	3.75785	1.90991	0.00757049
nas-1	202.194	3.52086	60.4812	11.6058	12.181	22.2759	52.0431	88.7319	15.3542	0.173041	-2.53082	7.81645e-10
nas-12	24.2447	57.5462	31.0641	56.1456	187.365	126.102	80.4113	37.6183	123.204	3.27511	1.71154	3.9354e-05
nas-22	16.5624	27.679	53.0565	47.7216	76.4851	71.3007	48.8009	32.4326	65.1691	2.00937	1.00674	0.0244697
nas-29	3.14193	7.91036	4.48712	6.03493	19.5949	19.1997	10.0615	5.1798	14.9431	2.88489	1.52851	0.024357
nas-3	5.30616	9.14598	8.3346	0.912077	3.00904	2.51309	4.87016	7.59558	2.14474	0.282367	-1.82436	0.0176911
nas-36	29.3029	175.122	160.837	136.948	421.805	298.272	203.714	121.754	285.675	2.34633	1.2304	0.00192232
nas-37	24.1448	6.66996	9.65918	1.05736	3.21396	6.70775	8.5755	13.4913	3.65969	0.271263	-1.88224	0.00469795
nas-4	20.045	1.81459	1.50248	0	0.66515	3.28446	4.55195	7.78736	1.31654	0.169061	-2.56439	0.00433386
nas-9	6.39859	2.14318	2.37638	0.766723	1.13985	0	2.13745	3.63938	0.635523	0.174624	-2.51768	0.0402177
nhr-165	45.5415	41.8489	45.6787	0	41.0564	13.9911	31.3528	44.3563	18.3492	0.413676	-1.27343	0.00210346
nhr-168	5.78819	11.6305	11.8197	4.05851	0	3.17834	6.07921	9.74613	2.41228	0.247512	-2.01443	0.00562634
nhr-218	0	1.99842	9.98161	1.99169	0.199246	0	2.36183	3.99334	0.730312	0.182883	-2.45101	0.0281958
nhr-277	0.338854	5.88869	15.794	15.1716	25.8692	11.2718	12.389	7.34051	17.4375	2.37552	1.24825	0.049932
nhr-54	7.80366	6.9836	7.26764	0	0	4.85374	4.48477	7.35163	1.61791	0.220075	-2.18393	0.012919
nhx-3	37.2327	13.6706	5.24888	4.97222	4.58322	8.19899	12.3178	18.7174	5.91814	0.316184	-1.66116	0.00332716
nit-1	49.4578	46.9364	38.7693	14.4865	19.6383	23.5598	32.1413	45.0545	19.2282	0.426777	-1.22845	0.00293195
nlp-19	0	6.14213	0	0	0	0	1.02369	2.04738	0	0	65535	0.0240603
nlp-25	0	18.1984	33.9179	33.1427	56.81	39.6053	30.279	17.3721	43.186	2.48594	1.31379	0.00671975
nlp-27	51.2284	49.2434	31.0146	8.6017	10.4398	7.1564	26.2807	43.8288	8.73262	0.199244	-2.32739	5.89812e-07
noah-1	1326.47	37.4142	235.86	8.68933	32.6869	35.0351	279.359	533.248	25.4704	0.0477647	-4.38791	5.44731e-26
noah-2	92.7741	2.96664	16.803	0	3.42105	6.52621	20.4152	37.5146	3.31575	0.0883857	-3.50004	2.13703e-10
npr-18	0.151542	3.98094	7.07319	2.88545	16.0914	12.8484	7.17183	3.73522	10.6084	2.84011	1.50595	0.0385534
nspb-10	10.8285	0.506553	0.909826	0	0.667897	0.274056	2.19781	4.08163	0.313984	0.0769262	-3.70038	0.00950798
nspb-11	13.8836	0.281559	0.506048	0	0.497281	0.11884	2.54788	4.89039	0.205374	0.0419954	-4.57363	0.0029223
nspb-12	214.915	2.38337	9.95639	1.75053	4.34508	6.70312	40.0089	75.7515	4.26624	0.0563189	-4.15024	9.30261e-16
nspb-3	5.65238	0	0	0	0	0	0.942063	1.88413	0	0	65535	0.023957
nspb-6	43.1232	2.1897	2.02901	0	0.912531	0.386978	8.10691	15.7807	0.433169	0.0274494	-5.18708	8.99944e-08
nspb-7	124.126	4.0865	16.6922	1.97302	0	0	24.4796	48.3015	0.657674	0.013616	-6.19855	5.76546e-18
nspb-8	1470.36	34.1152	75.5816	0	20.57	55.0308	275.943	526.686	25.2002	0.0478468	-4.38543	7.77036e-26
nspb-9	487.322	8.88927	11.2401	0	7.28678	0	85.7897	169.15	2.42893	0.0143596	-6.12184	2.19055e-30
nspe-6	1.83025	2.43826	2.88598	0	0	0	1.19242	2.38483	0	0	65535	0.0147661
nspe-7	36.3638	88.832	39.7999	16.9242	38.0504	8.53952	38.085	54.9986	21.1714	0.384944	-1.37728	0.000996009
nuc-1	755.206	456.963	704.547	279.111	321.942	283.887	466.943	638.905	294.98	0.461696	-1.11499	0.00190579
oac-14	43.0709	46.0672	102.912	64.0674	248.594	192.171	116.147	64.0168	168.277	2.62864	1.39432	0.000615668
oac-20	34.4138	54.3365	103.584	8.51264	34.629	31.4721	44.4913	64.1114	24.8713	0.387938	-1.3661	0.000674125
oac-24	55.4029	105.261	80.2177	75.1766	221.806	254.296	132.027	80.294	183.76	2.28859	1.19446	0.00342801
oac-25	0	2.11738	0	2.05132	7.45388	6.01106	2.93894	0.705793	5.17209	7.32806	2.87343	0.0135561
osm-8	40.5866	1.79421	9.62508	0	7.24606	7.68153	11.1556	17.3353	4.97586	0.287037	-1.80069	0.00202327
phat-1	8.90442	19.8755	5.58047	17.1778	36.5924	25.0607	18.8652	11.4535	26.277	2.29424	1.19801	0.0289687
phat-5	3.57677	9.76264	0.405155	15.3438	16.9421	12.8966	9.82118	4.58152	15.0608	3.2873	1.7169	0.0120203
phf-34	14.8929	10.4782	6.18926	4.50551	0	0	6.01099	10.5201	1.50184	0.142758	-2.80835	0.000543759
pmp-2	113.52	76.7957	117.048	199.77	258.429	244.557	168.354	102.455	234.252	2.2864	1.19308	0.00248959
pqm-96	0	9.40288	17.7075	11.7122	105.562	30.4443	29.1382	9.03679	49.2396	5.44879	2.44594	1.27416e-06
pqn-29	22.9674	190.155	78.1155	71.9877	365.061	249.41	162.949	97.0793	228.82	2.35704	1.23697	0.0017186
pqn-31	23.2684	4.06347	22.0831	0	21.9632	1.74872	12.1878	16.4717	7.90399	0.479854	-1.05933	0.0477671
pqn-60	29.927	0.800232	4.40449	0	4.17397	0	6.55095	11.7106	1.39132	0.118809	-3.07328	8.21792e-05
pqn-71	22.7926	2.11237	0.691812	0	3.58115	1.44305	5.1035	8.53226	1.67473	0.196282	-2.349	0.00363474
prmt-6	17.8364	9.50468	15.4998	5.41622	2.59626	11.0108	10.3107	14.2803	6.3411	0.444047	-1.17122	0.0389633
prx-1	17.4384	12.1126	20.9699	28.8422	29.1512	49.4587	26.3289	16.8403	35.8174	2.12688	1.08874	0.0316692
ptr-10	68.047	13.7752	18.0111	0	16.9276	15.6123	22.0622	33.2778	10.8466	0.325942	-1.61731	0.000416336
ptr-22	7.41941	6.28411	8.94829	17.2915	22.1494	17.7672	13.31	7.5506	19.0694	2.52554	1.33659	0.0316936
ptr-23	61.7419	85.6394	78.5704	148.539	166.655	141.081	113.705	75.3172	152.092	2.01935	1.01389	0.0152015
ptr-8	7.71969	1.5028	1.44302	0	0.839032	0	1.91742	3.55517	0.279677	0.0786678	-3.66808	0.0136186
pud-1.1	2.22358	1.53887	2.93203	0.133515	0.256407	0.0576003	1.19033	2.23149	0.149174	0.0668495	-3.90294	0.014732
pud-1.2	5.84082	2.03585	6.73195	0.425767	0.573833	0.220415	2.6381	4.86954	0.406672	0.0835135	-3.58185	0.00291119
pud-2.1	34.4947	17.0889	34.941	0.857243	1.13097	1.05066	14.9272	28.8415	1.01296	0.0351214	-4.8315	3.72982e-11
pud-2.2	3.27551	2.22459	1.65468	0.114299	0.150795	0.140088	1.25999	2.38493	0.135061	0.056631	-4.14226	0.0161113
pud-3	8.41326	6.69517	5.20421	0	0.143945	0	3.40943	6.77088	0.0479817	0.00708647	-7.14072	6.14031e-05
pud-4	28.796	19.8471	18.9034	1.24238	3.06476	1.69199	12.2576	22.5155	1.99971	0.0888148	-3.49306	2.28866e-07
qua-1	97.1195	61.796	40.6423	8.8736	21.6397	43.7919	45.6438	66.5193	24.7684	0.372349	-1.42527	0.00027019
R03G8.4	0	0	0	0	6.00474	2.32719	1.38866	0	2.77731	65535	65535	0.0193699
R04B5.11	46.8294	15.8723	26.652	20.335	0	15.51	20.8664	29.7846	11.9483	0.401159	-1.31776	0.0036644
R04B5.5	35.7007	37.3772	16.7547	11.6906	7.01352	16.2418	20.7964	29.9442	11.6486	0.389011	-1.36212	0.00270851
R05A10.6	23.6092	4.84543	11.641	0	5.16371	9.1407	9.06668	13.3652	4.76814	0.356757	-1.48699	0.0129483
R05A10.7	6.32581	0.0905274	1.87403	0	0	0.640215	1.48843	2.76346	0.213405	0.077224	-3.69481	0.0462739
R05D3.6	13.0688	8.22498	8.4803	6.5654	0	2.16416	6.41728	9.9247	2.90985	0.293193	-1.77008	0.0123459
R07E3.6	78.8237	1.20326	9.36225	0	0.752403	2.70513	15.4745	29.7964	1.15251	0.0386795	-4.69229	4.59954e-11
R08C7.1	15.3185	10.0418	18.6382	5.80857	1.48405	6.82342	9.68574	14.6661	4.70535	0.320831	-1.64012	0.0062489
R09A8.1	0	13.3732	2.36828	33.0249	41.8337	36.4832	21.1805	5.24714	37.1139	7.07316	2.82236	5.9328e-07
R09A8.2	5.20899	0	2.0063	18.4646	14.6974	19.7554	10.0221	2.4051	17.6391	7.33406	2.87461	3.83884e-05
R09D1.12	0	5.0724	0.368743	5.60722	7.55768	6.01685	4.10381	1.81371	6.39391	3.52532	1.81775	0.0470177
R09E10.13	0	0	1.29392	0	7.84467	3.68096	2.13659	0.431308	3.84188	8.9075	3.15502	0.0181368
R10A10.1	0	10.8408	0	0	0	0	1.8068	3.6136	0	0	65535	0.00259387
R10D12.1	3.43531	11.0195	4.98906	16.4453	19.4953	10.8701	11.0424	6.48129	15.6035	2.40748	1.26752	0.0399126
R11D1.2	2.712	5.03785	12.187	15.6032	24.1236	20.1198	13.2972	6.64563	19.9488	3.0018	1.58583	0.0098838
R11D1.7	0	0	0	0	7.23785	0	1.20631	0	2.41262	65535	65535	0.0307588
R12A1.3	103.714	318.985	84.8821	313.036	503.962	310.531	272.518	169.194	375.843	2.22138	1.15146	0.00430813
R13H4.8	5.90252	9.1415	15.1665	14.7112	29.9242	21.4364	16.047	10.0702	22.0239	2.18705	1.12899	0.0451633
rhr-2	2.91866	19.3775	8.07331	16.8029	33.6796	25.4001	17.7087	10.1232	25.2942	2.49865	1.32115	0.0139716
rol-8	3782.79	3128.07	1920.45	534.571	1457	2234.17	2176.17	2943.77	1408.58	0.478495	-1.06342	0.00354012
scl-2	38.3554	29.6177	40.2629	18.8787	13.947	14.7992	25.9768	36.0786	15.875	0.44001	-1.18439	0.00578077
sdz-38	0	2.2603	3.75523	0	0	0	1.00259	2.00518	0	0	65535	0.0233788
slcf-2	34.6522	50.9839	32.9609	11.1088	15.8656	30.1707	29.2903	39.5323	19.0483	0.481842	-1.05337	0.00966235
spp-13	106.459	101.309	92.6566	12.143	42.8071	82.1911	72.9277	100.142	45.7138	0.456491	-1.13134	0.00132097
spp-20	0	0	9.75477	0	0	0	1.6258	3.25159	0	0	65535	0.00390867
spp-4	78.8828	47.9277	76.6979	35.2659	28.3492	30.0437	49.5279	67.8361	31.2196	0.46022	-1.1196	0.00298968
spsb-2	22.3072	15.4521	18.3842	50.7235	34.5017	35.8684	29.5395	18.7145	40.3645	2.15686	1.10893	0.0242369
sptl-2	39.2079	38.5321	56.3837	97.3994	119.392	106.223	76.1897	44.7079	107.672	2.40833	1.26804	0.00247666
sqt-2	263.556	422.73	138.424	62.5677	127.078	193.481	201.306	274.903	127.709	0.464559	-1.10607	0.00106656
srd-48	0	0	0	0	2.33253	4.3916	1.12069	0	2.24138	65535	65535	0.0312971
srt-22	0.981296	2.65785	3.26521	1.18788	13.2826	9.83376	5.20143	2.30145	8.10141	3.52013	1.81563	0.037461
suro-1	36.2211	107.966	62.6639	131.561	191.114	149.795	113.22	68.9502	157.49	2.28412	1.19164	0.00388461
sym-1	182.168	4.26456	32.443	1.91366	2.64042	5.57046	38.1666	72.9584	3.37485	0.0462572	-4.43418	2.45769e-16
sym-2	35.7934	9.97631	21.83	12.1066	5.90925	12.3623	16.3297	22.5332	10.1261	0.449384	-1.15398	0.0177885
T04F8.8	9.39791	0.729507	0.567086	0.179752	0.205807	0.271115	1.89186	3.56483	0.218891	0.0614029	-4.02555	0.0137038
T06E4.10	58.8709	2.62914	20.0632	4.5358	5.63386	6.6556	16.3981	27.1877	5.60842	0.206285	-2.27729	3.15907e-05
T06G6.6	59.6407	1.43903	11.8612	0.257714	1.49828	2.37117	12.8447	24.3136	1.37572	0.0565822	-4.14351	3.31009e-09
T10E10.4	6.38682	5.76394	5.7938	9.69807	22.9206	11.6543	10.3696	5.98152	14.7577	2.46721	1.30288	0.0491601
T12E12.6	51.6264	5.20222	4.21777	2.32963	3.79793	3.69606	11.8117	20.3488	3.27454	0.160921	-2.63558	2.06516e-05
T13C2.2	11.6189	30.0747	19.6376	37.5649	68.7737	48.2533	35.9872	20.4437	51.5306	2.52061	1.33377	0.00480524
T13C5.2	4.75161	8.90987	6.92456	0	3.06535	2.504	4.35923	6.86201	1.85645	0.27054	-1.88609	0.0317333
T13C5.3	6.2628	0	1.73814	0	0	1.02861	1.50493	2.66698	0.342871	0.128561	-2.95947	0.0462777
T13C5.7	5.07054	0.615018	2.36595	0	0	0	1.34192	2.68384	0	0	65535	0.0100224
T13F3.6	66.4045	17.5059	13.8038	5.22813	5.11255	11.5967	19.9419	32.5714	7.31244	0.224505	-2.15518	1.3981e-05
T13H10.2	27.2275	14.1253	21.7251	7.8041	11.5951	11.7776	15.7091	21.026	10.3923	0.494259	-1.01666	0.0356791
T16G1.7	4.96327	6.1232	7.32325	10.7488	26.1834	33.6594	14.8335	6.13657	23.5305	3.83447	1.93903	0.000788281
T16G12.9	2.94472	6.94261	3.21448	0	2.03878	1.3643	2.75082	4.36727	1.13436	0.259741	-1.94485	0.0462313
T17H7.1	36.7528	0.617103	0.278586	0	0.67571	0.509177	6.47222	12.5495	0.394962	0.0314724	-4.98977	8.46752e-07
T19H5.6	11.1128	7.37775	21.6993	0	4.87914	3.28027	8.05821	13.3966	2.7198	0.203021	-2.3003	0.000747015
T20B3.1	17.9274	17.2501	24.2516	64.1473	72.5642	63.1842	43.2208	19.8097	66.6319	3.3636	1.75	0.000140546
T21C9.13	9.93771	47.2595	45.1761	25.4316	104.256	103.844	55.9842	34.1244	77.8439	2.28118	1.18978	0.00591849
T21G5.2	4.09443	2.08671	2.66408	12.128	9.29187	7.33733	6.26707	2.9484	9.58575	3.25116	1.70096	0.0239339
T24B8.5	4.56059	5.49143	26.1544	1.89628	1.97214	2.49893	7.09564	12.0688	2.12245	0.175862	-2.50748	0.000399213
T24C12.4	11.3838	36.1903	12.7425	32.5181	63.4655	38.0422	32.3904	20.1055	44.6753	2.22204	1.15189	0.0153947
T24D1.3	11.7356	7.0736	11.668	23.4341	19.8096	25.5024	16.5372	10.1591	22.9154	2.25566	1.17355	0.0317136
T25F10.4	0	9.08463	3.56944	0	2.08867	0	2.45712	4.21802	0.696223	0.165059	-2.59895	0.0198554
T25G12.3	9.14395	1.13087	2.98126	0	0	0	2.20935	4.41869	0	0	65535	0.00231467
T26C5.2	20.0789	0.401394	2.99641	0.595623	0.918257	0	4.16509	7.82556	0.504626	0.0644844	-3.95491	0.000601334
T26E4.4	6.8654	3.35558	3.44499	0	1.46846	0	2.5224	4.55532	0.489487	0.107454	-3.21821	0.00425572
T26E4.9	4.12831	0.0540131	3.58126	0.497332	0.462376	0	1.45388	2.58786	0.319903	0.123617	-3.01606	0.0457312
T27A10.6	732.201	415.898	487.702	77.9118	212.86	442.624	394.866	545.267	244.465	0.448341	-1.15733	0.000728034
T27D12.1	24.7951	11.8596	10.8389	2.27266	4.91808	12.795	11.2466	15.8312	6.6619	0.420807	-1.24877	0.0272378
T28D6.3	82.3113	21.8564	22.8374	6.73372	11.7855	9.40472	25.8215	42.335	9.30796	0.219864	-2.18531	2.40823e-06
thn-2	178.949	181.265	149.804	63.1745	72.3543	65.2274	118.462	170.006	66.9188	0.393626	-1.3451	0.00011501
tiar-3	0	22.2369	19.3904	28.7176	33.8873	39.1765	23.9014	13.8758	33.9271	2.44506	1.28987	0.0112097
tnc-2	2824.88	1957.59	800.555	713.438	1004.18	1002.55	1383.87	1861.01	906.721	0.48722	-1.03735	0.00368618
trx-5	2.60655	5.88094	1.7062	0	0	0	1.69895	3.3979	0	0	65535	0.00405176
tsp-1	0	7.35735	41.3446	35.2566	46.8749	65.2753	32.6848	16.234	49.1356	3.02671	1.59775	0.00092498
tsp-16	19.1075	20.6	4.74796	8.22955	0	8.47203	10.1928	14.8185	5.56719	0.375692	-1.41238	0.0178233
tsp-6	0	0	0	0	7.45335	2.9545	1.73464	0	3.46928	65535	65535	0.00904636
ttr-26	183.864	10.1807	0	0	8.00278	11.6839	35.6219	64.6815	6.56222	0.101454	-3.3011	2.57355e-11
ttr-28	37.2425	2.98455	0	0	0	0	6.70451	13.409	0	0	65535	4.32046e-08
ttr-32	157.356	41.3145	13.1222	29.6225	19.0747	25.0638	47.5923	70.5976	24.587	0.34827	-1.52172	0.000103464
ttr-33	569.939	407.15	155.673	155.315	232.006	175.952	282.673	377.587	187.758	0.497257	-1.00794	0.00252874
ttr-50	0	26.0555	17.0466	33.8963	54.5874	46.8187	29.7341	14.3674	45.1008	3.13911	1.65035	0.000664883
ttr-59	204.626	75.2587	58.3648	30.5432	10.5917	61.9416	73.5543	112.75	34.3588	0.304735	-1.71437	2.45256e-06
ttr-8	36.8922	2.4273	8.0579	0	0	10.152	9.58823	15.7925	3.38399	0.214278	-2.22244	0.000636893
twk-12	0	27.0351	15.401	25.9688	44.1396	39.962	25.4178	14.1454	36.6902	2.59379	1.37506	0.00510455
twk-20	0	0	0	0.461477	4.33121	5.01955	1.63537	0	3.27075	65535	65535	0.00893448
ugt-16	3.93261	9.08222	13.9609	19.219	61.9949	73.2633	30.2421	8.9919	51.4924	5.72653	2.51766	6.28696e-07
ugt-18	0	1.53905	0.380435	1.13454	5.24705	5.9421	2.37386	0.63983	4.1079	6.42029	2.68264	0.0478438
ugt-19	14.4915	18.3686	12.1262	27.784	30.5069	46.265	24.9237	14.9955	34.852	2.32417	1.21671	0.0141347
ugt-21	24.4372	34.9152	37.8396	103.439	240.593	244.19	114.236	32.3973	196.074	6.05216	2.59745	6.11777e-10
ugt-37	6.25618	10.1676	9.03411	427.684	1135.3	1242.66	471.85	8.48596	935.215	110.207	6.78408	5.59901e-36
ugt-40	0.332365	0.434118	0.230663	2.07325	7.04978	8.93966	3.17664	0.332382	6.0209	18.1144	4.17907	0.00229937
ugt-42	6.88784	0.808461	1.17681	0	0.440326	0	1.55224	2.9577	0.146775	0.0496248	-4.3328	0.00648318
ugt-43	0.998264	5.15198	6.09103	1.88609	20.4249	10.6525	7.53413	4.08043	10.9878	2.69281	1.42911	0.0446915
ugt-57	11.5229	0.269884	0	0	0.357964	0	2.02512	3.93092	0.119321	0.0303546	-5.04194	0.00346259
ugt-63	8.59585	26.4849	17.9916	42.0551	83.9824	73.8075	42.1529	17.6908	66.615	3.76552	1.91285	5.66553e-05
unc-116	14.9156	15.3901	16.6789	2.74578	3.83155	3.22399	9.46432	15.6615	3.26711	0.208607	-2.26114	0.000653535
vit-1	238.98	161.104	205.296	46.1324	57.7691	43.5955	125.48	201.794	49.1657	0.243643	-2.03716	1.86663e-08
vit-2	659.101	456.093	336.978	277.126	245.472	185.184	359.992	484.057	235.928	0.487396	-1.03683	0.0021879
vit-3	134.786	82.3237	77.0126	30.633	24.9372	17.2194	61.152	98.0409	24.2632	0.24748	-2.01462	1.50897e-07
vit-4	63.0743	38.9128	30.6111	8.40526	6.61657	2.23132	24.9752	44.1994	5.75105	0.130116	-2.94213	3.22062e-09
vit-5	195.626	101.224	40.5085	7.89526	5.85475	3.12184	59.0384	112.453	5.62395	0.0500116	-4.32159	1.67712e-20
vit-6	1157.98	663.64	600.55	452.174	338.975	226.349	573.277	807.389	339.166	0.420078	-1.25127	0.000550493
W02D9.7	17.9644	7.14318	2.39552	6.01663	2.60833	2.05873	6.36447	9.1677	3.56123	0.388454	-1.36418	0.0460787
W02F12.3	8.2537	12.9637	13.6784	24.4917	27.3538	31.2475	19.6648	11.6319	27.6977	2.38118	1.25167	0.0235117
W03F8.6	30.3669	0.0166567	0.281461	0.649445	0.549262	0.489259	5.39216	10.2217	0.562655	0.0550454	-4.18323	3.08888e-05
W03G11.2	14.286	24.4541	18.4949	29.7465	49.9472	40.3296	29.543	19.0783	40.0078	2.09703	1.06835	0.0295795
W05F2.3	54.4308	59.4922	65.5484	150.098	113.332	116.326	93.2045	59.8238	126.585	2.11597	1.08132	0.00871836
W08E12.2	2.40794	0.487369	0.272894	28.8875	17.3512	7.60905	9.50267	1.05607	17.9493	16.9963	4.08715	4.05719e-07
W09G12.7	5.56693	6.51476	105.26	4.79422	4.42499	2.17151	21.4554	39.114	3.79691	0.097073	-3.36479	7.06964e-10
wrt-1	134.54	1.94777	13.943	0.904818	1.39135	3.02449	25.9586	50.1437	1.77355	0.0353694	-4.82135	1.02796e-15
wrt-10	16.2347	2.91492	5.83581	0.537069	3.25598	2.17806	5.15943	8.32848	1.99037	0.238983	-2.06502	0.00963519
wrt-2	64.3578	2.60625	11.0299	1.34756	1.31799	3.82616	14.0809	25.998	2.1639	0.0832335	-3.58669	1.46717e-08
wrt-6	44.2131	89.3433	36.1784	4.84371	23.9845	35.8672	39.0717	56.5783	21.5651	0.381156	-1.39155	0.00085044
wrt-8	32.307	42.4485	38.3261	59.9115	95.8092	73.4686	57.0451	37.6939	76.3964	2.02676	1.01918	0.0190966
Y102A11A.5	291.099	24.8185	97.9374	0	6.77606	52.9714	78.9337	137.951	19.9158	0.144368	-2.79217	2.01997e-12
Y113G7B.27	6.06562	1.96426	1.64647	0.413865	0.463843	0.315081	1.81152	3.22545	0.397596	0.123268	-3.02013	0.0203368
Y116A8C.468	4.82375	9.56624	16.2696	2.71025	5.68971	2.77551	6.97252	10.2199	3.72515	0.364501	-1.45601	0.0250534
Y11D7A.5	104.161	196.929	163.641	5.07644	85.1698	139.717	115.782	154.91	76.6543	0.494831	-1.01499	0.00301071
Y37D8A.3	15.8413	26.2903	8.48801	0.557311	8.16271	10.0698	11.5682	16.8732	6.26329	0.371197	-1.42974	0.0110255
Y38H8A.1	24.4377	5.24309	4.99759	1.10183	2.49348	1.9962	6.71165	11.5595	1.86384	0.161239	-2.63273	0.000521472
Y40H7A.10	26.1868	42.8593	58.5993	12.9349	23.9708	23.3502	31.3169	42.5484	20.0853	0.472057	-1.08297	0.00737199
Y41G9A.2	8.92527	0.372963	0.618757	0	0.396921	0	1.71899	3.30566	0.132307	0.0400243	-4.64298	0.00419086
Y43D4A.5	37.0205	3.99651	7.27651	0.734724	5.32972	6.24808	10.101	16.0978	4.10418	0.254952	-1.9717	0.00111051
Y46G5A.36	0.657614	3.14612	2.73251	8.55365	18.7821	8.11265	6.99744	2.17875	11.8161	5.42335	2.43918	0.0019102
Y47G6A.33	9.99319	10.248	5.0493	1.58691	2.94353	3.51953	5.55675	8.43017	2.68333	0.3183	-1.65154	0.0281867
Y47H9C.1	6.20769	5.41121	6.43641	127.464	127.904	105.201	63.1039	6.01843	120.189	19.9702	4.31978	1.58294e-17
Y48A6B.9	165.399	174.298	247.409	372.111	431.472	423.782	302.412	195.702	409.122	2.09053	1.06387	0.00776163
Y50D4B.2	1.96156	2.50698	1.25913	7.97853	5.92274	10.624	5.04215	1.90922	8.17507	4.28189	2.09825	0.0162918
Y50D4B.4	7.25841	13.3715	9.55002	21.7619	22.6002	25.3832	16.6542	10.06	23.2484	2.31099	1.20851	0.0284849
Y51A2D.13	38.8867	19.6259	34.317	14.7842	13.5279	14.1381	22.5466	30.9432	14.1501	0.457292	-1.12881	0.00736096
Y53F4B.39	19.927	17.1913	18.0659	33.0149	43.3205	41.1247	28.7741	18.3947	39.1534	2.12851	1.08984	0.0281114
Y54F10AM.6	21.0848	6.44771	13.2908	2.48229	4.26476	4.9892	8.75992	13.6078	3.91208	0.287489	-1.79842	0.00615939
Y54G2A.11	58.0967	7.92798	10.9603	14.1045	9.03056	13.9559	19.0126	25.6616	12.3637	0.481796	-1.05351	0.0212144
Y54G2A.76	49.4577	0.484981	5.22963	0	0.127787	0.364455	9.27743	18.3908	0.164081	0.00892191	-6.80843	3.45853e-10
Y59E9AL.2	20.3799	9.54462	14.7891	89.3197	23.6548	13.025	28.4522	14.9045	41.9998	2.81792	1.49463	0.0022079
Y62E10A.14	3.20356	4.29549	8.19987	16.8625	10.8505	14.6129	9.67079	5.23297	14.1086	2.6961	1.43087	0.0377574
Y62H9A.5	57.6003	20.3973	12.551	19.6851	12.1047	10.2078	22.091	30.1829	13.9992	0.463813	-1.10839	0.00881591
Y64H9A.2	23.3455	2.14078	5.58436	2.29971	3.57569	4.36465	6.88511	10.3569	3.41335	0.329574	-1.60133	0.0160945
Y71G12B.18	0	4.86382	5.31867	0	0	0	1.69708	3.39416	0	0	65535	0.00397229
Y73B6BL.31	26.5386	32.4452	38.1956	95.0531	160.886	134.676	81.2991	32.3931	130.205	4.01953	2.00703	1.69828e-06
Y73E7A.8	51.5565	0.722068	6.23888	1.99495	2.59497	1.92465	10.8387	19.5058	2.17152	0.111327	-3.16713	2.73586e-06
Y75B8A.3	6.27182	2.37698	2.72817	32.9062	33.5325	28.1062	17.6536	3.79232	31.515	8.31021	3.05488	1.3631e-07
Y75B8A.4	20.2522	22.9626	34.8887	62.713	76.162	86.8221	50.6334	26.0345	75.2324	2.88972	1.53093	0.00051729
Y87G2A.19	39.7262	15.0682	4.70217	3.54262	8.19347	7.61381	13.1411	19.8322	6.44996	0.325227	-1.62048	0.0025576
Y87G2A.2	7.85786	6.3457	7.63682	33.8447	32.5419	31.305	19.922	7.28013	32.5639	4.47298	2.16124	8.84237e-05
ZC308.4	16.6551	17.9156	22.4307	31.129	44.4515	43.7507	29.3888	19.0005	39.7771	2.09348	1.0659	0.0317198
ZC434.10	47.4463	0.93935	8.19252	0	2.30456	0	9.8138	18.8594	0.768186	0.0407322	-4.61769	1.55724e-08
ZC434.3	89.7431	15.3869	58.9608	0.527534	5.7564	56.1781	37.7588	54.6969	20.8207	0.380655	-1.39344	0.000727442
ZC449.1	9.09347	1.33565	2.37535	0	0.173545	0.927063	2.31751	4.26816	0.366869	0.085955	-3.54027	0.00635267
ZK180.5	1551.16	2654.27	2036.76	5552.04	4114.55	3314.43	3203.87	2080.73	4327.01	2.07956	1.05628	0.0104575
ZK550.6	16.1195	15.3707	14.1234	36.4097	29.0598	40.6127	25.2826	15.2045	35.3607	2.32567	1.21765	0.0157385
ZK813.3	21.3134	7.00974	2.5454	3.25596	3.62986	4.46172	7.03602	10.2895	3.78251	0.367608	-1.44376	0.0251949
ZK813.7	20.1467	6.34228	3.90558	6.62332	1.14149	3.83221	6.9986	10.1315	3.86567	0.381549	-1.39006	0.0455085

## Sheet: Sheet3
Description: gene ontology (GO) and KEGG analysis with the DEGs from the sheet 2 done with gProfiler
source	term_name	term_id	adjusted_p_value	negative_log10_of_adjusted_p_value	term_size	query_size	intersection_size	effective_domain_size	intersections
GO:MF	structural constituent of cuticle	GO:0042302	2.25e-10	9.64788	172	314	27	10658	BLI-1,COL-110,COL-119,COL-127,COL-146,COL-147,COL-149,COL-156,COL-176,COL-185,COL-39,COL-43,COL-54,COL-62,COL-7,COL-8,COL-80,COL-98,DPY-10,DPY-2,DPY-3,DPY-7,DPY-8,DPY-9,LET-653,ROL-8,SQT-2
GO:MF	monooxygenase activity	GO:0004497	8.53e-10	9.06926	106	314	21	10658	CYP-13A10,CYP-13A2,CYP-13A8,CYP-14A1,CYP-25A1,CYP-25A2,CYP-25A3,CYP-29A2,CYP-29A3,CYP-32B1,CYP-33C2,CYP-33C5,CYP-34A2,CYP-34A4,CYP-34A7,CYP-35A3,CYP-37A1,F49E12.10,F49E12.9,FMO-3,FMO-5
GO:MF	oxidoreductase activity, acting on paired donors, with incorporation or reduction of molecular oxygen	GO:0016705	2.45e-09	8.6115	136	314	23	10658	CYP-13A10,CYP-13A2,CYP-13A8,CYP-14A1,CYP-25A1,CYP-25A2,CYP-25A3,CYP-29A2,CYP-29A3,CYP-32B1,CYP-33C2,CYP-33C5,CYP-34A2,CYP-34A4,CYP-34A7,CYP-35A3,CYP-37A1,F49E12.10,F49E12.9,FAT-7,FMO-3,FMO-5,ZK550.6
GO:MF	iron ion binding	GO:0005506	7.63e-08	7.11749	120	314	20	10658	CYP-13A10,CYP-13A2,CYP-13A8,CYP-14A1,CYP-25A1,CYP-25A2,CYP-25A3,CYP-29A2,CYP-29A3,CYP-32B1,CYP-33C2,CYP-33C5,CYP-34A2,CYP-34A4,CYP-34A7,CYP-35A3,CYP-37A1,F49E12.10,F49E12.9,FAT-7
GO:MF	nutrient reservoir activity	GO:0045735	1.75e-07	6.75618	6	314	6	10658	VIT-1,VIT-2,VIT-3,VIT-4,VIT-5,VIT-6
GO:MF	oxidoreductase activity	GO:0016491	3.6171e-06	5.44164	574	314	43	10658	ALH-4,C01G12.5,C15B12.8,CYP-13A10,CYP-13A2,CYP-13A8,CYP-14A1,CYP-25A1,CYP-25A2,CYP-25A3,CYP-29A2,CYP-29A3,CYP-32B1,CYP-33C2,CYP-33C5,CYP-34A2,CYP-34A4,CYP-34A7,CYP-35A3,CYP-37A1,D2063.1,DHRS-4,DHS-19,DHS-2,DHS-20,DHS-27,ECH-8,F08A8.2,F12E12.11,F17A9.5,F19H6.4,F47B8.4,F49E10.2,F49E12.10,F49E12.9,F58F9.7,FAT-7,FMO-3,FMO-5,GLF-1,GPX-3,R04B5.5,ZK550.6
GO:MF	heme binding	GO:0020037	4.70969e-05	4.32701	157	314	19	10658	CYP-13A10,CYP-13A2,CYP-13A8,CYP-14A1,CYP-25A1,CYP-25A2,CYP-25A3,CYP-29A2,CYP-29A3,CYP-32B1,CYP-33C2,CYP-33C5,CYP-34A2,CYP-34A4,CYP-34A7,CYP-35A3,CYP-37A1,GLB-21,HRG-4
GO:MF	tetrapyrrole binding	GO:0046906	5.76361e-05	4.23931	159	314	19	10658	CYP-13A10,CYP-13A2,CYP-13A8,CYP-14A1,CYP-25A1,CYP-25A2,CYP-25A3,CYP-29A2,CYP-29A3,CYP-32B1,CYP-33C2,CYP-33C5,CYP-34A2,CYP-34A4,CYP-34A7,CYP-35A3,CYP-37A1,GLB-21,HRG-4
GO:MF	transition metal ion binding	GO:0046914	0.00182445	2.73887	720	314	43	10658	BE0003N10.3,C31B8.8,C49F5.5,CYP-13A10,CYP-13A2,CYP-13A8,CYP-14A1,CYP-25A1,CYP-25A2,CYP-25A3,CYP-29A2,CYP-29A3,CYP-32B1,CYP-33C2,CYP-33C5,CYP-34A2,CYP-34A4,CYP-34A7,CYP-35A3,CYP-37A1,D2063.1,ELT-6,F49E12.10,F49E12.9,FAT-7,H19M22.3,NAS-1,NAS-12,NAS-22,NAS-29,NAS-3,NAS-36,NAS-37,NAS-4,NAS-9,NHR-165,NHR-168,NHR-218,NHR-277,NHR-54,R03G8.4,R04B5.5,SURO-1
GO:MF	serine-type endopeptidase inhibitor activity	GO:0004867	0.0027304	2.56377	74	314	11	10658	B0238.12,C02F12.5,C25E10.7,C34F6.1,E01G6.1,F30H5.3,F35B12.4,F36H9.4,K10D3.4,MLT-11,R12A1.3
GO:MF	endopeptidase inhibitor activity	GO:0004866	0.0104472	1.981	85	314	11	10658	B0238.12,C02F12.5,C25E10.7,C34F6.1,E01G6.1,F30H5.3,F35B12.4,F36H9.4,K10D3.4,MLT-11,R12A1.3
GO:MF	endopeptidase regulator activity	GO:0061135	0.014489	1.83896	88	314	11	10658	B0238.12,C02F12.5,C25E10.7,C34F6.1,E01G6.1,F30H5.3,F35B12.4,F36H9.4,K10D3.4,MLT-11,R12A1.3
GO:MF	peptidase inhibitor activity	GO:0030414	0.0198071	1.70318	91	314	11	10658	B0238.12,C02F12.5,C25E10.7,C34F6.1,E01G6.1,F30H5.3,F35B12.4,F36H9.4,K10D3.4,MLT-11,R12A1.3
GO:MF	structural molecule activity	GO:0005198	0.0216218	1.66511	410	314	27	10658	BLI-1,COL-110,COL-119,COL-127,COL-146,COL-147,COL-149,COL-156,COL-176,COL-185,COL-39,COL-43,COL-54,COL-62,COL-7,COL-8,COL-80,COL-98,DPY-10,DPY-2,DPY-3,DPY-7,DPY-8,DPY-9,LET-653,ROL-8,SQT-2
GO:MF	peptidase regulator activity	GO:0061134	0.0428037	1.36852	99	314	11	10658	B0238.12,C02F12.5,C25E10.7,C34F6.1,E01G6.1,F30H5.3,F35B12.4,F36H9.4,K10D3.4,MLT-11,R12A1.3
GO:MF	glucuronosyltransferase activity	GO:0015020	0.0433719	1.36279	83	314	10	10658	UGT-16,UGT-18,UGT-19,UGT-21,UGT-37,UGT-40,UGT-42,UGT-43,UGT-57,UGT-63
GO:BP	molting cycle, collagen and cuticulin-based cuticle	GO:0018996	3.26e-08	7.48722	102	269	19	9622	BLI-1,DPY-10,DPY-2,DPY-3,DPY-7,DPY-8,H19M22.3,NAS-22,NAS-29,NAS-36,NAS-37,NOAH-1,NOAH-2,PTR-10,PTR-22,PTR-23,PTR-8,QUA-1,SQT-2
GO:BP	molting cycle	GO:0042303	5.53e-08	7.25706	105	269	19	9622	BLI-1,DPY-10,DPY-2,DPY-3,DPY-7,DPY-8,H19M22.3,NAS-22,NAS-29,NAS-36,NAS-37,NOAH-1,NOAH-2,PTR-10,PTR-22,PTR-23,PTR-8,QUA-1,SQT-2
GO:BP	defense response to other organism	GO:0098542	1.32e-07	6.8792	407	269	37	9622	ASP-12,ASP-14,C10C5.2,C18D11.9,CDR-4,CLEC-218,CLEC-52,CNC-2,DOD-17,DOD-22,DOD-24,F08G5.6,F35E12.5,F44G3.10,F47B8.4,F55G11.2,FIPR-11,FIPR-2,FIPR-22,FIPR-3,FIPR-4,FIPR-5,FIPR-6,FIPR-7,FIPR-8,GRD-3,GST-7,H19M22.3,ILYS-2,ILYS-3,IRG-2,LYS-9,MAOC-1,NLP-27,T24B8.5,THN-2,TSP-1
GO:BP	response to external biotic stimulus	GO:0043207	1.52e-07	6.81809	409	269	37	9622	ASP-12,ASP-14,C10C5.2,C18D11.9,CDR-4,CLEC-218,CLEC-52,CNC-2,DOD-17,DOD-22,DOD-24,F08G5.6,F35E12.5,F44G3.10,F47B8.4,F55G11.2,FIPR-11,FIPR-2,FIPR-22,FIPR-3,FIPR-4,FIPR-5,FIPR-6,FIPR-7,FIPR-8,GRD-3,GST-7,H19M22.3,ILYS-2,ILYS-3,IRG-2,LYS-9,MAOC-1,NLP-27,T24B8.5,THN-2,TSP-1
GO:BP	response to biotic stimulus	GO:0009607	1.52e-07	6.81809	409	269	37	9622	ASP-12,ASP-14,C10C5.2,C18D11.9,CDR-4,CLEC-218,CLEC-52,CNC-2,DOD-17,DOD-22,DOD-24,F08G5.6,F35E12.5,F44G3.10,F47B8.4,F55G11.2,FIPR-11,FIPR-2,FIPR-22,FIPR-3,FIPR-4,FIPR-5,FIPR-6,FIPR-7,FIPR-8,GRD-3,GST-7,H19M22.3,ILYS-2,ILYS-3,IRG-2,LYS-9,MAOC-1,NLP-27,T24B8.5,THN-2,TSP-1
GO:BP	response to other organism	GO:0051707	1.52e-07	6.81809	409	269	37	9622	ASP-12,ASP-14,C10C5.2,C18D11.9,CDR-4,CLEC-218,CLEC-52,CNC-2,DOD-17,DOD-22,DOD-24,F08G5.6,F35E12.5,F44G3.10,F47B8.4,F55G11.2,FIPR-11,FIPR-2,FIPR-22,FIPR-3,FIPR-4,FIPR-5,FIPR-6,FIPR-7,FIPR-8,GRD-3,GST-7,H19M22.3,ILYS-2,ILYS-3,IRG-2,LYS-9,MAOC-1,NLP-27,T24B8.5,THN-2,TSP-1
GO:BP	defense response	GO:0006952	1.87e-07	6.7272	412	269	37	9622	ASP-12,ASP-14,C10C5.2,C18D11.9,CDR-4,CLEC-218,CLEC-52,CNC-2,DOD-17,DOD-22,DOD-24,F08G5.6,F35E12.5,F44G3.10,F47B8.4,F55G11.2,FIPR-11,FIPR-2,FIPR-22,FIPR-3,FIPR-4,FIPR-5,FIPR-6,FIPR-7,FIPR-8,GRD-3,GST-7,H19M22.3,ILYS-2,ILYS-3,IRG-2,LYS-9,MAOC-1,NLP-27,T24B8.5,THN-2,TSP-1
GO:BP	interspecies interaction between organisms	GO:0044419	1.87e-07	6.7272	412	269	37	9622	ASP-12,ASP-14,C10C5.2,C18D11.9,CDR-4,CLEC-218,CLEC-52,CNC-2,DOD-17,DOD-22,DOD-24,F08G5.6,F35E12.5,F44G3.10,F47B8.4,F55G11.2,FIPR-11,FIPR-2,FIPR-22,FIPR-3,FIPR-4,FIPR-5,FIPR-6,FIPR-7,FIPR-8,GRD-3,GST-7,H19M22.3,ILYS-2,ILYS-3,IRG-2,LYS-9,MAOC-1,NLP-27,T24B8.5,THN-2,TSP-1
GO:BP	oxidation-reduction process	GO:0055114	1.35033e-06	5.86956	658	269	47	9622	ALH-4,C01G12.5,C15B12.8,CYP-13A10,CYP-13A2,CYP-13A8,CYP-14A1,CYP-25A1,CYP-25A2,CYP-25A3,CYP-29A2,CYP-29A3,CYP-32B1,CYP-33C2,CYP-33C5,CYP-34A2,CYP-34A4,CYP-34A7,CYP-35A3,CYP-37A1,D2063.1,DHRS-4,DHS-19,DHS-2,DHS-20,DHS-27,ECH-8,F08A8.2,F12E12.11,F17A9.5,F19H6.4,F47B8.4,F49E10.2,F49E12.10,F49E12.9,F58F9.7,FAT-7,FMO-3,FMO-5,GLF-1,GPX-3,GYG-2,H19M22.3,MAOC-1,R04B5.5,VIT-6,ZK550.6
GO:BP	lipid transport	GO:0006869	0.00220249	2.65709	97	269	13	9622	DAF-22,H19M22.3,LPR-3,LPR-4,LPR-5,LPR-6,PMP-2,VIT-1,VIT-2,VIT-3,VIT-4,VIT-5,VIT-6
GO:BP	cuticle development	GO:0042335	0.00327456	2.48485	46	269	9	9622	BLI-1,DPY-10,DPY-2,DPY-3,DPY-7,DPY-8,LET-653,NAS-37,SQT-2
GO:BP	cuticle development involved in collagen and cuticulin-based cuticle molting cycle	GO:0042338	0.00415219	2.38172	26	269	7	9622	BLI-1,DPY-10,DPY-2,DPY-3,DPY-7,DPY-8,SQT-2
GO:BP	response to external stimulus	GO:0009605	0.0057425	2.2409	740	269	42	9622	ASP-12,ASP-14,C10C5.2,C18D11.9,CDR-4,CLEC-218,CLEC-38,CLEC-52,CNC-2,DAF-22,DOD-17,DOD-22,DOD-24,F08G5.6,F23H12.5,F35E12.5,F44G3.10,F47B8.4,F55G11.2,FIPR-11,FIPR-2,FIPR-22,FIPR-3,FIPR-4,FIPR-5,FIPR-6,FIPR-7,FIPR-8,GRD-3,GST-7,H19M22.3,IFT-74,ILYS-2,ILYS-3,IRG-2,LYS-9,MAOC-1,NLP-27,T24B8.5,THN-2,TSP-1,UNC-116
GO:BP	collagen and cuticulin-based cuticle development	GO:0040002	0.0140215	1.85321	42	269	8	9622	BLI-1,DPY-10,DPY-2,DPY-3,DPY-7,DPY-8,NAS-37,SQT-2
GO:BP	positive regulation of sterol transport	GO:0032373	0.0174307	1.75868	3	269	3	9622	DAF-22,H19M22.3,VIT-6
GO:BP	positive regulation of cholesterol transport	GO:0032376	0.0174307	1.75868	3	269	3	9622	DAF-22,H19M22.3,VIT-6
GO:BP	regulation of cholesterol transport	GO:0032374	0.0174307	1.75868	3	269	3	9622	DAF-22,H19M22.3,VIT-6
GO:BP	regulation of sterol transport	GO:0032371	0.0174307	1.75868	3	269	3	9622	DAF-22,H19M22.3,VIT-6
GO:BP	response to stress	GO:0006950	0.0209283	1.67927	1079	269	53	9622	ABU-10,ABU-15,ABU-4,ABU-6,ABU-7,ARF-1.1,ASP-12,ASP-14,C10C5.2,C18D11.9,CDR-4,CLEC-218,CLEC-52,CNC-2,DNJ-26,DOD-17,DOD-22,DOD-24,F08G5.6,F35E12.5,F36D1.8,F44G3.10,F47B8.4,F49D11.3,F53A9.1,F55G11.2,F56H6.13,FIPR-11,FIPR-2,FIPR-22,FIPR-3,FIPR-4,FIPR-5,FIPR-6,FIPR-7,FIPR-8,GPX-3,GRD-3,GST-7,H19M22.3,ILYS-2,ILYS-3,IRG-2,LPR-4,LPR-6,LYS-9,MAOC-1,NLP-27,OSM-8,T24B8.5,THN-2,TIAR-3,TSP-1
GO:BP	negative regulation of endopeptidase activity	GO:0010951	0.022824	1.64161	87	269	11	9622	B0238.12,C02F12.5,C25E10.7,C34F6.1,E01G6.1,F30H5.3,F35B12.4,F36H9.4,K10D3.4,MLT-11,R12A1.3
GO:BP	innate immune response	GO:0045087	0.0266347	1.57455	278	269	21	9622	ASP-12,ASP-14,C10C5.2,C18D11.9,CDR-4,CNC-2,DOD-17,DOD-22,DOD-24,F08G5.6,F35E12.5,F44G3.10,F47B8.4,F55G11.2,FIPR-22,GST-7,IRG-2,LYS-9,MAOC-1,T24B8.5,TSP-1
GO:BP	negative regulation of peptidase activity	GO:0010466	0.0428408	1.36814	93	269	11	9622	B0238.12,C02F12.5,C25E10.7,C34F6.1,E01G6.1,F30H5.3,F35B12.4,F36H9.4,K10D3.4,MLT-11,R12A1.3
GO:BP	immune response	GO:0006955	0.0470323	1.3276	289	269	21	9622	ASP-12,ASP-14,C10C5.2,C18D11.9,CDR-4,CNC-2,DOD-17,DOD-22,DOD-24,F08G5.6,F35E12.5,F44G3.10,F47B8.4,F55G11.2,FIPR-22,GST-7,IRG-2,LYS-9,MAOC-1,T24B8.5,TSP-1
GO:CC	extracellular region	GO:0005576	3.97e-18	17.401	632	305	61	12170	B0238.12,BLI-1,C06E8.5,C25E10.7,C31B8.8,CLEC-180,CLEC-91,CNC-2,DOS-1,DPY-10,DPY-7,E01G6.1,F36H9.4,F44A2.3,GPX-3,GRD-3,H19M22.3,ILYS-3,INS-32,LET-653,LPR-3,LPR-4,LPR-5,LPR-6,M03E7.4,MLT-11,NAS-1,NAS-12,NAS-22,NAS-29,NAS-3,NAS-36,NAS-37,NAS-4,NAS-9,OSM-8,QUA-1,R12A1.3,SCL-2,SPP-13,SURO-1,SYM-1,THN-2,TTR-26,TTR-28,TTR-32,TTR-33,TTR-50,TTR-59,TTR-8,VIT-1,VIT-2,VIT-3,VIT-4,VIT-5,VIT-6,WRT-1,WRT-6,WRT-…
GO:CC	collagen trimer	GO:0005581	1.45e-07	6.83794	56	305	13	12170	BLI-1,COL-39,COL-43,COL-46,COL-47,COL-55,COL-7,COL-8,COL-80,DPY-10,DPY-2,DPY-7,ROL-8
GO:CC	extracellular space	GO:0005615	1.85e-07	6.7321	312	305	29	12170	BLI-1,C06E8.5,C31B8.8,CNC-2,DOS-1,F44A2.3,GPX-3,H19M22.3,ILYS-3,LET-653,MLT-11,OSM-8,R12A1.3,SCL-2,SPP-13,SURO-1,SYM-1,TTR-26,TTR-28,TTR-32,TTR-33,TTR-50,TTR-59,TTR-8,WRT-1,WRT-6,WRT-8,Y40H7A.10,Y75B8A.3
GO:CC	peroxisome	GO:0005777	3.35653e-05	4.47411	72	305	12	12170	B0272.4,C15B12.8,D2021.4,DAF-22,ECH-8,F08A8.2,F58F9.7,MAOC-1,PMP-2,PRX-1,T20B3.1,Y75B8A.4
GO:CC	microbody	GO:0042579	3.35653e-05	4.47411	72	305	12	12170	B0272.4,C15B12.8,D2021.4,DAF-22,ECH-8,F08A8.2,F58F9.7,MAOC-1,PMP-2,PRX-1,T20B3.1,Y75B8A.4
GO:CC	cell surface	GO:0009986	0.0106349	1.97327	105	305	11	12170	LET-653,TTR-26,TTR-28,TTR-32,TTR-33,TTR-50,TTR-59,TTR-8,WRT-1,WRT-6,WRT-8
KEGG	Peroxisome	KEGG:04146	1.90428e-06	5.72027	74	38	9	3385	DAF-22,DHRS-4,F08A8.2,F58A6.1,F58F9.7,MAOC-1,PMP-2,T20B3.1,ZK550.6
KEGG	Metabolic pathways	KEGG:01100	4.4141e-05	4.35516	886	38	24	3385	ACL-8,ALH-4,C14F11.6,CTH-1,CYSL-2,D1005.1,D2063.1,DAF-22,DHRS-4,ECH-8,F08A8.2,F58F9.7,FAT-7,GLY-11,GPX-3,GST-7,GST-8,GYG-2,MAOC-1,NIT-1,R04B5.5,R05D3.6,SPTL-2,UGT-18
KEGG	Biosynthesis of unsaturated fatty acids	KEGG:01040	0.0002561	3.59159	27	38	5	3385	DAF-22,F08A8.2,F58F9.7,FAT-7,MAOC-1
KEGG	Drug metabolism - cytochrome P450	KEGG:00982	0.00046234	3.33504	51	38	6	3385	D2063.1,FMO-3,FMO-5,GST-7,GST-8,UGT-18
KEGG	Fatty acid metabolism	KEGG:01212	0.00206307	2.68549	66	38	6	3385	DAF-22,ECH-8,F08A8.2,F58F9.7,FAT-7,MAOC-1
KEGG	Retinol metabolism	KEGG:00830	0.00341415	2.46672	24	38	4	3385	D2063.1,DHRS-4,DHS-19,UGT-18
KEGG	Fatty acid degradation	KEGG:00071	0.00556968	2.25417	50	38	5	3385	ALH-4,D2063.1,ECH-8,F08A8.2,F58F9.7
KEGG	Metabolism of xenobiotics by cytochrome P450	KEGG:00980	0.0439205	1.35733	46	38	4	3385	D2063.1,GST-7,GST-8,UGT-18
WP	Hedgehog-related genes	WP:WP1497	1.2613e-06	5.89918	19	27	7	1071	GRD-14,GRL-10,GRL-15,GRL-21,GRL-5,GRL-7,WRT-10
WP	Metapathway UDP-glucuronosyltransferases	WP:WP1431	1.58709e-05	4.7994	66	27	10	1071	UGT-16,UGT-18,UGT-19,UGT-21,UGT-37,UGT-40,UGT-42,UGT-43,UGT-57,UGT-63
WP	Ascaroside Biosynthesis	WP:WP2224	0.0385481	1.414	4	27	2	1071	DAF-22,MAOC-1
TF	Factor: elt-3; motif: TCTTATCA	TF:M07154	0.000133532	3.87442	2235	613	112	18479	ACP-6,B0272.4,C04G6.11,C14A4.9,C14F11.7,C15B12.8,C17F4.12,C29E4.15,C33B4.2,CDR-4,CDR-6,CHIL-23,CLEC-11,CLEC-174,CLEC-241,CLEC-35,COL-110,COL-149,COL-46,COL-47,COL-54,COL-62,COMT-1,CYP-29A3,CYP-33C5,CYP-34A4,CYP-37A1,CYSL-2,D2021.4,DC2.5,DHRS-4,DOD-21,DOD-22,DOD-3,E02H4.7,ECH-8,F08A8.2,F08G5.6,F09C8.1,F14H8.2,F25D7.5,F28H7.3,F30H5.3,F33H12.7,F35D2.2,F38A1.9,F44A2.3,F46A8.11,F47B8.4,F49C12.7,F49H6.…
MIRNA	cel-miR-80-3p	MIRNA:cel-miR-80-3p	0.0261	1.58336	47	16	7	417	C30B5.7,K08D12.6,K10D3.4,NAS-3,T17H7.1,T27D12.1,ZK180.5
MIRNA	cel-miR-58a-3p	MIRNA:cel-miR-58a-3p	0.0299235	1.52399	48	16	7	417	C30B5.7,K08D12.6,K10D3.4,NAS-3,T17H7.1,T27D12.1,ZK180.5
HP	Abnormality of vitamin K metabolism	HP:0100831	0.0108338	1.96522	40	68	8	2431	C32H11.1,C45B11.6,DOD-17,DOD-21,DOD-22,DOD-24,F55G11.2,K05B2.4
HP	Low levels of vitamin K	HP:0011892	0.0108338	1.96522	40	68	8	2431	C32H11.1,C45B11.6,DOD-17,DOD-21,DOD-22,DOD-24,F55G11.2,K05B2.4

## Sheet: Sheet4
Description: The summary of the enriched motifs in the promoter region of DEGs (done with RSAtool) and the corresponding transcription factor candidates (found with footprintDB)
The top 10 enriched motifs
Motif 1	AATGATcTTaTCAcA
Motif 2	TgTGATAAgATCAA
Motif 3	TTGATCAA
Motif 4	TTGTATAA
Motif 5	ACAAACA
Motif 6	AGAACAA
Motif 7	AATGATGAT
Motif 8	TGTGATAAGATCA
Motif 9	CAAGTGA
Motif 10	aACAATC
The transciption factor output for the enriched motifs
Motif 1						Motif 2						Motif 3						Motif 4						Motif 5						Motif 6						Motif 7						Motif 8						Motif 9
footprintDB template	Source	STAMP e-value	Motif similarity	footprinDB PWM / Consensus		footprintDB template	Source	STAMP e-value	Motif similarity	footprinDB PWM / Consensus		footprintDB template	Source	STAMP e-value	Motif similarity	footprinDB PWM / Consensus		footprintDB template	Source	STAMP e-value	Motif similarity	footprinDB PWM / Consensus		footprintDB template	Source	STAMP e-value	Motif similarity	footprinDB PWM / Consensus		footprintDB template	Source	STAMP e-value	Motif similarity	footprinDB PWM / Consensus		footprintDB template	Source	STAMP e-value	Motif similarity	footprinDB PWM / Consensus		footprintDB template	Source	STAMP e-value	Motif similarity	footprinDB PWM / Consensus		footprintDB template	Source
MA0542.1: elt-3	JASPAR 2018	9.2e-11	7.91 / 8	TGTGATAAGATCATT		MA0542.1: elt-3	JASPAR 2018	4.6e-11	7.91 / 8	TGTGATAAGATCAA		M1477_1.02: nhr-1 / T134664_1.02	CISBP 1.02	1.2e-06	6.00 / 7	TTGATCAA-		M0739_1.02: let-381 / T082659_1.02	CISBP 1.02	1.7e-05	5.61 / 8	TTGTATAA		PL0012.1: hlh-2::hlh-8	JASPAR 2018	2.4e-06	6.26 / 7	ACAAACA---------		M1609_1.02: egl-13 / T146184_1.02	CISBP 1.02	3.7e-08	6.44 / 7	AGAACAA---		MA0547.1: skn-1	JASPAR 2018	2.1e-09	8.03 / 9	----ATCATCATT--		MA0542.1: elt-3	JASPAR 2018	2.7e-11	7.91 / 8	TGTGATAAGATCA		M4709_1.02: mdl-1 / T018211_1.02	CISBP 1.02
				--TGATAAgA-----						--TGATAAgA----						-TGATCAyT						WTGTTTAy						aymaACATmTGGtwkm						wrAACAATag						wwTTrTCATCATtTt						--TGATAAgA---
M0786_1.02: elt-6 / T084987_1.02	CISBP 1.02	4.4e-08	7.19 / 8	TGTGATAAGATCATT		M1467_1.02: nhr-7 / T134195_1.02	CISBP 1.02	2.5e-08	7.63 / 9	TGTGATAAGATCAA		M1426_1.02: nhr-46 / T131283_1.02	CISBP 1.02	1.6e-05	5.82 / 8	-TTGATCAA		M0789_1.02: med-2 / T085094_1.02	CISBP 1.02	5.5e-05	5.76 / 7	TTGTATAA---		M0387_1.02: T037194_1.02 / ztf-3	CISBP 1.02	2.6e-06	5.63 / 7	-ACAAACA		M1426_1.02: nhr-46 / T131283_1.02	CISBP 1.02	3.3e-06	5.75 / 7	--AGAACAA		M0343_1.02: skn-1 / T028060_1.02	CISBP 1.02	4.6e-07	6.79 / 8	--ATCATCATT		M0786_1.02: elt-6 / T084987_1.02	CISBP 1.02	1.6e-08	7.19 / 8	TGTGATAAGATCA		M0240_1.02: hlh-30 / T018410_1.02	CISBP 1.02
				-sTGATAAs------						-----aAAGAyCAm						wragatcaa						-tGkATACyhy						cACACACa						wragatcaa						wwrTCAtcmy-						-sTGATAAs----
M4715_1.02: egl-27 / T086516_1.02	CISBP 1.02	2.3e-07	6.97 / 8	TGTGATAAGATCATT		M0786_1.02: elt-6 / T084987_1.02	CISBP 1.02	2.5e-08	7.19 / 8	TGTGATAAGATCAA		M1476_1.02: nhr-204 / T134655_1.02	CISBP 1.02	2e-05	5.93 / 8	TTGATCAA--		M0358_1.02: ces-2 / T028113_1.02	CISBP 1.02	6.4e-05	5.59 / 8	TTGTATAA-		UP00371A_2 / UP00384A_9: C02B8.4 / CeTwist / Helix-loop-helix protein 8 / HLH-2_HLH-8 / Twist-related protein	UniPROBE 20160601	3.5e-06	6.21 / 7	ACAAACA---------		M1427_1.02: nhr-168 / T131292_1.02	CISBP 1.02	4.1e-06	5.83 / 7	-AGAACAA--		M1477_1.02: nhr-1 / T134664_1.02	CISBP 1.02	3.6e-05	5.69 / 8	ATCATCATT		M4715_1.02: egl-27 / T086516_1.02	CISBP 1.02	8.8e-08	6.97 / 8	TGTGATAAGATCA		MA0264.1: ceh-22	JASPAR 2018
				-yTGATAAG------						-sTGATAAs-----						bdkAyCAaww						TTAyrTAAT						aymaACATmTGGtwkm						srgwwCrwww						-TGATCAyT						-yTGATAAG----
M0788_1.02: end-3 / T084990_1.02	CISBP 1.02	5.9e-07	7.63 / 10	TGTGATAAGATCATT		M1426_1.02: nhr-46 / T131283_1.02	CISBP 1.02	3.4e-08	7.59 / 9	TGTGATAAGATCAA		M1467_1.02: nhr-7 / T134195_1.02	CISBP 1.02	4.6e-05	5.65 / 8	-TTGATCAA		MA0922.1: ces-2	JASPAR 2018	6.5e-05	5.59 / 8	TTGTATAA-		M0739_1.02: let-381 / T082659_1.02	CISBP 1.02	9.6e-06	5.44 / 7	ACAAACA-		UP00381A_1: Abnormal cell lineage protein 32 / hlh-7 / LIN-32 / Protein lin-32 / T14F9.5	UniPROBE 20160601	1.2e-05	5.93 / 7	-------AGAACAA		M4716_1.02: lin-39 / T090452_1.02	CISBP 1.02	3.7e-05	5.68 / 7	ATCATCATT-		M0788_1.02: end-3 / T084990_1.02	CISBP 1.02	1.7e-07	7.63 / 10	TGTGATAAGATCA		MA0537.1: blmp-1	JASPAR 2018
				rkwGATAagr-----						-----wragatcaa						aAAGAyCAm						TTAyrTAAT						rTAAACAW						akwraTwagwaswm						--cATCAATC						rkwGATAagr---
UP00381A_1: Abnormal cell lineage protein 32 / hlh-7 / LIN-32 / Protein lin-32 / T14F9.5	UniPROBE 20160601	8.5e-06	8.29 / 14	TGTGATAAGATCATT		UP00381A_1: Abnormal cell lineage protein 32 / hlh-7 / LIN-32 / Protein lin-32 / T14F9.5	UniPROBE 20160601	9.6e-08	8.89 / 14	TGTGATAAGATCAA		M1473_1.02: nhr-3 / T134464_1.02	CISBP 1.02	7e-05	5.72 / 8	-TTGATCAA-		M1244_1.02: ceh-18 / T105296_1.02	CISBP 1.02	6.6e-05	5.40 / 7	TTGTATAA-		UP00373A_1: MXL-1	UniPROBE 20160601	2.8e-05	5.81 / 7	----ACAAACA---		M1577_1.02: sem-2 / T143247_1.02	CISBP 1.02	1.3e-05	5.65 / 7	-AGAACAA--		M0489_1.02: egl-43 / T061409_1.02	CISBP 1.02	0.00036	5.68 / 8	--ATCATCATT		UP00381A_1: Abnormal cell lineage protein 32 / hlh-7 / LIN-32 / Protein lin-32 / T14F9.5	UniPROBE 20160601	1e-06	8.29 / 13	TGTGATAAGATCA-		UP00396A_1 / UP00396A_2: "F29F11.5 / CEH-22 / Homeobox protein ceh-22 / Homeobox protein ceh-22"	UniPROBE 20160601
				akwraTwagwaswm-						akwraTwagwaswm						aaagatcAaw						-TGCATAwT						awwAarAAACAwws						vvrrayaawr						ddckCATCmy-						akwraTwagwaswm
M1467_1.02: nhr-7 / T134195_1.02	CISBP 1.02	2.3e-05	6.69 / 9	TGTGATAAGATCATT		M4715_1.02: egl-27 / T086516_1.02	CISBP 1.02	1.4e-07	6.97 / 8	TGTGATAAGATCAA		M1474_1.02: nhr-49 / T134498_1.02	CISBP 1.02	8.1e-05	5.55 / 8	-TTGATCAA		M1481_1.02: odr-7 / T134697_1.02	CISBP 1.02	0.00012	5.74 / 8	---TTGTATAA		M0624_1.02: C34D1.1 / T075010_1.02	CISBP 1.02	0.00019	4.97 / 6	ACAAACA--		MA0261.1: lin-14	JASPAR 2018	2.7e-05	4.80 / 6	AGAACAA		M0644_1.02: mab-3 / T075352_1.02	CISBP 1.02	0.0009	5.50 / 9	-ATCATCATT		M1467_1.02: nhr-7 / T134195_1.02	CISBP 1.02	9.5e-06	6.69 / 8	TGTGATAAGATCA-		M1637_1.02: T150134_1.02 / tbx-39	CISBP 1.02
				-----aAAGAyCAm-						-yTGATAAG-----						hsdgwycAm						tawTTGTAGta						-GAAACAtT						-GAACrc						tyGCAACAtt						-----aAAGAyCAm
M1426_1.02: nhr-46 / T131283_1.02	CISBP 1.02	3.6e-05	6.62 / 9	TGTGATAAGATCATT		M0788_1.02: end-3 / T084990_1.02	CISBP 1.02	3.2e-07	7.63 / 10	TGTGATAAGATCAA		PL0001.1: hlh-11	JASPAR 2018	9.9e-05	6.09 / 8	-TTGATCAA-------		M0622_1.02: dmd-4 / T075008_1.02	CISBP 1.02	0.00016	5.58 / 8	TTGTATAA--		M0574_1.02: T070268_1.02 / ztf-11	CISBP 1.02	0.0002	4.97 / 6	ACAAACA--		M1611_1.02: pop-1 / T146234_1.02	CISBP 1.02	3.1e-05	5.53 / 7	AGAACAA---		MA0262.1: mab-3	JASPAR 2018	0.002	5.65 / 9	----ATCATCATT		M1426_1.02: nhr-46 / T131283_1.02	CISBP 1.02	1.5e-05	6.62 / 8	TGTGATAAGATCA-		M1086_1.02: ceh-22 / T098456_1.02	CISBP 1.02
				-----wragatcaa-						rkwGATAagr----						whygATCAGCTGatsk						wwgTAtcwww						-cAAACTTy						aswwcaaarr						AwwwcGCAACATT						-----wragatcaa
M1473_1.02: nhr-3 / T134464_1.02	CISBP 1.02	3.7e-05	6.93 / 10	TGTGATAAGATCATT		M1473_1.02: nhr-3 / T134464_1.02	CISBP 1.02	3.3e-07	7.62 / 9	TGTGATAAGATCAA-		M1468_1.02: nhr-34 / T134203_1.02	CISBP 1.02	0.00011	5.64 / 8	-TTGATCAA-		M0748_1.02: daf-16 / T082933_1.02	CISBP 1.02	0.00042	5.39 / 8	TTGTATAA--		MA0546.1: pha-4	JASPAR 2018	0.00033	5.13 / 7	---ACAAACA		M1473_1.02: nhr-3 / T134464_1.02	CISBP 1.02	4.1e-05	5.48 / 7	--AGAACAA-		M0575_1.02: mex-6 / T070813_1.02	CISBP 1.02	0.002	5.27 / 9	ATCATCATT-		M1473_1.02: nhr-3 / T134464_1.02	CISBP 1.02	6.9e-05	6.64 / 8	TGTGATAAGATCA--		M1087_1.02: ceh-24 / T098467_1.02	CISBP 1.02
				-----aaagatcAaw						-----aaagatcAaw						aragwycAaw						tTRTTkayrw						wrwGyAAAyA						aaagatcAaw						yTTATTATtw						-----aaagatcAaw
M1477_1.02: nhr-1 / T134664_1.02	CISBP 1.02	0.00012	6.02 / 8	TGTGATAAGATCATT		M1468_1.02: nhr-34 / T134203_1.02	CISBP 1.02	2.8e-06	7.29 / 9	TGTGATAAGATCAA-		UP00357A_1: HLH-11	UniPROBE 20160601	0.00015	6.02 / 8	-TTGATCAA-------		M0323_1.02: F17A9.3 / T027131_1.02	CISBP 1.02	0.00044	5.65 / 8	---TTGTATAA--		M1577_1.02: sem-2 / T143247_1.02	CISBP 1.02	0.00065	5.00 / 7	ACAAACA---		M1467_1.02: nhr-7 / T134195_1.02	CISBP 1.02	5.3e-05	5.34 / 7	--AGAACAA		M1636_1.02: T150133_1.02 / tbx-33	CISBP 1.02	0.003	5.10 / 9	ATCATCATT		UP00359A_1: CND-1 / hlh-5	UniPROBE 20160601	8.8e-05	7.44 / 13	TGTGATAAGATCA-		UP00365A_1: HLH-30	UniPROBE 20160601
				-------TGATCAyT						-----aragwycAaw						whygATCAGCTGatsk						tatTTrCrTAAca						vvrrayaawr						aAAGAyCAm						AtckyCAsm						wkdraaaaraactm
M0787_1.02: end-1 / T084989_1.02	CISBP 1.02	0.00026	6.55 / 10	TGTGATAAGATCATT		UP00359A_1: CND-1 / hlh-5	UniPROBE 20160601	9.4e-06	8.09 / 14	TGTGATAAGATCAA		M1498_1.02: egl-38 / T135737_1.02	CISBP 1.02	0.00028	5.58 / 8	TTGATCAA---		M0742_1.02: lin-31 / T082896_1.02	CISBP 1.02	0.00046	5.48 / 8	-TTGTATAA--		M0643_1.02: dmd-3 / T075351_1.02	CISBP 1.02	0.00068	4.75 / 6	ACAAACA--		M1468_1.02: nhr-34 / T134203_1.02	CISBP 1.02	6.2e-05	5.42 / 7	--AGAACAA-		M0281_1.02: D1005.3 / T024492_1.02	CISBP 1.02	0.003	5.69 / 9	-----ATCATCATT-		M0787_1.02: end-1 / T084989_1.02	CISBP 1.02	0.00011	6.55 / 10	TGTGATAAGATCA		PL0005.1: hlh-30	JASPAR 2018
				rshGATAasr-----						wkdraaaaraactm						GTGrTCACGGT						ttTrTTTAcay						-gmwAcaww						aragwycAaw						tataTTTCrTAAwtt						rshGATAasr---
M0772_1.02: elt-7 / T084368_1.02	CISBP 1.02	0.00039	7.03 / 12	TGTGATAAGATCATT
				dcTGATAAsrwt---
UP00359A_1: CND-1 / hlh-5	UniPROBE 20160601	0.00041	7.44 / 14	TGTGATAAGATCATT
				wkdraaaaraactm-
M4719_1.02: nhr-25 / T134148_1.02	CISBP 1.02	0.00044	5.78 / 8	TGTGATAAGATCATT
				-----cAAGGTCA--
M1637_1.02: T150134_1.02 / tbx-39	CISBP 1.02	0.00067	6.90 / 12	TGTGATAAGATCATT
				tgtrCYAAGTTw---
M1468_1.02: nhr-34 / T134203_1.02	CISBP 1.02	0.00083	6.30 / 10	TGTGATAAGATCATT
				-----aragwycAaw
PL0001.1: hlh-11	JASPAR 2018	0.00091	7.54 / 15	TGTGATAAGATCATT-
				whygATCAGCTGatsk
UP00357A_1: HLH-11	UniPROBE 20160601	0.001	7.46 / 15	TGTGATAAGATCATT-
				whyrATCAGCTGatsk
M1427_1.02: nhr-168 / T131292_1.02	CISBP 1.02	0.003	6.02 / 9	TGTGATAAGATCATT-
				------srgwwCrwww
M1636_1.02: T150133_1.02 / tbx-33	CISBP 1.02	0.004	5.66 / 9	TGTGATAAGATCATT
				--ksTGrmgaT----
3brf_A: Lin-12 and glp-1 phenotype protein 1, isoform a	3D-footprint 20190118	0.004	5.32 / 8	TGTGATAAGATCATT
				TGTGGGAA-------
M1465_1.02: sex-1 / T134175_1.02	CISBP 1.02	0.005	5.24 / 8	TGTGATAAGATCATT
				------rAGGTCAm-
M4713_1.02: elt-1 / T085219_1.02	CISBP 1.02	0.005	6.11 / 8	TGTGATAAGATCATT---
				-------AGATbhtWATC
MA0924.1: pal-1	JASPAR 2018	0.007	5.19 / 8	TGTGATAAGATCATT
				-GYAATwAA------
M0864_1.02: pal-1 / T090471_1.02	CISBP 1.02	0.007	5.18 / 8	TGTGATAAGATCATT
				-GYAATwAA------
UP00371A_1: C02B8.4 / CeTwist / Helix-loop-helix protein 8 / HLH-8 / Twist-related protein	UniPROBE 20160601	0.007	6.67 / 14	TGTGATAAGATCATT
				wtaaAwaAAacymw-
M0342_1.02: atf-5 / T028059_1.02	CISBP 1.02	0.009	5.94 / 11	TGTGATAAGATCATT
				--ggmTGACGTca--
[truncated: 8 more columns]

## Sheet: Sheet5
Description: The 52 transcription factor candidates (42 were from the sheet 4, 10 were reported to regulate lipid storage), the infromation about the RNAi clones and RNAi result in alh-4(-) worms
			The library location of RNAi clone		Flanking sequence for the target regin			RNAi result (NA: Missing value)
TF_candidates	Gene_Name	Lab_Name for RNAi clone	Plates	HGMP_Location	FwdPrimerSeq	RevPrimerSeq	Selected reason	Hypodermal peroxisome number	RFP::DAF-22 fluorescence intensity	Other
nhr-64	C45E1.1	hym2195	I-4	I-1M14	CATGTTGAACGATCTGAAATCAA	ACGAGGTAGAAACTACAATGCCA	lipid_storage	No effect	No effect
hlh-2	M05B5.5	hym2196	I-14	I-3D23	TGGGAATGATAGTTTGAAATGCT	TCTCATTTCTCAAGTGCAAGTCA	enriched_motif	No effect	No effect
nhr-49	K10C3.6	hym2197	I-20	I-4N14	ACCAACATCTGGAGCCAGTC	TGTCGTCGAGAATGAACTCG	enriched_motif	Reduced	Reduced
nhr-69	T23H4.2	hym2198	I-21	I-4N18	GACATTCACGAGACCGAACA	AAACACTACGGGGCAATCAG	lipid_storage	Reduced	No effect
daf-16	R13H8.1	hym2199	I-23	I-5M24	AGTACAGCAATTCCCAAATGAAA	AATTGGATTTCGAAGAAGTGGAT	lipid_storage	No effect	No effect
blmp-1	F25D7.3	hym2200	I-24	I-5O13	GGGAGTCAAGATTTCCAGCA	AGATTTCCATAACCCGACCC	enriched_motif	No effect	No effect
hlh-1	B0304.1	hym2201	II-2	II-3J04	TGTGAAGCCATCGAAACAAG	GGAGTTGTTCGTCGGTCATT	enriched_motif	Reduced	No effect
egl-27	C04A2.3	hym2202	II-7	II-5A24	GCTTGAAGGTTTTTGAAGGATTT	TTGTAACACTGTGGAACGATTTG	enriched_motif	No effect	No effect
npax-1	F21D12.5	hym2203	II-8	II-5H05	GAAGAATTGTTCACTGGGAGATG	CCCGGAAATTAATGAAGGTATTC	enriched_motif	Reduced	No effect
nhr-80	H10E21.3	hym2204	III-1	III-1A07	TATCCGTCTCATCCTCCCAG	CACAAAAAGTGCCTGAGCAA	lipid_storage	No effect	No effect
hlh-5	C34E10.7	hym2205	III-7	III-2B18	ATAACAGACCCGTAACCAAACAA	TGCAAGGTTCCTATTTTAAGCAA	enriched_motif	No effect	No effect
xbp-1	R74.3	hym2206	III-8	III-2G11	GCAAAAGAGAACGACTGAATCAT	AGGAAATGGAGAAATTTGGAGAG	enriched_motif	No effect	No effect
lin-39	C07H6.7	hym2207	III-13	III-4A21	ACTGATGCCTTTCTTGTCATCAT	CCCCTCATCTTTTCATCTCTTTT	enriched_motif	No effect	No effect
hlh-11	F58A4.7	hym2208	III-16	III-5K17	TCTTGAGAAGGCATTAATTGGAA	ATGGAGTTGACAGAGATGGTGAT	enriched_motif	Reduced	No effect
nhr-76	C05G6.1	hym2209	IV-1	IV-1A06	GTACGAGCACATGTAATGAACCA	CAACTAAATGAAGTTGGAAACGC	lipid_storage	No effect	No effect
elt-6	F52C12.5	hym2210	IV-2	IV-1J07	CAGTATCCCCCATCACCAAC	ACAATCCACACGCGTTACAA	enriched_motif	No effect	No effect
hlh-30	W02C12.3	hym2211	IV-5	IV-2C11	CTCTGATGTGTTCTTCGGCA	TCTTCCCATCTATTCACGGC	enriched_motif	No effect	No effect
skn-1	T19E7.2	hym2212	IV-9	IV-2N18	GGGTACCCACTTGCCCTATT	TCATTTCAGCCACTCACTGC	enriched_motif	NA	NA	dead eggs
nhr-46	C45E5.6	hym2213	IV-10	IV-2P24	TCTGAGCCCGAAGAGTTTGT	ATGTCATTGTTGCACGGTGT	enriched_motif	No effect	No effect
nhr-66	T09A12.4	hym2214	IV-16	IV-4M05	CTTGGTCCTTGCTCAGCTTC	TCTCTCCGAACTCACCGACT	enriched_motif	Reduced	Increased
elt-1	W09C2.1	hym2215	IV-17	IV-5A05	TTCTGCTATTCGGGTTCCTG	ATGGAAGGTGTAGGTGACGC	enriched_motif	NA	NA	dead eggs
nhr-7	F54D1.4	hym2216	IV-24	IV-6C03	ATTTTCGGAAATGATGAGAGTGA	GCCTATAGACCATTGCAAAAATG	enriched_motif	No effect	No effect
dmd-6	F13G11.1	hym2217	IV-28	IV-7H03	GTCTTGAAGGACGAAGTGGC	AAAAACACCGTAGGTGCAGG	enriched_motif	No effect	No effect
Y73F8A.21	Y73F8A.21	hym2218			ATTTCAGTCACCTCGGCAAC	ATGTCTCATGGGGAACTTG	enriched_motif	No effect	No effect
nhr-70	Y51A2D.17	hym2219	V-2	V-12M01	TAGAAAAACTAGCCAAATGCCAA	AATTGCGGAACAAAATTATCTGA	enriched_motif	No effect	No effect
Y40B10A.8	Y40B10A.8	hym2220			AGCGGTGAGCTACAAAGAGG	TTCAAAACTCACCTGCAAC	enriched_motif	No effect	No effect
T06C12.6	T06C12.6	hym2221			CAACGACATCATTGCCAAAC	AAATACAAATGCCGAGGTG	lipid_storage	No effect	No effect
W10C8.2	W10C8.2	hym2222			ATTTGTTGCCAAAACCCTGA	TGTTCCGCAACTTCTACAC	enriched_motif	NA	NA	dead eggs
nhr-79	T26H2.9	hym2223			CCCCACTGCCAGTACAATTT	ATTTCCTTCCAGACCGTCC	lipid_storage	Reduced	Reduced
C18G1.2	C18G1.2	hym2224			ATATGTCTACCCACCGCAGC	CGCTTTCGAGTAGTTGGCT	enriched_motif	No effect	No effect
nhr-178	F16B4.9	hym2225	V-3	V-1D12	AATCAAAAATATTTGCCAGCTCA	TTGCAGAGACCTACCTTCACTTC	lipid_storage	No effect	No effect
nhr-204	R02C2.4	hym2226	V-4	V-1E23	CCAAGGGTTAGTTTTTGCCA	AACAGCCGTACCTGAATTGC	enriched_motif	No effect	No effect
ztf-28	F36F12.8	hym2227	V-5	V-2C13	CACGCCAACAGTGAGAAAAA	ACTCAATTTCCGGCTTGATG	enriched_motif	No effect	No effect
nhr-216	T09D3.4	hym2228	V-6	V-4O03	TGGTAAAACTGAAGAGAACCGAA	GACGGATTGTTGTACTCGATCTC	enriched_motif	No effect	No effect
ztf-9	ZK287.6	hym2229	V-7	V-6D10	GAAAGAATCATCAAAAACGCTTG	CAAAAACACACACACACACACAG	enriched_motif	No effect	No effect
hlh-10	ZK682.4	hym2230	V-8	V-6F01	TATAAACCGAAAAGCTGGAAACA	CTTGTGATGCTTTTCTCACACAG	enriched_motif	NA	NA	the clone was not obtained
ceh-22	F29F11.5	hym2231	V-10	V-7I18	GCATTTTCCAGACTCGAAGC	TTTCAAAAACCGGTAGTCCG	enriched_motif	No effect	No effect
mxl-1	T19B10.11	hym2232	V-11	V-7N05	TTACATGGTTCTCATGAGCCTTT	TATTGAGCATGCATACACGGTAG	enriched_motif	No effect	No effect
C34D1.1	C34D1.1	hym2233	V-12	V-8D02	TCTGCTGAGCATTGAGCATATAA	CTAGGATCTCTTCGGTGGTTTTT	enriched_motif	No effect	No effect
end-3	F58E10.5	hym2234	V-13	V-9A14	ATCTTCATCTTCCAACTCACCAA	AACCGAAAGGTCATGTTTGATTA	enriched_motif	No effect	No effect
hlh-7	T14F9.5	hym2235	X-1	X-1D20	ACGACGAATGAAAGATTGAAAAA	AAGCTTCATGTACCAAGGATCAA	enriched_motif	No effect	No effect
nhr-45	F16H11.5	hym2236	X-3	X-2D08	ATCAGACTGGGAAATCGGTG	CAACTTCCGGACATTCCACT	lipid_storage	Reduced	No effect
mdl-1	R03E9.1	hym2237	X-4	X-3H11	GCTATGTTCGATCTTTCAAATGG	GATGAGAATTTCAGGCAAAAATG	enriched_motif	No effect	No effect
egl-13	T22B7.1	hym2238	X-5	X-3I21	AGCCAGCCAATAAAGGATAAAAG	GCGAACACGCAACTTACTAGAAT	enriched_motif	Reduced	Increased
hlh-8	C02B8.4	hym2239	X-6	X-4M03	AAAAGTGCACGACAACTACCAAT	GCAAGACTAATAGAGGCTGCAAA	enriched_motif	Reduced	Increased
lin-14	T25C12.1	hym2240	X-7	X-5B19	AAATTTCGCTTATCGTTGTTTGA	CTCGAAAAATTGGCATTCTATTG	enriched_motif	Reduced	Increased
sex-1	F44A6.2	hym2241	X-8	X-5C07	TTGGAACATTTCCACAACGA	AGCTGTTCGCCAAATGAAGT	enriched_motif	NA	NA	dumpy
daf-12	F11A1.3	hym2242	X-9	X-5M11	CTTTTCGCGTCAAGGCTATC	CTCTTCGGCTTCACCAGAAC	lipid_storage	Reduced	No effect
elt-3	K02B9.4	hym2243	X-10	X-6D13	GTGGCCAACACACTACTAGATCC	CATTCCACGCTATATCACAGTCA	enriched_motif	Reduced	Increased
nhr-3	H01A20.1	hym2244	X-11	X-6D16	GAGGCATCCGGAAGACATTA	GGGTTTCGATCGACAAAAGA	enriched_motif	No effect	No effect
nhr-25	F11C1.6	hym2245	X-12	X-6I19	CGGCGATTGTTTCTTTTGAT	ATCAACCTCCAGAGCACCAG	enriched_motif	Reduced	No effect
nhr-1	R09G11.2	hym2246	X-13	X-7H18	CGTAAGAAGCTCTGTATCGGAAA	CTTGCATATTTTCCTCATTTTGC	enriched_motif	No effect	No effect
