# Supplementary material for: Nuclear receptors NHR-49 and NHR-79 promote peroxisome proliferation to compensate for aldehyde dehydrogenase deficiency in C. elegans
Source: PLoS Genet. 2021 Jul 8;17(7):e1009635. doi: 10.1371/journal.pgen.1009635 (PMC8291716; doi:10.1371/journal.pgen.1009635)
Supplement: S2 Dataset — The genes in following pathways were displayed: KEGG peroxisome pathway (sheet 1); mitochondrial fatty acid β-oxidation (sheet 2); peroxisomal fatty acid β-oxidation (sheet 3); tricarboxylic acid cycle (TCA) (sheet 4); lipid binding proteins for lipid transport; fatty acid desaturation (sheet 5). (XLSX) [file pgen.1009635.s008.xlsx]

## Sheet: KEGG_peroxisome
Description: Gene expression level is in FPKM (genes up-regulated in alh-4(-) with p-value < 0.05 (student's t-test) are labeled in red color while genes down-regulated in alh-4(-) with p-value < 0.05(student's t-test) are labeled in blue color) and tranformed into Z-score on the left hand side. For Z-score, a color scale (red: high , blue: low) is applied for easier data interpretation.
FC: fold change, SD: standard deviation
Genes	n2_wild_type_rep1	n2_wild_type_rep2	n2_wild_type_rep3	alh-4_ko_mutant_rep1	alh-4_ko_mutant_rep2	alh-4_ko_mutant_rep3	mean1	mean2	FC(alh-4(-)/WT)	p-value	average	SD	Z-score	n2_wild_type_rep1	n2_wild_type_rep2	n2_wild_type_rep3	alh-4_ko_mutant_rep1	alh-4_ko_mutant_rep2	alh-4_ko_mutant_rep3
acl-7	200.893	159.532	225.804	240.021	216.06	278.658	195.41	244.913	1.25333	0.135925	220.161	36.3138		-0.530602	-1.6696	0.155388	0.546897	-0.112951	1.61087
acox-1	81.7936	90.5449	89.2219	191.223	235.44	263.561	87.1868	230.075	2.63887	0.00253826	158.631	74.5312		-1.03094	-0.913521	-0.931272	0.437303	1.03056	1.40787
acs-13	1248.34	846.612	1258.44	1533.38	1354.19	1533.39	1117.8	1473.65	1.31835	0.0742558	1295.72	231.559		-0.204632	-1.93951	-0.161007	1.02632	0.252479	1.02636
acs-15	58.0402	48.7847	67.3051	59.3597	63.4212	56.6735	58.0434	59.8181	1.03058	0.770876	58.9307	5.7635		-0.154508	-1.76039	1.453	0.0744217	0.779114	-0.391638
acs-16	167.082	166.207	136.859	155.653	178.733	149.407	156.716	161.265	1.02903	0.750418	158.99	13.5409		0.597609	0.532927	-1.63444	-0.246444	1.45804	-0.707696
acs-17	98.2891	119.419	79.4548	166.926	201.316	196.178	99.0545	188.14	1.89936	0.00481078	143.597	47.2442		-0.95902	-0.511762	-1.35768	0.49379	1.22171	1.11296
acs-18	50.8716	75.3625	75.8074	52.8958	85.2639	82.9164	67.3472	73.692	1.09421	0.657836	70.5196	13.6573		-1.43864	0.354602	0.387178	-1.29043	1.07959	0.907707
acs-2	33.2694	14.2786	11.3889	13.4465	6.96084	17.9052	19.6456	12.7708	0.650061	0.414747	16.2082	8.30719		2.05379	-0.232287	-0.580147	-0.332456	-1.11318	0.204282
acs-3	45.5498	25.9914	18.0292	16.8164	18.1217	21.8775	29.8568	18.9385	0.634313	0.259454	24.3977	9.94755		2.12636	0.160212	-0.640203	-0.762122	-0.630905	-0.253343
acs-4	50.8156	54.6843	61.8899	59.3924	77.6031	81.1812	55.7966	72.7256	1.30341	0.0865435	64.2611	11.2999		-1.18988	-0.847513	-0.209844	-0.430863	1.18072	1.49738
acs-5	195.078	104.904	191.219	214.52	174.395	197.261	163.734	195.392	1.19335	0.373746	179.563	35.3846		0.438475	-2.10992	0.329415	0.987913	-0.146053	0.500168
ads-1	434.835	273.627	380.009	526.997	413.775	445.97	362.823	462.247	1.27403	0.162126	412.535	76.4543		0.291672	-1.81688	-0.42544	1.49712	0.0162123	0.437311
B0334.3	249.893	224.085	247.383	304.922	365.878	331.653	240.454	334.151	1.38967	0.00855553	287.302	50.7296		-0.737431	-1.24616	-0.786895	0.34732	1.54891	0.874258
B0395.3	111.879	92.4056	88.5959	130.482	148.292	141.939	97.6267	140.238	1.43647	0.00871368	118.932	23.0883		-0.305501	-1.14892	-1.31393	0.500231	1.27162	0.996495
C15B12.1	302.727	702.592	678.426	355.809	974.606	767.901	561.248	699.439	1.24622	0.569422	630.343	233.692		-1.40191	0.309161	0.205751	-1.17477	1.47314	0.588627
C24A3.4	3.02555	2.69361	3.05579	7.51189	6.97358	6.66798	2.92498	7.05115	2.41066	0.00011106	4.98807	2.08102		-0.943056	-1.10257	-0.928525	1.21278	0.954108	0.807257
ctl-1	0.857517	0.549137	0.637825	1.96826	2.32337	1.70082	0.681493	1.99748	2.93104	0.00287985	1.33949	0.688381		-0.70015	-1.14813	-1.01929	0.913408	1.42926	0.524899
ctl-2	147.358	86.5295	146.233	226.579	235.634	277.313	126.707	246.509	1.94551	0.00925823	186.608	65.0834		-0.603074	-1.53769	-0.620354	0.614154	0.753286	1.39368
ctl-3	3.10355	3.62279	4.64748	7.15227	7.87598	5.59667	3.79127	6.87497	1.81337	0.0190737	5.33312	1.74218		-1.27976	-0.981718	-0.393555	1.04418	1.45958	0.151274
daao-1	5.72638	3.38695	6.28047	3.88431	3.67139	3.09592	5.13127	3.55054	0.691942	0.159991	4.34091	1.21094		1.14414	-0.78778	1.60171	-0.377057	-0.552886	-1.02812
daf-22	738.309	572.465	707.907	2180.61	1540.76	1562.07	672.894	1761.15	2.61727	0.00728217	1217.02	585.403		-0.817746	-1.10105	-0.86968	1.64602	0.553019	0.589429
ddo-1	3.53033	4.08785	4.40912	2.81886	4.54457	3.95509	4.0091	3.77284	0.941069	0.698688	3.89097	0.579945		-0.621847	0.339473	0.893449	-1.84864	1.127	0.110564
ddo-2	72.5333	98.7164	101.78	33.5151	70.6665	59.8481	91.0099	54.6766	0.600776	0.0653378	72.8432	23.1918		-0.0133628	1.11561	1.24771	-1.69578	-0.093856	-0.560333
dhrs-4	90.7911	106.882	123.374	281.651	356.341	346.748	107.016	328.247	3.06728	0.000939276	217.631	113.467		-1.11786	-0.976049	-0.830703	0.564217	1.22247	1.13792
dhs-13	22.218	17.1608	15.4487	19.2104	10.492	14.7939	18.2758	14.8321	0.81157	0.347064	16.554	3.66455		1.54564	0.165588	-0.301619	0.724911	-1.65421	-0.480308
ech-4	107.959	109.847	122.686	110.116	97.6365	109.127	113.497	105.626	0.930652	0.267766	109.562	7.27555		-0.220363	0.0392354	1.80386	0.0761084	-1.6391	-0.0597408
F08A8.4	74.1674	119.237	180.142	52.3708	230.293	226.983	124.515	169.882	1.36435	0.531409	147.199	70.0752		-1.04219	-0.39903	0.470117	-1.35323	1.18579	1.13855
F18F11.1	158.644	215.405	222.461	222.169	194.112	296.905	198.837	237.728	1.1956	0.349366	218.283	41.5598		-1.43501	-0.0692461	0.100549	0.0935178	-0.581594	1.89178
F25E2.3	1.74841	1.16094	1.28104	1.48419	2.42256	2.50346	1.3968	2.13674	1.52974	0.118273	1.76677	0.525345		-0.0349492	-1.15321	-0.924576	-0.537884	1.24831	1.4023
F41E6.5	138.109	159.493	189.145	74.3037	194.789	192.496	162.249	153.863	0.948315	0.853025	158.056	42.6543		-0.46764	0.033682	0.728858	-1.96351	0.861188	0.807422
F55B11.1	791.563	882.6	961.965	611.729	981.111	1172.84	878.709	921.895	1.04915	0.813982	900.302	173.216		-0.627764	-0.102197	0.355987	-1.66597	0.466522	1.57342
F58F9.7	116.39	140.8	175.628	589.565	836.651	964.641	144.272	796.952	5.52394	0.00423756	470.612	344.834		-1.02723	-0.956437	-0.855438	0.344955	1.06149	1.43265
F59F4.1	214.119	154.845	200.369	353.826	411.258	342.981	189.778	369.355	1.94625	0.00293467	279.566	93.9764		-0.69642	-1.32715	-0.842733	0.790194	1.40133	0.674788
fard-1	133.256	153.054	279.498	233.456	283.438	266.57	188.603	261.155	1.38468	0.205959	224.879	60.2462		-1.5208	-1.19219	0.906597	0.142377	0.972	0.692014
gstk-1	5.58211	4.30281	5.86734	8.9528	6.68692	8.20761	5.25076	7.94911	1.5139	0.0304454	6.59993	1.57996		-0.644208	-1.45391	-0.463676	1.4892	0.0550542	1.01755
idh-1	2467.58	1555.32	2151.39	1732.93	1786.35	1998.73	2058.1	1839.34	0.893708	0.477545	1948.72	300.133		1.72878	-1.31073	0.675267	-0.71897	-0.540973	0.166629
idh-2	463.308	715.297	478.618	335.747	509.122	677.379	552.408	507.416	0.918553	0.742915	529.912	129.944		-0.512553	1.42665	-0.394736	-1.49421	-0.159992	1.13485
mlcd-1	4.05415	5.64706	6.48457	5.59774	7.10848	9.57882	5.39526	7.42835	1.37683	0.209735	6.4118	1.69935		-1.38739	-0.450021	0.0428201	-0.479042	0.409966	1.86367
mvk-1	768.721	514.024	688.512	630.651	552.954	638.771	657.086	607.458	0.924474	0.568658	632.272	83.7657		1.62894	-1.41166	0.671397	-0.0193552	-0.946903	0.077581
ndx-9	61.7095	104.089	103.26	80.1658	109.734	128.921	89.6861	106.274	1.18495	0.451844	97.9799	21.5778		-1.68092	0.28312	0.244698	-0.825576	0.544738	1.43394
pmp-2	113.52	76.7957	117.048	199.77	258.429	244.557	102.455	234.252	2.2864	0.00382967	168.354	69.4375		-0.789677	-1.31856	-0.738869	0.452447	1.29722	1.09745
prx-11	21.6957	13.8897	22.3465	29.7498	50.4591	34.5243	19.3106	38.2444	1.98049	0.0501169	28.7775	11.6706		-0.606805	-1.27567	-0.551047	0.083311	1.85779	0.492418
prx-12	0.785214	1.30546	1.98254	1.81009	2.53796	2.70426	1.35774	2.35077	1.73139	0.0880653	1.85425	0.664879		-1.60787	-0.825399	0.192942	-0.0664264	1.02832	1.27843
prx-13	7.71974	14.8904	9.45493	12.797	18.7168	14.022	10.6884	15.1786	1.4201	0.185827	12.9335	3.60006		-1.44823	0.543591	-0.966243	-0.0379166	1.60644	0.302357
prx-14	24.8105	21.0475	25.2096	19.2735	32.9766	30.2632	23.6892	27.5044	1.16105	0.434242	25.5968	4.79035		-0.164143	-0.949684	-0.0808401	-1.32	1.54056	0.974114
prx-19	228.894	187.681	176.979	234.106	192.896	285.405	197.851	237.469	1.20024	0.271529	217.66	36.8622		0.304745	-0.813264	-1.1036	0.446135	-0.6718	1.83778
prx-2	252.948	548.044	309.852	310.432	380.694	400.579	370.281	363.902	0.982771	0.949379	367.091	94.4861		-1.20805	1.91513	-0.6058	-0.599657	0.143963	0.354415
prx-3	102.351	109.258	154.778	130.966	191.165	186.997	122.129	169.709	1.38959	0.13478	145.919	34.8301		-1.25088	-1.05256	0.254349	-0.429308	1.29904	1.17937
prx-5	89.4123	99.0948	104.876	113.723	176.596	218.441	97.7944	169.587	1.73412	0.0799341	133.691	47.2758		-0.936597	-0.73179	-0.609503	-0.422357	0.907563	1.79268
sod-1	34.9762	35.2153	37.0781	51.8106	21.1925	31.6615	35.7565	34.8882	0.975715	0.927851	35.3223	9.0197		-0.0383781	-0.0118724	0.194659	1.82802	-1.56656	-0.405875
sod-2	34.0275	35.7784	33.9442	28.5632	36.6022	36.6885	34.5834	33.9513	0.981723	0.830079	34.2673	2.77778		-0.0863268	0.543969	-0.116327	-2.0535	0.84056	0.871622
sod-3	0.640138	0.826152	0.262175	0.677367	0.841504	1.06652	0.576155	0.861797	1.49577	0.227625	0.718976	0.246272		-0.320125	0.435194	-1.85486	-0.168957	0.497532	1.41122
sod-4	5.14172	7.11953	2.64243	3.13508	3.48616	4.14673	4.96789	3.58932	0.722504	0.35814	4.27861	1.49699		0.576563	1.89775	-1.09298	-0.763884	-0.52936	-0.0880952
sod-5	0	0.542256	0.395175	0.363277	0.236009	0	0.312477	0.199762	0.639285	0.591942	0.256119	0.20178		-1.2693	1.41806	0.689145	0.53106	-0.0996667	-1.2693
T18D3.9	0	3.08115	3.10972	1.57372	2.3501	3.56825	2.06362	2.49735	1.21018	0.732656	2.28049	1.20361		-1.89471	0.665219	0.688957	-0.587209	0.0578305	1.06992
T20B3.1	17.9274	17.2501	24.2516	64.1473	72.5642	63.1842	19.8097	66.6319	3.3636	0.000229582	43.2208	23.705		-1.06701	-1.09558	-0.800221	0.882789	1.23786	0.84216
Y25C1A.13	24.7421	11.8214	18.6208	15.7733	12.736	12.4469	18.3948	13.6521	0.74217	0.288707	16.0234	4.54753		1.91723	-0.924025	0.571175	-0.0549999	-0.72291	-0.786471
Y71G12B.10	28.0667	18.4532	22.388	28.2466	13.7922	20.784	22.9693	20.9409	0.911692	0.706854	21.9551	5.12169		1.19327	-0.683739	0.0845234	1.2284	-1.5938	-0.228659
ZK550.6	16.1195	15.3707	14.1234	36.4097	29.0598	40.6127	15.2045	35.3607	2.32567	0.00417125	25.2826	10.6445		-0.860839	-0.93118	-1.04836	1.04534	0.354846	1.44019

## Sheet: Mitochondrial_oxidation
Description: Gene expression level is in FPKM (genes up-regulated in alh-4(-) with p-value < 0.05 (student's t-test) are labeled in red color while genes down-regulated in alh-4(-) with p-value < 0.05(student's t-test) are labeled in blue color) and tranformed into Z-score on the left hand side. For Z-score, a color scale (red: high , blue: low) is applied for easier data interpretation.
FC: fold change, SD: standard deviation
Genes	n2_wild_type_rep1	n2_wild_type_rep2	n2_wild_type_rep3	alh-4_ko_mutant_rep1	alh-4_ko_mutant_rep2	alh-4_ko_mutant_rep3	FC(alh-4(-)/WT)	p-value	average	SD	Z-score	n2_wild_type_rep1	n2_wild_type_rep2	n2_wild_type_rep3	ko_mutant_rep1	ko_mutant_rep2	ko_mutant_rep3
ACS
acs-17	98.2891	119.419	79.4548	166.926	201.316	196.178	1.89936	0.00481078	143.597	47.2442		-0.95902	-0.511762	-1.35768	0.49379	1.22171	1.11296
acs-15	58.0402	48.7847	67.3051	59.3597	63.4212	56.6735	1.03058	0.770876	58.9307	5.7635		-0.154508	-1.76039	1.453	0.0744217	0.779114	-0.391638
acs-18	50.8716	75.3625	75.8074	52.8958	85.2639	82.9164	1.09421	0.657836	70.5196	13.6573		-1.43864	0.354602	0.387178	-1.29043	1.07959	0.907707
acs-2	33.2694	14.2786	11.3889	13.4465	6.96084	17.9052	0.650061	0.414747	16.2082	8.30719		2.05379	-0.232287	-0.580147	-0.332456	-1.11318	0.204282
acs-11	17.6844	23.4292	30.243	18.8076	28.3397	23.7834	0.994031	0.976631	23.7146	4.55595		-1.32358	-0.0626393	1.43296	-1.07705	1.01518	0.0151222
acs-16	167.082	166.207	136.859	155.653	178.733	149.407	1.02903	0.750418	158.99	13.5409		0.597609	0.532927	-1.63444	-0.246444	1.45804	-0.707696
acs-3	45.5498	25.9914	18.0292	16.8164	18.1217	21.8775	0.634313	0.259454	24.3977	9.94755		2.12636	0.160212	-0.640203	-0.762122	-0.630905	-0.253343
acs-13	1248.34	846.612	1258.44	1533.38	1354.19	1533.39	1.31835	0.0742558	1295.72	231.559		-0.204632	-1.93951	-0.161007	1.02632	0.252479	1.02636
ECH
ech-6	3205.67	2693.03	2567.05	2654.26	1952.85	2230.7	0.807704	0.127007	2550.59	391.591		1.67286	0.363731	0.0420238	0.264747	-1.52645	-0.816908
ech-1.1	50.3016	74.2606	60.1448	28.0874	38.5681	45.5539	0.607499	0.0484537	49.4861	14.8359		0.0549739	1.66991	0.718443	-1.44236	-0.735916	-0.265044
T08B2.7(ech-1.2)	301.058	238.821	307.614	292.658	279.71	328.158	1.06258	0.537911	291.336	27.7191		0.350718	-1.89456	0.587244	0.047664	-0.41944	1.32838
ech-2	16.3327	18.3147	19.8161	19.6063	16.4357	16.6218	0.966956	0.698308	17.8545	1.47064		-1.03484	0.312913	1.33379	1.19113	-0.964792	-0.838206
ech-4	107.959	109.847	122.686	110.116	97.6365	109.127	0.930652	0.267766	109.562	7.27555		-0.220363	0.0392354	1.80386	0.0761084	-1.6391	-0.0597408
ech-5	6.79497	1.79143	0.263842	4.52519	2.54706	0.465279	0.851675	0.858038	2.7313	2.30478		1.76315	-0.407792	-1.07058	0.77834	-0.0799371	-0.983182
ech-7	203.326	119.784	246.238	270.556	197.056	251.185	1.26249	0.312601	214.691	49.8254		-0.228093	-1.90479	0.633152	1.12122	-0.353931	0.732444
hacd-1	442.372	356.604	514.255	597.278	533.573	680.507	1.37931	0.056184	520.765	103.821		-0.755081	-1.58119	-0.062703	0.736977	0.123369	1.53863
B0272.3	90.3876	90.3882	73.221	128.04	89.1982	105.207	1.26949	0.145371	96.0737	17.0267		-0.333953	-0.333915	-1.34217	1.87744	-0.403808	0.536409
CPT
cpt-1	691.992	685.188	647.634	681.237	652.533	654.124	0.981766	0.50067	668.785	17.7441		1.30789	0.924455	-1.19197	0.701769	-0.915896	-0.826239
cpt-2	888.842	842.652	1055.95	1242.3	1266.26	1360.94	1.38819	0.00828273	1109.49	195.019		-1.13142	-1.36826	-0.274543	0.681019	0.803868	1.28934
cpt-3	0.984161	1.1552	1.78652	0.516423	1.72321	1.25667	0.890575	0.754623	1.23703	0.433707		-0.583043	-0.18867	1.26697	-1.66151	1.12098	0.0452744
cpt-4	18.4231	22.2847	34.2518	18.2594	22.1484	20.7623	0.816041	0.401227	22.6883	5.4112		-0.788218	-0.0745878	2.13697	-0.818469	-0.0997666	-0.355924
cpt-5	10.392	9.706	17.6257	14.3111	14.9721	23.2375	1.39225	0.267194	15.0407	4.55478		-1.02063	-1.17124	0.567529	-0.160182	-0.0150626	1.79959
cpt-6	11.3653	12.0793	13.3021	5.51382	13.4332	20.6283	1.07697	0.840852	12.7203	4.42651		-0.306124	-0.144814	0.131435	-1.62804	0.161037	1.7865
ACDH
acdh-1	1716.5	5198.5	3724.59	1364.03	4595.07	4237.35	0.958349	0.923056	3472.67	1438.57		-1.22077	1.19968	0.175116	-1.46579	0.780214	0.531552
acdh-2	181.358	82.4837	77.7242	23.8001	85.7214	81.1122	0.558116	0.26879	88.7	46.5889		1.98885	-0.13343	-0.235588	-1.39303	-0.0639335	-0.162867
acdh-3	70.353	70.5643	70.6221	65.9549	68.965	74.766	0.991238	0.822982	70.2042	2.60538		0.0570988	0.138201	0.160404	-1.63096	-0.475649	1.7509
acdh-7	43.8492	33.7005	34.9323	53.785	36.7583	44.1763	1.1977	0.275618	41.2003	6.94639		0.381345	-1.07967	-0.902333	1.81169	-0.639465	0.428429
acdh-8	84.4144	147.577	159.799	84.8313	154.965	155.966	1.01014	0.970073	131.259	33.1742		-1.41207	0.491899	0.860311	-1.39951	0.714602	0.744767
acdh-9	285.946	217.439	202.144	198.895	159.081	165.694	0.742237	0.101044	204.866	41.645		1.94692	0.301893	-0.0653682	-0.143399	-1.09943	-0.940619
acdh-12	403.148	497.912	595.381	567.15	627.833	684.541	1.256	0.121038	562.661	91.1317		-1.75036	-0.710492	0.359038	0.0492573	0.715145	1.33741
Thiolase
F53A2.7	154.758	107.222	116.999	147.464	81.6707	99.4624	0.867058	0.52937	117.929	25.8196		1.42639	-0.414707	-0.0360251	1.14389	-1.40431	-0.715233
B0303.3	145.38	142.578	145.612	171.359	173.292	194.803	1.24421	0.00960042	162.171	19.2049		-0.874277	-1.02021	-0.862201	0.478419	0.579087	1.69918

## Sheet: Peroxisomal_oxidation
Description: Gene expression level is in FPKM (genes up-regulated in alh-4(-) with p-value < 0.05 (student's t-test) are labeled in red color while genes down-regulated in alh-4(-) with p-value < 0.05(student's t-test) are labeled in blue color) and tranformed into Z-score on the left hand side. For Z-score, a color scale (red: high , blue: low) is applied for easier data interpretation.
FC: fold change, SD: standard deviation
Genes	n2_wild_type_rep1	n2_wild_type_rep2	n2_wild_type_rep3	alh-4_ko_mutant_rep1	alh-4_ko_mutant_rep2	alh-4_ko_mutant_rep3	FC(alh-4(-)/WT)	p-value	average	SD	Z-score	n2_wild_type_rep1	n2_wild_type_rep2	n2_wild_type_rep3	ko_mutant_rep1	ko_mutant_rep2	ko_mutant_rep3
lipolysis
hosl-1	134.686	125.742	101.423	110.709	132.496	130.446	1.03261	0.76187	122.584	12.2833		0.985243	0.257117	-1.72273	-0.966693	0.806949	0.640109
atgl-1	12.0459	21.2327	22.2966	24.0081	32.8578	29.3483	1.55131	0.0695455	23.6316	6.57913		-1.76097	-0.364619	-0.20291	0.0572327	1.40235	0.868913
ACS
acs-1	271.875	183.7	332.664	265.58	354.587	352.472	1.23394	0.304648	293.48	60.617		-0.35642	-1.81104	0.646428	-0.46026	1.00809	0.973201
ACO
acox-1	81.7936	90.5449	89.2219	191.223	235.44	263.561	2.63887	0.00253826	158.631	74.5312		-1.03094	-0.913521	-0.931272	0.437303	1.03056	1.40787
ECH
F59F4.1	214.119	154.845	200.369	353.826	411.258	342.981	1.94625	0.00293467	279.566	93.9764		-0.69642	-1.32715	-0.842733	0.790194	1.40133	0.674788
F08A8.4	74.1674	119.237	180.142	52.3708	230.293	226.983	1.36435	0.531409	147.199	70.0752		-1.04219	-0.39903	0.470117	-1.35323	1.18579	1.13855
ech-3	35.2978	57.3507	58.7775	65.5348	133.104	132.083	2.18405	0.0645819	80.3581	38.0852		-1.18314	-0.604102	-0.566641	-0.389213	1.38495	1.35815
ech-8	3.21616	3.48578	4.73045	7.3849	10.5705	15.3216	2.91077	0.0363948	7.45157	4.33476		-0.977082	-0.914881	-0.627746	-0.0153803	0.719521	1.81557
ech-9	0	0	0.398474	0	0	0.953347	2.39249	0.619742	0.225303	0.356623		-0.631769	-0.631769	0.485584	-0.631769	-0.631769	2.04149
maoc-1	853.247	488.298	710.315	1952.1	1788.95	1979.75	2.7881	0.000551846	1295.44	623.486		-0.70923	-1.29457	-0.938476	1.0532	0.791525	1.09755
3-HACD
dhs-28	1745.9	1419.64	1908.54	3415.19	3000.85	3179.52	1.89109	0.00129334	2444.94	776.494		-0.900253	-1.32043	-0.690794	1.24953	0.715921	0.946021
Thiolase
kat-1	1073.48	881.182	932.331	1007.56	725.33	845.486	0.893099	0.361589	910.894	112.422		1.44621	-0.264292	0.190681	0.859809	-1.6506	-0.581808
T02G5.7	155.57	123.206	159.012	134.306	117.44	128.745	0.86912	0.199434	136.38	15.6808		1.22378	-0.840101	1.44332	-0.132273	-1.20783	-0.486891
daf-22	738.309	572.465	707.907	2180.61	1540.76	1562.07	2.61727	0.00728217	1217.02	585.403		-0.817746	-1.10105	-0.86968	1.64602	0.553019	0.589429
Catalase
ctl-1	0.857517	0.549137	0.637825	1.96826	2.32337	1.70082	2.93104	0.00287985	1.33949	0.688381		-0.70015	-1.14813	-1.01929	0.913408	1.42926	0.524899
ctl-2	147.358	86.5295	146.233	226.579	235.634	277.313	1.94551	0.00925823	186.608	65.0834		-0.603074	-1.53769	-0.620354	0.614154	0.753286	1.39368
ctl-3	3.10355	3.62279	4.64748	7.15227	7.87598	5.59667	1.81337	0.0190737	5.33312	1.74218		-1.27976	-0.981718	-0.393555	1.04418	1.45958	0.151274

## Sheet: lbp
Description: Gene expression level is in FPKM (genes up-regulated in alh-4(-) with p-value < 0.05 (student's t-test) are labeled in red color while genes down-regulated in alh-4(-) with p-value < 0.05(student's t-test) are labeled in blue color) and tranformed into Z-score on the left hand side. For Z-score, a color scale (red: high , blue: low) is applied for easier data interpretation.
FC: fold change, SD: standard deviation
Genes	n2_wild_type_rep1	n2_wild_type_rep2	n2_wild_type_rep3	alh-4_ko_mutant_rep1	alh-4_ko_mutant_rep2	alh-4_ko_mutant_rep3	FC(alh-4(-)/WT)	p-value	average	SD	Z-score	n2_wild_type_rep1	n2_wild_type_rep2	n2_wild_type_rep3	ko_mutant_rep1	ko_mutant_rep2	ko_mutant_rep3
lbp-1	1422.99	1159.57	873.821	1608.95	1294.74	1252.46	1.20246	0.296389	1268.76	226.699		0.680358	-0.481633	-1.74211	1.50063	0.114627	-0.0718692
lbp-2	27740.7	37151.5	26372	23919.9	32202.7	32543.2	0.971528	0.853797	29988.3	4429.02		-0.507478	1.61732	-0.816502	-1.37016	0.499978	0.57684
lbp-3	198.541	339.137	259.316	239.557	294.577	344.591	1.10255	0.619974	279.287	52.5635		-1.53615	1.13862	-0.379927	-0.755831	0.2909	1.24239
lbp-4	6.12995	7.85258	7.71763	9.809	6.6122	7.10585	1.08419	0.620685	7.53787	1.17722		-1.19597	0.267337	0.152699	1.92923	-0.78631	-0.366984
lbp-5	29.3418	19.7646	34.4921	31.8353	25.3225	20.0141	0.923125	0.717	26.7951	5.60819		0.454105	-1.2536	1.37246	0.898723	-0.262571	-1.20912
lbp-6	90.027	92.1702	128.713	132.791	98.4236	119.42	1.12777	0.45573	110.257	17.3627		-1.16517	-1.04173	1.06291	1.29783	-0.68157	0.527728
lbp-7	2.66419	5.98451	3.80106	4.80685	3.50917	4.40263	1.0216	0.935888	4.19474	1.04791		-1.46056	1.70794	-0.375677	0.584127	-0.654217	0.198392
lbp-8	0	9.45959	11.3821	0	3.83315	11.5058	0.735974	0.726103	6.03009	4.96552		-1.21439	0.690662	1.07782	-1.21439	-0.44244	1.10274
lbp-9	27.0584	16.8732	28.3675	39.83	19.258	23.3517	1.14026	0.665782	25.7898	7.45535		0.170153	-1.19599	0.345754	1.88323	-0.876116	-0.327031

## Sheet: TCA
Description: Gene expression level is in FPKM (genes up-regulated in alh-4(-) with p-value < 0.05 (student's t-test) are labeled in red color while genes down-regulated in alh-4(-) with p-value < 0.05(student's t-test) are labeled in blue color) and tranformed into Z-score on the left hand side. For Z-score, a color scale (red: high , blue: low) is applied for easier data interpretation.
FC: fold change, SD: standard deviation
Genes	n2_wild_type_rep1	n2_wild_type_rep2	n2_wild_type_rep3	alh-4_ko_mutant_rep1	alh-4_ko_mutant_rep2	alh-4_ko_mutant_rep3	FC(alh-4(-)/WT)	p-value	average	SD	Z-score	n2_wild_type_rep1	n2_wild_type_rep2	n2_wild_type_rep3	ko_mutant_rep1	ko_mutant_rep2	ko_mutant_rep3
TCA cycle
cts-1	616.49	656.452	660.438	542.154	576.952	590.044	0.884022	0.0202619	607.089	42.3999		0.221738	1.16424	1.25825	-1.53147	-0.710761	-0.401992
aco-2	259.968	303.626	240.265	236.419	331.814	371.261	1.16873	0.364073	290.559	49.6352		-0.61631	0.26326	-1.01328	-1.09075	0.83117	1.6259
idha-1	866.575	787.578	796.429	858.101	712.039	714.079	0.932113	0.365871	789.134	61.0821		1.26783	-0.0254685	0.119434	1.1291	-1.26215	-1.22875
idhb-1	43.1793	29.9846	30.7556	29.6484	22.9141	24.1961	0.738636	0.129212	30.113	6.56008		1.99179	-0.0195809	0.0979514	-0.0708215	-1.09738	-0.90196
idhg-1	889.849	941.46	1150.72	953.808	957.452	1151.46	1.02706	0.807017	1007.46	103.946		-1.13146	-0.634936	1.37826	-0.516144	-0.481084	1.38536
idhg-2	97.3107	213.289	125.418	99.557	156.677	183.561	1.00866	0.977953	145.969	42.8249		-1.13621	1.57199	-0.479876	-1.08376	0.250035	0.877818
idh-2	463.308	715.297	478.618	335.747	509.122	677.379	0.918553	0.742915	529.912	129.944		-0.512553	1.42665	-0.394736	-1.49421	-0.159992	1.13485
ogdh-1	940.439	786.048	918.062	896.179	861.792	958.514	1.0272	0.689898	893.506	57.1429		0.821328	-1.8805	0.429735	0.0467852	-0.554996	1.13765
dld-1	223.381	172.731	177.29	193.819	146.407	158.787	0.870267	0.31347	178.736	24.8391		1.79737	-0.241734	-0.0582165	0.607219	-1.30151	-0.803121
dlst-1	173.62	122.407	153.112	166.275	123.499	137.159	0.950558	0.723649	146.012	19.8563		1.3904	-1.1888	0.357579	1.02048	-1.1338	-0.44586
sucl-1	64.8093	59.5393	53.7393	57.4379	50.7356	52.6504	0.903059	0.201345	56.4853	4.74044		1.75596	0.644247	-0.579273	0.200959	-1.21291	-0.808982
sucl-2	99.111	78.2921	100.727	123.682	85.0477	103.034	1.12093	0.446567	98.3156	14.4289		0.0551247	-1.38774	0.167107	1.75806	-0.919533	0.326978
suca-1	104.793	91.2016	83.7849	90.8851	71.3567	82.6095	0.875158	0.236065	87.4385	10.1859		1.70379	0.369449	-0.358692	0.338375	-1.57883	-0.474089
sucg-1	36.0786	31.6816	49.7764	46.4873	44.6302	46.8945	1.1742	0.28192	42.5914	6.46679		-1.00711	-1.68706	1.11106	0.602436	0.315269	0.665405
sdha-1	109.351	102.201	88.8028	86.7349	76.6859	92.9703	0.853627	0.128514	92.791	10.6048		1.56153	0.887378	-0.376076	-0.571074	-1.51867	0.0169082
sdhb-1	226.288	249.512	213.524	209.903	184.442	186.271	0.842296	0.0532861	211.657	22.5047		0.65016	1.68211	0.0829759	-0.0779353	-1.2093	-1.12801
sdhd-1	58.1176	70.096	61.9943	74.3805	45.1229	49.8763	0.890497	0.514827	59.9313	10.3283		-0.175602	0.984167	0.199749	1.399	-1.43378	-0.973537
mev-1	74.7289	47.8145	56.8635	66.8585	38.6763	42.8993	0.82736	0.431439	54.6402	12.891		1.55835	-0.529486	0.172474	0.947819	-1.23837	-0.910781
fum-1	530.075	354.959	491.615	465.717	413.533	417.956	0.942292	0.659278	445.643	57.2516		1.47477	-1.58395	0.802996	0.350634	-0.560855	-0.483593
mdh-1	475.399	477.733	387.932	504.77	279.497	349.371	0.845327	0.396247	412.45	80.6268		0.780742	0.80969	-0.304094	1.14502	-1.649	-0.782361

## Sheet: fat
Description: Gene expression level is in FPKM (genes up-regulated in alh-4(-) with p-value < 0.05 (student's t-test) are labeled in red color while genes down-regulated in alh-4(-) with p-value < 0.05(student's t-test) are labeled in blue color) and tranformed into Z-score on the left hand side. For Z-score, a color scale (red: high , blue: low) is applied for easier data interpretation.
FC: fold change, SD: standard deviation
Genes	n2_wild_type_rep1	n2_wild_type_rep2	n2_wild_type_rep3	alh-4_ko_mutant_rep1	alh-4_ko_mutant_rep2	alh-4_ko_mutant_rep3	FC(alh-4(-)/WT)	p-value	average	SD	Z-score	n2_wild_type_rep1	n2_wild_type_rep2	n2_wild_type_rep3	ko_mutant_rep1	ko_mutant_rep2	ko_mutant_rep3
fat-1	850.74	1043.8	1070.98	837.733	881.695	1214.04	0.989191	0.941809	983.165	137.644		-0.962089	0.440527	0.638003	-1.05658	-0.737193	1.67734
fat-2	3756.2	5306.88	5102.52	3545.56	5041.48	5320.29	0.981767	0.912402	4678.82	736.264		-1.25312	0.85304	0.575475	-1.53921	0.492559	0.87125
fat-3	211.395	162.911	186.002	152.715	173.697	191.074	0.923574	0.46895	179.632	19.234		1.65136	-0.869365	0.331191	-1.39944	-0.308594	0.594847
fat-4	55.1594	79.2343	87.9308	45.5471	91.7747	102.729	1.07973	0.783175	77.0625	20.2937		-1.0793	0.107018	0.535549	-1.55297	0.724963	1.26474
fat-5	51.6556	57.5846	46.126	48.8471	54.7341	66.3741	1.0939	0.471382	54.2202	6.58614		-0.389396	0.510819	-1.22898	-0.815832	0.0780217	1.84537
fat-6	1268.13	1723.59	1786.75	1072.17	1265.55	1406.23	0.783505	0.143577	1420.4	256.504		-0.593656	1.18201	1.42822	-1.35762	-0.603691	-0.055252
fat-7	49.5599	44.936	60.1427	11.6165	11.5916	19.8388	0.278371	0.00212766	32.9476	19.3313		0.859347	0.620155	1.40679	-1.10345	-1.10474	-0.67811
