# Supplementary material for: Nuclear receptors NHR-49 and NHR-79 promote peroxisome proliferation to compensate for aldehyde dehydrogenase deficiency in C. elegans
Source: PLoS Genet. 2021 Jul 8;17(7):e1009635. doi: 10.1371/journal.pgen.1009635 (PMC8291716; doi:10.1371/journal.pgen.1009635)
Supplement: S3 Dataset — Lipids are grouped by the lipid class as indicated in the sheet name. The following information is provided: retention time (RT), the measured m/z value (m/z meas.), the measured neutral mass (M meas.), ions, name, molecular formula, annotation quality (AQ) defined by MetaboScape version 5.0 (Bruker Daltonics), annotation source, the relative mass deviation of the theoretical mass of the ion formula and the measured m/z value (Δm/z), collision cross section value (CCS) and the signal intensity detected in each replicate. (XLSX) [file pgen.1009635.s009.xlsx]

## Sheet: TAG
Description: The signal intensity of the lipids from LC-MS in WT (samples: Z1-Z3) and alh-4(-) (samples: Z4-Z6) with two technical replicates for each sample. The following information is provided: retention time (RT), the measured m/z value (m/z meas.), the measured neutral mass (M meas.), ions, name, molecular formula, annotation quality (AQ) defined by MetaboScape version 5.0 (Bruker Daltonics…
										Z1		Z2		Z3		Z4		Z5		Z6
RT [min]	m/z meas.	M meas.	Ions	Name	Molecular Formula	AQ	Annotation Source	Δm/z [ppm]	CCS (Å²)	Z1-1 [merged]	Z1-2 [merged]	Z2-1 [merged]	Z2-2 [merged]	Z3-1 [merged]	Z3-2 [merged]	Z4-1 [merged]	Z4-2 [merged]	Z5-1 [merged]	Z5-2 [merged]	Z6-1 [merged]	Z6-2 [merged]
14.83	722.628	704.595	[M+NH4]+	TG 9:0_14:1_18:1	C44H80O6	20210	MSDIAL-TandemMassSpectralAtlas-VS68-Pos_biocrf	-1.182	281.5	49417	43442	46041	44139	48173	44268	29235	27302	46510	44243	43212	43799
15.6	764.675	746.642	[M+NH4]+, [M+Na]+	TG 9:0_17:1_18:1	C47H86O6	20220	MSDIAL-TandemMassSpectralAtlas-VS68-Pos_biocrf	-1.444	294.4	51356	49185	42867	39776	44561	45168	17116	16296	26016	22584	24145	22935
16.04	766.691	748.657	[M+NH4]+, [M+Na]+	TG 14:0_14:0_16:1	C47H88O6	20110	MSDIAL-TandemMassSpectralAtlas-VS68-Pos_biocrf	-1.095	298.1	26430	24914	27232	23850	24097	26807	21775	19526	20138	20967	22864	18232
15.93	778.691	760.657	[M+NH4]+, [M+Na]+, [M+K]+	TG 11:0_17:1_17:1	C48H88O6	20210	MSDIAL-TandemMassSpectralAtlas-VS68-Pos_biocrf	-1.297	298.9	68109	59458	64312	63512	62417	62062	40968	37933	40714	43633	46202	41227
16.18	780.707	762.673	[M+NH4]+, [M+Na]+	TG 13:0_15:0_17:1	C48H90O6	20210	MSDIAL-TandemMassSpectralAtlas-VS68-Pos_biocrf	-1.215	301	49473	42152	49447	43639	41958	40139	28902	32575	33687	28915	34267	32571
15.81	790.691	772.657	[M+NH4]+	TG 15:1_15:1_16:1	C49H88O6	20210	MSDIAL-TandemMassSpectralAtlas-VS68-Pos_biocrf	-1.062	300	92243	98410	90104	91068	86977	79933	52406	62051	69933	73463	74937	65074
15.82	790.688	772.654	[M+NH4]+	TG 13:1_15:1_18:1	C49H88O6	10110	MSDIAL-TandemMassSpectralAtlas-VS68-Pos_biocrf	-5.151	291.7	3315	4446	3009		3158	3403	2055		3257		4031
16.44	794.722	776.688	[M+NH4]+	TG 14:0_15:0_17:1	C49H92O6	20220	MSDIAL-TandemMassSpectralAtlas-VS68-Pos_biocrf	-1.212	304.3	129147	118478	125491	134431	105648	105513	77968	91900	91063	94211	99077	101793
16.44	799.676	776.687	[M+Na]+	TG 14:0_14:0_18:1	C49H92O6	10110	MSDIAL-TandemMassSpectralAtlas-VS68-Pos_biocrf	-2.674	301.8		4963	4531	4807	4438	5856	4318	4137	5160	4174	4298
15.93	804.706	786.673	[M+NH4]+, [M+Na]+	TG 14:1_16:1_17:1	C50H90O6	20210	MSDIAL-TandemMassSpectralAtlas-VS68-Pos_biocrf	-1.414	302.5	109179	114679	104809	101095	95978	97190	59361	62849	80189	79305	84630	82368
16.12	804.707	786.673	[M+NH4]+	TG 13:1_17:1_17:1	C50H90O6	20110	MSDIAL-TandemMassSpectralAtlas-VS68-Pos_biocrf	-0.95	303.5	146321	143638	142071	129227	127604	121991	87751	86352	100933	100650	100163	90356
16.12	804.707	786.673	[M+NH4]+	TG 13:1_17:1_17:1	C50H90O6	20110	MSDIAL-TandemMassSpectralAtlas-VS68-Pos_biocrf	-1.359	296.2			5684	4381	4441	5040			4281	3528	4171	4191
16.32	806.721	788.688	[M+NH4]+	TG 14:0_16:1_17:1	C50H92O6	20110	MSDIAL-TandemMassSpectralAtlas-VS68-Pos_biocrf	-2.201	296.2	10721	8517	6732		9653		2815	6360		8026	6997	7063
16.33	806.723	788.689	[M+NH4]+	TG 14:0_16:1_17:1	C50H92O6	20210	MSDIAL-TandemMassSpectralAtlas-VS68-Pos_biocrf	-0.823	305.1	225164	213021	211191	166341	182632	173423	129447	135764	146153	155978	164175	151671
16.55	808.738	790.704	[M+NH4]+	TG 15:0_15:0_17:1	C50H94O6	20220	MSDIAL-TandemMassSpectralAtlas-VS68-Pos_biocrf	-1.321	307.4	286551	277739	258711	248347	245665	257220	146431	151417	152421	139488	161293	151363
16.56	808.738	790.704	[M+NH4]+	TG 15:0_15:0_17:1	C50H94O6	20120	MSDIAL-TandemMassSpectralAtlas-VS68-Pos_biocrf	-1.948	298.5	8944	9797				11995		3385				1449
15.85	816.705	798.672	[M+NH4]+, [M+Na]+	TG 13:1_17:1_18:2	C51H90O6	10110	MSDIAL-TandemMassSpectralAtlas-VS68-Pos_biocrf	-2.686	304	44410	43344	38882	40979	36165	41643	26729	26266	30317	27639	30781	27161
16.22	818.723	800.689	[M+NH4]+	TG 15:1_16:1_17:1	C51H92O6	20210	MSDIAL-TandemMassSpectralAtlas-VS68-Pos_biocrf	-0.647	306.4	302176	283939	287953	285429	298135	285113	196562	173993	203877	236590	219167	220696
16.42	820.738	802.704	[M+NH4]+	TG 15:0_16:1_17:1	C51H94O6	20210	MSDIAL-TandemMassSpectralAtlas-VS68-Pos_biocrf	-0.803	308.1	330000	327856	300816	287066	283529	305155		171087	210531	204787	229875	224275
16.42	820.737	802.703	[M+NH4]+	TG 15:0_16:1_17:1	C51H94O6	10110	MSDIAL-TandemMassSpectralAtlas-VS68-Pos_biocrf	-2.467	301.2	11223		11522	10569	12394	13999	9088		9209	8437	10047	9444
16.59	820.738	802.704	[M+NH4]+	TG 14:0_17:1_17:1	C51H94O6	20120	MSDIAL-TandemMassSpectralAtlas-VS68-Pos_biocrf	-0.92	307.9	328230	315066	296330	288737	277657	289573	240324	227823	253544	232641	264535	243939
16.59	820.738	802.704	[M+NH4]+	TG 14:0_17:1_17:1	C51H94O6	20120	MSDIAL-TandemMassSpectralAtlas-VS68-Pos_biocrf	-1.355	301.1	11349	13296		11405	11847	11043		8704	10559	10738	10133	9269
16.63	822.753	804.718	[M+NH4]+, [M+Na]+	TG 15:0_15:0_18:1	C51H96O6	20220	MSDIAL-TandemMassSpectralAtlas-VS68-Pos_biocrf	-2.086	310.3	176222	164500	145204	129200	144475	145920	63295	73452	85723	79592	89374	87584
16.8	822.754	804.72	[M+NH4]+	TG 15:0_16:0_17:1	C51H96O6	20210	MSDIAL-TandemMassSpectralAtlas-VS68-Pos_biocrf	-0.725	310.3	295275	271514	299040	254547	251185	267082	193494	173929	200035	192926	231027	228323
15.69	828.706	810.673	[M+NH4]+, [M+Na]+	TG 14:1_17:1_18:3	C52H90O6	20210	MSDIAL-TandemMassSpectralAtlas-VS68-Pos_biocrf	-2.308	305	35899	32915	30222	28520	33845	31058	21102	21745	25829	24725	27759	26980
15.97	830.722	812.689	[M+NH4]+, [M+Na]+	TG 14:1_17:1_18:2	C52H92O6	20110	MSDIAL-TandemMassSpectralAtlas-VS68-Pos_biocrf	-1.318	306.6	61683	71983	53628	59377	64775	57724	37093	35300	47112	44030	51270	46993
16.33	832.738	814.704	[M+NH4]+	TG 14:1_17:1_18:1	C52H94O6	20110	MSDIAL-TandemMassSpectralAtlas-VS68-Pos_biocrf	-1.576	302.1		11253		10408		11648		6850		8513	8594
16.32	832.738	814.704	[M+NH4]+	TG 14:1_17:1_18:1	C52H94O6	20210	MSDIAL-TandemMassSpectralAtlas-VS68-Pos_biocrf	-0.847	308.9	308696	287307	303901	284369	299409	274248	170801	181188	231227	212780	237239	224691
16.69	834.753	816.719	[M+NH4]+	TG 15:0_17:1_17:1	C52H96O6	20120	MSDIAL-TandemMassSpectralAtlas-VS68-Pos_biocrf	-1.889	303.5		37078	37406		46661	30191	24955	29202	25692	25412		29797
16.69	834.754	816.72	[M+NH4]+	TG 15:0_17:1_17:1	C52H96O6	20120	MSDIAL-TandemMassSpectralAtlas-VS68-Pos_biocrf	-0.807	311.6	1266828	1078285	1097222	1147039	1014368	1106350	707495	708024	764013	776953	816910	797725
16.89	836.769	818.735	[M+NH4]+	TG 15:0_16:0_18:1	C52H98O6	20210	MSDIAL-TandemMassSpectralAtlas-VS68-Pos_biocrf	-1.237	313.2	538606	499671	500941	450158	416081	441972	264983	240506	273338	279364	286854	273838
15.98	842.721	824.687	[M+NH4]+, [M+Na]+, [M+K]+	TG 16:3_17:1_17:1	C53H92O6	20210	MSDIAL-TandemMassSpectralAtlas-VS68-Pos_biocrf	-2.325	309.2	57464	52970	52931	48846	53463	56744	31117	32257	36131	39702	33145	34671
16.24	844.738	826.704	[M+NH4]+	TG 15:0_17:1_18:3	C53H94O6	20110	MSDIAL-TandemMassSpectralAtlas-VS68-Pos_biocrf	-1.167	311	130724	133336	125078	121939	133649	132880	82757	75424	93869	101835	101892	99379
16.25	844.738	826.704	[M+NH4]+	TG 15:0_17:1_18:3	C53H94O6	20110	MSDIAL-TandemMassSpectralAtlas-VS68-Pos_biocrf	-1.393	303.3	7217			5446	5232		3541		3982			4226
16.58	846.754	828.72	[M+NH4]+	TG 16:1_17:1_17:1	C53H96O6	20120	MSDIAL-TandemMassSpectralAtlas-VS68-Pos_biocrf	-0.348	312.7	952761	935944	841824	891769	800281	741073	539058	525357	611479	552527	648449	592277
16.57	846.754	828.72	[M+NH4]+	TG 16:1_17:1_17:1	C53H96O6	20220	MSDIAL-TandemMassSpectralAtlas-VS68-Pos_biocrf	-0.97	305.2			25336	27148	29821		16161		22150		23598	19417
16.77	848.77	830.736	[M+NH4]+	TG 15:0_17:1_18:1	C53H98O6	20220	MSDIAL-TandemMassSpectralAtlas-VS68-Pos_biocrf	-0.51	314.5	1206050	1291701	1243959	1196057	1209789	1054047	644619	719736	836884	750243	828936	893868
16.77	848.769	830.735	[M+NH4]+	TG 15:0_17:1_18:1	C53H98O6	20120	MSDIAL-TandemMassSpectralAtlas-VS68-Pos_biocrf	-1.89	307	42521		42191	43178	42133	44313	23939	28635	32326	26633	35124	35921
16.77	853.724	830.735	[M+Na]+	TG 15:0_17:1_18:1	C53H98O6	20210	MSDIAL-TandemMassSpectralAtlas-VS68-Pos_biocrf	-1.638	311.9	27514	30021	36593	40505	26368	32332	26952	28316	27889	30816	29168	26723
16.94	848.769	830.736	[M+NH4]+	TG 16:0_17:1_17:1	C53H98O6	20220	MSDIAL-TandemMassSpectralAtlas-VS68-Pos_biocrf	-0.71	314.1	574477	612270	586380	534446	557644	506428	386243	375171	430256	435846	447260	448688
17.12	850.785	832.751	[M+NH4]+	TG 16:0_17:0_17:1	C53H100O6	20110	MSDIAL-TandemMassSpectralAtlas-VS68-Pos_biocrf	-0.596	308.9	17146	17911					8899	8329			11601
17.13	850.785	832.751	[M+NH4]+	TG 16:0_17:0_17:1	C53H100O6	20210	MSDIAL-TandemMassSpectralAtlas-VS68-Pos_biocrf	-1.042	316.4	343800	334062	300055	335774	339920	335996	250787	247009	286134	261669	281655	277398
15.49	852.707	834.674	[M+NH4]+, [M+Na]+	TG 13:1_18:1_20:5	C54H90O6	20210	MSDIAL-TandemMassSpectralAtlas-VS68-Pos_biocrf	-1.214	308.2	36089	40815	31804	33798	33868	29699	19325	18684	24978	25404	25107	25840
15.91	854.722	836.689	[M+NH4]+, [M+Na]+	TG 14:0_17:1_20:5	C54H92O6	20110	MSDIAL-TandemMassSpectralAtlas-VS68-Pos_biocrf	-0.854	311.4	2030	13939	2355	42648	48104	10298	37721	30635	36069	39455	35393	39707
16.1	856.738	838.704	[M+NH4]+, [M+K]+, [M+Na]+	TG 16:3_17:1_18:1	C54H94O6	20210	MSDIAL-TandemMassSpectralAtlas-VS68-Pos_biocrf	-1.528	311.5	108147	112223	99121	102092	121760	99716	57275	60527	86286	82925	92317	89743
16.36	858.754	840.72	[M+NH4]+	TG 16:1_17:1_18:2	C54H96O6	20110	MSDIAL-TandemMassSpectralAtlas-VS68-Pos_biocrf	-1.018	306.5	8461	9094		8341	7258	8897	4082			5461	5633	7255
16.34	858.753	840.72	[M+NH4]+	TG 17:1_17:1_17:2	C54H96O6	20110	MSDIAL-TandemMassSpectralAtlas-VS68-Pos_biocrf	-1.199	313.1	221003	210173	202628	199047	185400	203054	119223	122453	125242	136987	145280	144031
16.66	860.77	842.736	[M+NH4]+	TG 16:1_17:1_18:1	C54H98O6	20120	MSDIAL-TandemMassSpectralAtlas-VS68-Pos_biocrf	-0.482	315.2	975642	894250	945952	889615	864919	830126	479706	476500	607504	608714	642293	665963
16.66	860.769	842.735	[M+NH4]+	TG 17:1_17:1_17:1	C54H98O6	20210	MSDIAL-TandemMassSpectralAtlas-VS68-Pos_biocrf	-1.2	308			27651	27863				15962	25254	19387	18200
16.83	860.77	842.736	[M+NH4]+	TG 17:1_17:1_17:1	C54H98O6	20120	MSDIAL-TandemMassSpectralAtlas-VS68-Pos_biocrf	0.169	315.5	2304621	2272985	2078441	1896624	1864747	1727684	1304562	1465556	1651170	1603304	1725213	1540382
17.02	862.785	844.751	[M+NH4]+	TG 17:0_17:1_17:1	C54H100O6	20210	MSDIAL-TandemMassSpectralAtlas-VS68-Pos_biocrf	-1.459	310.1	60160	61649	54103	47054	60972	30594	38566	36057	44952	54001	49704
17.02	862.785	844.751	[M+NH4]+	TG 17:0_17:1_17:1	C54H100O6	20210	MSDIAL-TandemMassSpectralAtlas-VS68-Pos_biocrf	-0.734	317.4	1720171	1583786	1728702	1738898	1501825	1671717	1010420	1088803	1156099	1183957	1191072	1182141
17.21	864.801	846.767	[M+NH4]+	TG 15:0_18:0_18:1	C54H102O6	20210	MSDIAL-TandemMassSpectralAtlas-VS68-Pos_biocrf	-0.627	319	418845	453603	427315	377710	451793	397152	287769	265667	335502	346729	346510	298205
15.62	866.722	848.688	[M+NH4]+, [M+Na]+	TG 14:1_18:1_20:5	C55H92O6	20110	MSDIAL-TandemMassSpectralAtlas-VS68-Pos_biocrf	-0.961	311.2	38362	37179	34795	33125	35455	35963	18430	21313	25150	26991	26815	28336
16.05	868.737	850.703	[M+NH4]+	TG 15:0_17:1_20:5	C55H94O6	20110	MSDIAL-TandemMassSpectralAtlas-VS68-Pos_biocrf	-1.38	307.3	5595	5661	4603	5264	5820		3500	3154	4111	3690	3485	4309
16.05	868.738	850.704	[M+NH4]+	TG 15:0_17:1_20:5	C55H94O6	20210	MSDIAL-TandemMassSpectralAtlas-VS68-Pos_biocrf	-0.798	314.8	176700	168873	152507	154365	164096	157178	90195	83340	105032	108821	103527	111427
16.35	870.753	852.72	[M+NH4]+	TG 17:1_17:1_18:3	C55H96O6	20220	MSDIAL-TandemMassSpectralAtlas-VS68-Pos_biocrf	-1.307	315.7	158577	178526	169943	157125	130112	140898	85698	104232	115039	114607	116122	125353
16.36	870.753	852.719	[M+NH4]+	TG 17:1_17:1_18:3	C55H96O6	20120	MSDIAL-TandemMassSpectralAtlas-VS68-Pos_biocrf	-2.041	308.5		6334	7530	7126				4127	4524	5880	5278	4974
16.37	875.708	852.719	[M+Na]+	TG 17:1_17:1_18:3	C55H96O6	20110	MSDIAL-TandemMassSpectralAtlas-VS68-Pos_biocrf	-2.02	315	8737	7575	8665	9792	9715	8184	6679	7445	7753	6653	6694	6803
16.61	872.769	854.736	[M+NH4]+	TG 17:1_17:1_18:2	C55H98O6	20120	MSDIAL-TandemMassSpectralAtlas-VS68-Pos_biocrf	-0.869	316.8	497943	442924	428427	427317	459986	459345	367027	296590	358256	347456	391164	373021
16.61	872.769	854.735	[M+NH4]+	TG 17:1_17:1_18:2	C55H98O6	20110	MSDIAL-TandemMassSpectralAtlas-VS68-Pos_biocrf	-1.601	309.7	18407	5077	15650	21766	19216	17805	12490		15800	16363	14640	17124
16.91	874.786	856.753	[M+NH4]+	TG 17:1_17:1_18:1	C55H100O6	20120	MSDIAL-TandemMassSpectralAtlas-VS68-Pos_biocrf	0.521	318.4	3252118	3101623	2957789	2954866	2819525	2858394	1994530	2020751	2348613	2627061	2564141	2471197
16.91	874.785	856.751	[M+NH4]+	TG 17:1_17:1_18:1	C55H100O6	20220	MSDIAL-TandemMassSpectralAtlas-VS68-Pos_biocrf	-1.173	311.2	92120	88370	85792	96757	97097	100242	55955		78819	79955		85502
17.1	876.801	858.767	[M+NH4]+	TG 16:0_18:1_18:1	C55H102O6	20110	MSDIAL-TandemMassSpectralAtlas-VS68-Pos_biocrf	-0.579	320.5	1756782	1666907	1591797	1548613	1552650	1574693	1075476	922375	1300923	1311307	1288169	1334208
17.09	876.8	858.766	[M+NH4]+	TG 17:0_17:1_18:1	C55H102O6	20110	MSDIAL-TandemMassSpectralAtlas-VS68-Pos_biocrf	-1.848	312.8	51169	52891	54245	63808	55296	56761		33178	50187	16172		47402
17.42	878.817	860.783	[M+NH4]+	TG 16:0_18:0_18:1	C55H104O6	20210	MSDIAL-TandemMassSpectralAtlas-VS68-Pos_biocrf	-0.704	322.2	271121	285866	257892	227788		237400	201633	203649	245838	239616	245540	245700
17.42	878.816	860.782	[M+NH4]+	TG 16:0_18:0_18:1	C55H104O6	20110	MSDIAL-TandemMassSpectralAtlas-VS68-Pos_biocrf	-0.994	314.4	8407	13404	10950	8187	11319		8436	9945	10385	10000	11202	9281
15.52	878.722	860.689	[M+NH4]+, [M+Na]+	TG 15:0_18:3_20:5	C56H92O6	20110	MSDIAL-TandemMassSpectralAtlas-VS68-Pos_biocrf	-0.889	312.8	27694	25808	26434	27526	31266	31425	14978	15376	17002	15785	17680	18898
15.91	880.738	862.704	[M+NH4]+, [M+Na]+, [M+K]+	TG 16:1_17:1_20:5	C56H94O6	20210	MSDIAL-TandemMassSpectralAtlas-VS68-Pos_biocrf	-0.83	315.2	119451	119063	122191	117267	110993	124942	63678	65072	80399	89083	88823	82715
16.16	882.754	864.72	[M+NH4]+	TG 15:0_18:1_20:5	C56H96O6	20210	MSDIAL-TandemMassSpectralAtlas-VS68-Pos_biocrf	-0.582	316.9	168905	183414	166937	162793	192271	169402	113939	105565	140827	128761	143595	141617
16.47	884.769	866.735	[M+NH4]+	TG 17:1_18:1_18:3	C56H98O6	20120	MSDIAL-TandemMassSpectralAtlas-VS68-Pos_biocrf	-2.046	309.5	4832			9751	11326	10231	5789		9721	9487		10749
16.47	884.769	866.735	[M+NH4]+	TG 17:1_18:1_18:3	C56H98O6	20210	MSDIAL-TandemMassSpectralAtlas-VS68-Pos_biocrf	-1.064	317.7	289735	317442	310652	310798	289822	297043	213414	198035	271398	276451	280008	263951
16.69	886.785	868.751	[M+NH4]+	TG 17:1_18:1_18:2	C56H100O6	20220	MSDIAL-TandemMassSpectralAtlas-VS68-Pos_biocrf	-0.7	319.4	720281	679687	719570	677322	680154	677268	553456	515434	692922	700502	748301	723660
16.69	886.785	868.751	[M+NH4]+	TG 17:1_18:1_18:2	C56H100O6	20120	MSDIAL-TandemMassSpectralAtlas-VS68-Pos_biocrf	-1.32	312.4	23586			28953	31147	27462	17419	17773	24759	21477	26747	22790
16.97	888.801	870.768	[M+NH4]+	TG 17:1_18:1_18:1	C56H102O6	20120	MSDIAL-TandemMassSpectralAtlas-VS68-Pos_biocrf	-0.086	321.1	3118875	2894365	2988217	2748036	2780348	2914996	2062318	1897140	2445936	2478426	2376554	2426644
16.98	888.799	870.766	[M+NH4]+	TG 17:1_18:1_18:1	C56H102O6	10220	MSDIAL-TandemMassSpectralAtlas-VS68-Pos_biocrf	-3.19	313.9		68978	88128	82710	85195	101973	73698	64685	99833		97081	78891
17.15	888.801	870.767	[M+NH4]+	TG 17:1_17:1_19:1	C56H102O6	20120	MSDIAL-TandemMassSpectralAtlas-VS68-Pos_biocrf	-0.491	321.5	1547722	1443358	1451066	1384998	1245049	1240947	1208688	1027909	1299822	1332413	1301681	1287821
17.32	890.816	872.783	[M+NH4]+	TG 17:1_18:0_18:1	C56H104O6	20110	MSDIAL-TandemMassSpectralAtlas-VS68-Pos_biocrf	-0.716	316	41388	51095	43096	38115	41300		35778	30922	34607		44060	43963
17.32	890.817	872.783	[M+NH4]+	TG 17:0_17:1_19:1	C56H104O6	20110	MSDIAL-TandemMassSpectralAtlas-VS68-Pos_biocrf	-0.386	323.4	1358468	1517111	1189145	1196564	1168817	1304381	1002796	1001306	1153935	1132668	1187088	1230035
17.32	895.772	872.783	[M+Na]+	TG 15:0_19:1_19:1	C56H104O6	20110	MSDIAL-TandemMassSpectralAtlas-VS68-Pos_biocrf	-0.864	320.4	40867	34420	39616	31056	36410	47013	31059	38504	35312	35626	38479	36581
17.49	892.832	874.798	[M+NH4]+	TG 17:0_18:0_18:1	C56H106O6	20210	MSDIAL-TandemMassSpectralAtlas-VS68-Pos_biocrf	-1	325.2	186319	208017	196035	191063	191885	169997	124244	127550	169385	171073	168727	175981
15.37	890.722	872.687	[M+NH4]+, [M+Na]+	TG 16:1_18:3_20:5	C57H92O6	20110	MSDIAL-TandemMassSpectralAtlas-VS68-Pos_biocrf	-1.475	313.7	21006	20541	19429	16796	19872	19720	11346	10558	15391	15502	14470	15728
16.21	894.753	876.72	[M+NH4]+	TG 17:1_17:1_20:5	C57H96O6	20110	MSDIAL-TandemMassSpectralAtlas-VS68-Pos_biocrf	-1.451	312.3	9172	9758	11497	11589	10931	10265	8278	7612	9972		9193	9006
16.22	894.754	876.72	[M+NH4]+	TG 17:1_17:1_20:5	C57H96O6	20110	MSDIAL-TandemMassSpectralAtlas-VS68-Pos_biocrf	-0.727	319.1	306487	310431	297403	306157	289370	319918	185151	183155	250572	243787	260304	233746
16.42	896.77	878.736	[M+NH4]+	TG 16:0_18:1_20:5	C57H98O6	20110	MSDIAL-TandemMassSpectralAtlas-VS68-Pos_biocrf	-0.726	313.7	9502	11364		11559	11994	8455	6274		7715		7954	6687
16.43	896.77	878.736	[M+NH4]+	TG 17:1_17:1_20:4	C57H98O6	20220	MSDIAL-TandemMassSpectralAtlas-VS68-Pos_biocrf	-0.57	320.8	218913	231866	221214	220374	248365	249098	152130	157130	199320	196832	205009	195107
16.68	898.784	880.75	[M+NH4]+	TG 18:1_18:1_18:3	C57H100O6	20110	MSDIAL-TandemMassSpectralAtlas-VS68-Pos_biocrf	-1.82	312.3	12764		10415	11751				4972
16.68	898.783	880.75	[M+NH4]+	TG 17:1_17:1_20:3	C57H100O6	10220	MSDIAL-TandemMassSpectralAtlas-VS68-Pos_biocrf	-2.629	322.2	341882	296427	286625	320629	302377	287341	169174	191282	216845	227381	222416	235049
16.76	900.799	882.766	[M+NH4]+	TG 18:1_18:1_18:2	C57H102O6	10120	MSDIAL-TandemMassSpectralAtlas-VS68-Pos_biocrf	-2.313	321.9		286295	24806	315313	267396	302624	53262	199845	302796	277383	267912	255259
16.94	900.8	882.767	[M+NH4]+	TG 17:1_18:2_19:1	C57H102O6	20120	MSDIAL-TandemMassSpectralAtlas-VS68-Pos_biocrf	-0.995	323.3	469928	364934	416916	386588	341015	388114	313373	270617	348825	321041	310394	308841
17.08	902.816	884.783	[M+NH4]+	TG 18:1_18:1_18:1	C57H104O6	20220	MSDIAL-TandemMassSpectralAtlas-VS68-Pos_biocrf	-0.825	324.2	846405	889208	909526	839371	841716	858934	560120	521590	808118	747670	792244	795083
17.21	902.817	884.784	[M+NH4]+	TG 17:1_18:1_19:1	C57H104O6	20120	MSDIAL-TandemMassSpectralAtlas-VS68-Pos_biocrf	0.409	324.4	2818661	2753612	2898598	2755426	2661777	2463063	1827640	1904453	2346459	2384988	2431228	2395784
17.21	902.816	884.783	[M+NH4]+	TG 17:1_18:1_19:1	C57H104O6	20120	MSDIAL-TandemMassSpectralAtlas-VS68-Pos_biocrf	-0.811	317.1	82435	80855	93919	69803	88376	81423	68845		74945	66926	87467	93226
17.38	904.832	886.798	[M+NH4]+	TG 17:0_18:1_19:1	C57H106O6	20210	MSDIAL-TandemMassSpectralAtlas-VS68-Pos_biocrf	-1.37	319.3	29499	37493	36665	27920		34293	21850	31025	36153	33315		33221
17.38	904.833	886.799	[M+NH4]+	TG 18:0_18:1_18:1	C57H106O6	20110	MSDIAL-TandemMassSpectralAtlas-VS68-Pos_biocrf	-0.169	326.3	1149255	1065260	1025355	1029831	993821	946034	609666	692337	972898	990399	988259	953088
17.38	909.788	886.798	[M+Na]+	TG 18:0_18:1_18:1	C57H106O6	20210	MSDIAL-TandemMassSpectralAtlas-VS68-Pos_biocrf	-0.361	323.7	28583	29545	25751	27707	26985	32736	23110	26902	32922	34154	33197	27399
17.53	904.832	886.797	[M+NH4]+, [M+Na]+	TG 17:0_18:1_19:1	C57H106O6	20210	MSDIAL-TandemMassSpectralAtlas-VS68-Pos_biocrf	-0.785	326.3	251734	263451	215003	252425	211270	213415	198023	211221	239204	223799	245622	244594
17.69	906.847	888.814	[M+NH4]+	TG 17:0_18:1_19:0	C57H108O6	20110	MSDIAL-TandemMassSpectralAtlas-VS68-Pos_biocrf	-1.006	320.9	5877	9678	5313	3418		4727	4598	4133	5839	4251	5277
17.69	906.848	888.814	[M+NH4]+	TG 18:0_18:0_18:1	C57H108O6	20210	MSDIAL-TandemMassSpectralAtlas-VS68-Pos_biocrf	-0.827	328.3	136530	120898	122714	116043	100493	105461	96535	95118	120898	118391	117148	118380
15.31	902.722	884.689	[M+NH4]+, [M+Na]+	TG 15:0_20:5_20:5	C58H92O6	20120	MSDIAL-TandemMassSpectralAtlas-VS68-Pos_biocrf	-0.861	316.1	59123	59858	53031	47597	57938	52919	19796	23247	29428	29264	32366	32475
15.69	904.738	886.705	[M+NH4]+, [M+Na]+, [M+K]+	TG 17:1_18:3_20:5	C58H94O6	20220	MSDIAL-TandemMassSpectralAtlas-VS68-Pos_biocrf	-0.991	317.7	90166	84666	83242	80932	90896	82615	54734	49733	64112	61201	67228	64505
15.96	906.754	888.72	[M+NH4]+	TG 17:1_18:2_20:5	C58H96O6	20210	MSDIAL-TandemMassSpectralAtlas-VS68-Pos_biocrf	-0.866	319.1	125329	126820	107884	123813	132786	122525	77510	68956	88815	94064	98810	98167
15.97	906.753	888.719	[M+NH4]+	TG 17:1_18:2_20:5	C58H96O6	20120	MSDIAL-TandemMassSpectralAtlas-VS68-Pos_biocrf	-2.119	311.7	4320			3785	3842	4151				3072	3550	2584
16.21	908.77	890.736	[M+NH4]+, [M+Na]+	TG 17:1_18:2_20:4	C58H98O6	20210	MSDIAL-TandemMassSpectralAtlas-VS68-Pos_biocrf	-0.575	321.6	116977	120436	115463	102166	107294	121563	63030	61846	68233	71012	77798	71650
16.3	908.77	890.736	[M+NH4]+	TG 17:1_18:1_20:5	C58H98O6	20110	MSDIAL-TandemMassSpectralAtlas-VS68-Pos_biocrf	0.139	321.2	588686	612990	614597	554930	629735	512316	375649	340947	526959	539325	539990	501695
16.3	908.769	890.735	[M+NH4]+	TG 17:1_18:1_20:5	C58H98O6	20110	MSDIAL-TandemMassSpectralAtlas-VS68-Pos_biocrf	-0.976	314.4	21382	16945	21783	20197	22100	22165	14052		15629	16619	18958	13723
16.48	910.785	892.751	[M+NH4]+	TG 17:1_18:1_20:4	C58H100O6	20110	MSDIAL-TandemMassSpectralAtlas-VS68-Pos_biocrf	-0.246	316		11392	11423	14584		10307	7888		10300		11412
16.48	910.785	892.751	[M+NH4]+	TG 17:1_18:1_20:4	C58H100O6	20120	MSDIAL-TandemMassSpectralAtlas-VS68-Pos_biocrf	-0.991	322.6	236505	229366	239276	230808	241714	225543	135659	150579	191293	189643	195780	179833
16.75	912.8	894.766	[M+NH4]+	TG 17:1_18:1_20:3	C58H102O6	20210	MSDIAL-TandemMassSpectralAtlas-VS68-Pos_biocrf	-1.376	324.3	439883	403382	421017	401802	371845	377354	252191	260412	321263	343888	325228	315417
17.01	914.816	896.783	[M+NH4]+	TG 18:1_18:2_19:1	C58H104O6	20110	MSDIAL-TandemMassSpectralAtlas-VS68-Pos_biocrf	-1.095	317.3					26124	9386			21673	21974
17.29	916.832	898.798	[M+NH4]+	TG 18:1_18:1_19:1	C58H106O6	20120	MSDIAL-TandemMassSpectralAtlas-VS68-Pos_biocrf	-1.142	320.2	46332	67860	61326	19138	61091	73039	48938	48107	67328	65551	56824
17.27	916.833	898.799	[M+NH4]+	TG 18:1_18:1_19:1	C58H106O6	20120	MSDIAL-TandemMassSpectralAtlas-VS68-Pos_biocrf	-0.142	326.9	1761415	1696110	1656852	1803594	1877754	1624771	1217631	1133997	1988921	1919254	1862843	1877347
17.44	916.832	898.798	[M+NH4]+, [M+Na]+, [M+K]+	TG 17:1_19:1_19:1	C58H106O6	20120	MSDIAL-TandemMassSpectralAtlas-VS68-Pos_biocrf	-0.456	327.9	461496	507158	429857	382618	445749	455093	350767	344873	434016	455404	447290	429275
17.59	918.846	900.813	[M+NH4]+	TG 18:0_18:1_19:1	C58H108O6	10220	MSDIAL-TandemMassSpectralAtlas-VS68-Pos_biocrf	-2.195	322.2	18715	20829	17441	18841	15566		15597	16992	22054	22438	20655	20297
17.59	918.848	900.814	[M+NH4]+	TG 18:0_18:1_19:1	C58H108O6	20120	MSDIAL-TandemMassSpectralAtlas-VS68-Pos_biocrf	-0.043	329.1	650285	605670	596571	573400	530349	529607	463344	426873	554059	547043	558300	529127
17.82	920.863	902.828	[M+NH4]+, [M+Na]+	TG 17:0_18:1_20:0	C58H110O6	20210	MSDIAL-TandemMassSpectralAtlas-VS68-Pos_biocrf	-0.86	331.1	73295	64508	60779	65622	53808	56834	43049	40219	46287	44482	42551	41810
15.14	914.723	896.689	[M+NH4]+, [M+Na]+	TG 16:1_20:5_20:5	C59H92O6	20120	MSDIAL-TandemMassSpectralAtlas-VS68-Pos_biocrf	0.591	316.5	18396	18163	18829	20356	22300	20941	8341	7467	3584	4512	10460	12166
15.64	916.738	898.705	[M+NH4]+, [M+Na]+	TG 16:0_20:5_20:5	C59H94O6	20110	MSDIAL-TandemMassSpectralAtlas-VS68-Pos_biocrf	-0.822	319.4	41786	39376	36713	38245	41223	44814	22742	19806	25583	28273	29708	29886
15.8	918.753	900.719	[M+NH4]+, [M+Na]+, [M+K]+	TG 16:0_20:4_20:5	C59H96O6	20110	MSDIAL-TandemMassSpectralAtlas-VS68-Pos_biocrf	-1.247	320	76030	74719	71136	73283	74863	84172	44640	48265	68956	66818	70484	65576
16.06	920.769	902.735	[M+NH4]+	TG 18:1_18:2_20:5	C59H98O6	20110	MSDIAL-TandemMassSpectralAtlas-VS68-Pos_biocrf	-1.007	321.4	92881	92035	90413	94364	102943	107359	68663	59037	85297	87024	80892	82980
16.39	922.785	904.751	[M+NH4]+	TG 18:1_18:1_20:5	C59H100O6	20210	MSDIAL-TandemMassSpectralAtlas-VS68-Pos_biocrf	-0.573	324.1	266062	284202	291536	252365	318340	292606	208094	195487	306989	312427	305457	271237
16.49	922.785	904.752	[M+NH4]+, [M+Na]+	TG 17:1_19:1_20:5	C59H100O6	20110	MSDIAL-TandemMassSpectralAtlas-VS68-Pos_biocrf	-0.986	325.1	92159	91650	90571	88389	93620	89045	58397	10767	6062		13024	16981
16.77	924.801	906.767	[M+NH4]+	TG 17:1_19:1_20:4	C59H102O6	20110	MSDIAL-TandemMassSpectralAtlas-VS68-Pos_biocrf	-0.719	326.6	131417	127284	113749	115705		102269	76255			115344		106585
16.82	926.815	908.781	[M+NH4]+, [M+Na]+	TG 18:1_18:1_20:3	C59H104O6	10220	MSDIAL-TandemMassSpectralAtlas-VS68-Pos_biocrf	-2.615	326.6	211902	217873	177885	197636	186938	195944	117910	123279	180714	183860	148762	161627
17.49	930.847	912.814	[M+NH4]+	TG 18:1_19:1_19:1	C59H108O6	20210	MSDIAL-TandemMassSpectralAtlas-VS68-Pos_biocrf	-1.032	323.2	23179	37929	30068	27061	30584	30142	25831	24471	26230	28131	22500	21573
17.49	930.848	912.815	[M+NH4]+	TG 18:1_19:1_19:1	C59H108O6	20120	MSDIAL-TandemMassSpectralAtlas-VS68-Pos_biocrf	-0.054	330.2	1003428	1015731	942703	941444	908922	862074	590063	604783	755712	807929	770970	802268
17.69	932.863	914.83	[M+NH4]+	TG 18:1_18:1_20:0	C59H110O6	20210	MSDIAL-TandemMassSpectralAtlas-VS68-Pos_biocrf	-0.657	331.8	195414	187037	184711	184951	153664	163524	127272	101252	142002	138909	133517	132624
15.5	928.738	910.706	[M+NH4]+, [M+K]+, [M+Na]+	TG 17:1_20:5_20:5	C60H94O6	20110	MSDIAL-TandemMassSpectralAtlas-VS68-Pos_biocrf	-1.4	320.4	175429	173673	163399	140631	185149	185168	91563	93343	115709	121294	137416	128661
15.77	930.754	912.72	[M+NH4]+	TG 17:0_20:5_20:5	C60H96O6	20210	MSDIAL-TandemMassSpectralAtlas-VS68-Pos_biocrf	-0.795	322	74522	74471	73046	71916	76549	75086	37176	40300	49948	45976	52596	47985
16.04	932.769	914.736	[M+NH4]+, [M+Na]+, [M+K]+	TG 17:1_20:3_20:5	C60H98O6	20210	MSDIAL-TandemMassSpectralAtlas-VS68-Pos_biocrf	-1.035	323.6	99342	91538	93848	86498	88353	97085	56349	56190	68157	67295	65654	64097
16.35	934.785	916.751	[M+NH4]+, [M+K]+, [M+Na]+	TG 17:1_20:3_20:4	C60H100O6	20110	MSDIAL-TandemMassSpectralAtlas-VS68-Pos_biocrf	-0.589	325.5	67320	61483	58882	59550	65696	64107	45767	36264	56777	46768	52826	49589
16.55	936.801	918.767	[M+NH4]+, [M+Na]+	TG 18:2_19:1_20:4	C60H102O6	20110	MSDIAL-TandemMassSpectralAtlas-VS68-Pos_biocrf	-0.28	326.8	63420	67334	60517	64022		64380	43585	38363	52644	50223	44042	49234
16.67	936.801	918.767	[M+NH4]+	TG 18:1_19:1_20:5	C60H102O6	20110	MSDIAL-TandemMassSpectralAtlas-VS68-Pos_biocrf	-0.822	327.2	203639	221110	226321	190697	222647	210834	141330	109124	183292	190855	190428	191845
17.54	944.863	926.829	[M+NH4]+	TG 19:1_19:1_19:1	C60H110O6	20210	MSDIAL-TandemMassSpectralAtlas-VS68-Pos_biocrf	-1.265	333	189752	195350	178602	170157	177084	164456	112215	117392	156170	168090	145760	164499
17.84	946.878	928.844	[M+NH4]+	TG 17:1_18:1_22:0	C60H112O6	10210	MSDIAL-TandemMassSpectralAtlas-VS68-Pos_biocrf	-2.252	327.9	4459	5963	4912	5241	4528	3454			4779	4924	4566	4581
17.84	946.879	928.845	[M+NH4]+	TG 18:1_19:1_20:0	C60H112O6	20110	MSDIAL-TandemMassSpectralAtlas-VS68-Pos_biocrf	-0.613	334.9	118452	130570	111484	115599	108636	106422	74022	76800	103044	108874	104595	101064
15.22	940.739	922.704	[M+NH4]+, [M+Na]+	TG 18:2_20:5_20:5	C61H94O6	20120	MSDIAL-TandemMassSpectralAtlas-VS68-Pos_biocrf	0.204	320.8	15182	15232	13981	16392	17698	20549	8658	8533	10767	9328	12093	9728
15.61	942.754	924.72	[M+NH4]+	TG 18:1_20:5_20:5	C61H96O6	20120	MSDIAL-TandemMassSpectralAtlas-VS68-Pos_biocrf	-0.491	323.1	128342	127078	125710	104259	138502	149509	68392	69499	104702	112725	105394	98428
15.61	942.753	924.719	[M+NH4]+	TG 18:1_20:5_20:5	C61H96O6	20220	MSDIAL-TandemMassSpectralAtlas-VS68-Pos_biocrf	-1.908	316	3748	3298	3192	3151	3924	4661				3923
15.83	944.769	926.734	[M+NH4]+, [M+Na]+	TG 18:1_20:4_20:5	C61H98O6	20120	MSDIAL-TandemMassSpectralAtlas-VS68-Pos_biocrf	-1.088	324.7	59695	56048	51658	50652	61072	59296	30946	31846	41943	44984	42130	40617
15.93	944.77	926.736	[M+NH4]+, [M+Na]+	TG 18:1_20:4_20:5	C61H98O6	20110	MSDIAL-TandemMassSpectralAtlas-VS68-Pos_biocrf	-0.064	324.9	35100	33103	32363	34370	37225	32759	19089	24646	28783	33090	31213	30835
16.14	946.784	928.751	[M+NH4]+, [M+Na]+	TG 18:1_20:3_20:5	C61H100O6	20110	MSDIAL-TandemMassSpectralAtlas-VS68-Pos_biocrf	-1.406	326.2	77582	68441	68729	69967	82125	84007	46339	47818	69940	68451	63716	58446
17.74	958.879	940.845	[M+NH4]+, [M+Na]+	TG 19:1_19:1_20:1	C61H112O6	20120	MSDIAL-TandemMassSpectralAtlas-VS68-Pos_biocrf	-0.581	336.2	64491	60171	55679	57268	56126	58656	39478	32789	44311	45289	39502	44978
15.95	956.769	938.736	[M+NH4]+, [M+Na]+, [M+K]+	TG 19:1_20:5_20:5	C62H98O6	20220	MSDIAL-TandemMassSpectralAtlas-VS68-Pos_biocrf	-0.945	327	73566	73719	73207	70187	75987	78334	37506	38009	50093	50328	53949	52277

## Sheet: PC
Description: The signal intensity of the lipids from LC-MS in WT (samples: Z1-Z3) and alh-4(-) (samples: Z4-Z6) with two technical replicates for each sample. The following information is provided: retention time (RT), the measured m/z value (m/z meas.), the measured neutral mass (M meas.), ions, name, molecular formula, annotation quality (AQ) defined by MetaboScape version 5.0 (Bruker Daltonics…
										Z1		Z2		Z3		Z4		Z5		Z6
RT [min]	m/z meas.	M meas.	Ions	Name	Molecular Formula	AQ	Annotation Source	Δm/z [ppm]	CCS (Å²)	Z1-1 [merged]	Z1-2 [merged]	Z2-1 [merged]	Z2-2 [merged]	Z3-1 [merged]	Z3-2 [merged]	Z4-1 [merged]	Z4-2 [merged]	Z5-1 [merged]	Z5-2 [merged]	Z6-1 [merged]	Z6-2 [merged]
7.64	704.522	703.514	[M+H]+	PC 10:0_20:1	C38H74NO8P	20120	MSDIAL-TandemMassSpectralAtlas-VS68-Pos_biocrf	-1.079	276.1	2526		2684	2560	2444	2290	1628	1247		1642	1633	1845
7.16	716.522	715.515	[M+H]+	PC 10:0_21:2	C39H74NO8P	20120	MSDIAL-TandemMassSpectralAtlas-VS68-Pos_biocrf	-0.834	276.2	5319	4580	3842	4476	4570	5176	1951	1938	2253	2237	2163
11.31	772.585	771.577	[M+H]+	PC 11:0_24:2	C43H82NO8P	20120	MSDIAL-TandemMassSpectralAtlas-VS68-Pos_biocrf	-0.531	287.8	70184	64985	51608	51795	46183	48165	24631	29727	21371	28280	29598	16537
15.12	772.585	771.577	[M+H]+	PC 11:0_24:2	C43H82NO8P	20120	MSDIAL-TandemMassSpectralAtlas-VS68-Pos_biocrf	-0.843	287.7		1461				1578	1904	1695		1388
17.57	772.585	771.577	[M+H]+	PC 11:0_24:2	C43H82NO8P	20010	MSDIAL-TandemMassSpectralAtlas-VS68-Pos_biocrf	-0.444	287.5	1215	912	1292	830	692	1287		866				1232
13.77	800.616	799.609	[M+H]+	PC 11:0_26:2	C45H86NO8P	20120	MSDIAL-TandemMassSpectralAtlas-VS68-Pos_biocrf	0.148	294.8	25760	28898	25606							18993	17737	19224
11.75	836.614	835.607	[M+H]+	PC 12:0_28:5	C48H86NO8P	20120	MSDIAL-TandemMassSpectralAtlas-VS68-Pos_biocrf	-2.257	296.5	7909	7640	7519	7327	8459	8678	6008	7298	8613	7493	7589	7460
8.19	832.583	831.576	[M+H]+	PC 12:0_28:7	C48H82NO8P	20220	MSDIAL-TandemMassSpectralAtlas-VS68-Pos_biocrf	-1.794	292.7	40436	46100	39190	36562	47314	43848	28352		32832
8.74	832.584	831.577	[M+H]+	PC 12:0_28:7	C48H82NO8P	20220	MSDIAL-TandemMassSpectralAtlas-VS68-Pos_biocrf	-1.306	293.1	38270	42313	47263	37841	46698	41180	41981	44010	44874	41009	47073	44693
10.93	746.566	745.558	[M+H]+	PC 13:0_20:1	C41H80NO8P	10120	MSDIAL-TandemMassSpectralAtlas-VS68-Pos_biocrf	-4.341	272.6	2208		1932	2018	2633	2216		2321	2314	1475	2105
7.7	792.553	791.546	[M+H]+	PC 13:0_24:6	C45H78NO8P	20120	MSDIAL-TandemMassSpectralAtlas-VS68-Pos_biocrf	-1.281	279.4	4600	5615	4845	5298	6133	5996	2942	3175	3727	3620	4676	4176
13.05	792.556	791.548	[M+H]+	PC 13:0_24:6	C45H78NO8P	20010	MSDIAL-TandemMassSpectralAtlas-VS68-Pos_biocrf	2.274	287.1	1315	1255	1403	1752	1588	1682		919	2253	2018		1081
7.44	766.538	765.53	[M+H]+	PC 13:1_22:4	C43H76NO8P	20120	MSDIAL-TandemMassSpectralAtlas-VS68-Pos_biocrf	-0.311	282	28027	27880	29181	25034	24708	26719	14304	13457		16581	13277	15133
4.64	762.506	761.499	[M+H]+	PC 13:1_22:6	C43H72NO8P	20120	MSDIAL-TandemMassSpectralAtlas-VS68-Pos_biocrf	-1.396	276.2	1440	1246	1344	1476	1440	1477	1089	1249			1101	1065
5.97	790.537	789.53	[M+H]+	PC 13:1_24:6	C45H76NO8P	20120	MSDIAL-TandemMassSpectralAtlas-VS68-Pos_biocrf	-1.389	282.7	40817	35389	37752	35908	33865	39427	18311	17977	15745	17172	18127	16800
12.39	822.599	821.591	[M+H]+	PC 13:1_26:4	C47H84NO8P	10120	MSDIAL-TandemMassSpectralAtlas-VS68-Pos_biocrf	-2.607	295.1	5697	4629	4493	4694	5576		6442
6.32	816.553	815.545	[M+H]+	PC 13:1_26:7	C47H78NO8P	20220	MSDIAL-TandemMassSpectralAtlas-VS68-Pos_biocrf	-1.251	287	37456	33680	31204	31212	36769	38294	19871	17706	17782	14817	18110	17262
6.88	728.521	727.514	[M+H]+	PC 14:0_18:3	C40H74NO8P	20120	MSDIAL-TandemMassSpectralAtlas-VS68-Pos_biocrf	-1.811	277.4	9628	7908	8067	6435	7616	7683	4429	4457	5005	5488	5132	5495
13.36	812.617	811.61	[M+H]+	PC 14:1_24:2	C46H86NO8P	20220	MSDIAL-TandemMassSpectralAtlas-VS68-Pos_biocrf	1.689	295.1	3930		2757	3322	3337	2484	2479			4263	3354	2267
10.92	746.569	745.561	[M+H]+	PC 15:0_18:1	C41H80NO8P	20120	MSDIAL-TandemMassSpectralAtlas-VS68-Pos_biocrf	-1.217	285.1	38294	42320		37704		39839				22425	24605
11.09	746.569	745.561	[M+H]+	PC 15:0_18:1	C41H80NO8P	20220	MSDIAL-TandemMassSpectralAtlas-VS68-Pos_biocrf	-1.004	284.7			35944		35885		21028	18963	25784	22102		27582
7.61	742.537	741.53	[M+H]+	PC 15:0_18:3	C41H76NO8P	20220	MSDIAL-TandemMassSpectralAtlas-VS68-Pos_biocrf	-1.782	280.1	25452	21368	16547	17069	18304	18943	10149	9447	9867	9805	10541	11142
13.5	774.601	773.594	[M+H]+	PC 15:0_20:1	C43H84NO8P	20120	MSDIAL-TandemMassSpectralAtlas-VS68-Pos_biocrf	-0.471	291.4	15202	18320	14223	16590	19901	18428			3956		8554
13.66	774.6	773.592	[M+H]+	PC 15:0_20:1	C43H84NO8P	20220	MSDIAL-TandemMassSpectralAtlas-VS68-Pos_biocrf	-0.99	291.5	7629	8332	7520	9489		9502	8169	7673	8608	7902	8554	8419
8.38	768.553	767.545	[M+H]+	PC 15:0_20:4	C43H78NO8P	20120	MSDIAL-TandemMassSpectralAtlas-VS68-Pos_biocrf	-1.315	284.4	64934	57215	47837	52707	51730	56463	38610	42154	35436	37305	37083	41018
6.96	766.538	765.53	[M+H]+	PC 15:0_20:5	C43H76NO8P	20220	MSDIAL-TandemMassSpectralAtlas-VS68-Pos_biocrf	-0.733	282	96960	96608	93216	97167	89416	99949	51919	50528	55036	58504	54454	61415
6.4	740.522	739.515	[M+H]+	PC 15:1_18:3	C41H74NO8P	20120	MSDIAL-TandemMassSpectralAtlas-VS68-Pos_biocrf	-0.834	277.8	11000	9980	8968	9734	8816	10848	5357	5942	5850	5627	5720	5188
9.16	768.551	767.544	[M+H]+	PC 15:1_20:3	C43H78NO8P	10120	MSDIAL-TandemMassSpectralAtlas-VS68-Pos_biocrf	-3.69	284.7	8290	8767	8316	8413	7402	9853	5303	7222	4822	6383	5897	6416
12.07	798.599	797.592	[M+H]+	PC 15:1_22:2	C45H84NO8P	20220	MSDIAL-TandemMassSpectralAtlas-VS68-Pos_biocrf	-1.766	292.8	71612	64536	63601	64059	68318	65599	45540	38959	37970	43180	42595	39328
12.11	798.598	797.591	[M+H]+	PC 15:1_22:2	C45H84NO8P	10120	MSDIAL-TandemMassSpectralAtlas-VS68-Pos_biocrf	-4.018	285.8		2586	2251	3095	2433	2750	1676	1762
11.8	848.615	847.608	[M+H]+	PC 15:1_26:5	C49H86NO8P	20120	MSDIAL-TandemMassSpectralAtlas-VS68-Pos_biocrf	-1.27	298.5	2022	2216	1659	1544	1689		1158	1375	1148	1372	1598	1617
12.26	848.615	847.608	[M+H]+	PC 15:1_26:5	C49H86NO8P	20120	MSDIAL-TandemMassSpectralAtlas-VS68-Pos_biocrf	-1.256	299.3	3162	4468	4124	3601	3776	5184	2800	2533	3466	3059	2565	3009
10.2	732.553	731.545	[M+H]+	PC 16:0_16:1	C40H78NO8P	20220	MSDIAL-TandemMassSpectralAtlas-VS68-Pos_biocrf	-1.387	282.3	16695	18713	18890	18651	20513	18998	11522	11294	10347	12573	13679	12291
9.42	744.553	743.546	[M+H]+	PC 16:0_17:2	C41H78NO8P	20220	MSDIAL-TandemMassSpectralAtlas-VS68-Pos_biocrf	-1.025	282.4	28457	32627	26447	29575	29674	28569	16602	14940	16298	16881	18439	17061
12.29	760.584	759.577	[M+H]+	PC 16:0_18:1	C42H82NO8P	20220	MSDIAL-TandemMassSpectralAtlas-VS68-Pos_biocrf	-1.382	287.6	65282	58163	55401	56224	56546	63722	37346	31748	33570	40051	38461	39018
10.86	784.584	783.577	[M+H]+	PC 16:0_20:3	C44H82NO8P	20120	MSDIAL-TandemMassSpectralAtlas-VS68-Pos_biocrf	-1.329	280.6	4101	4392	4725	4874	5438	4674	4556	3809	3765	4587	5481	5013
8.34	780.553	779.546	[M+H]+	PC 16:0_20:5	C44H78NO8P	20220	MSDIAL-TandemMassSpectralAtlas-VS68-Pos_biocrf	-1.155	284.5	80449	68432	53011	70700	73938	78368	54414	49386	57884	56790	58897	55839
8.09	730.537	729.53	[M+H]+	PC 16:1_16:1	C40H76NO8P	20220	MSDIAL-TandemMassSpectralAtlas-VS68-Pos_biocrf	-1.704	278.7	15886	15193	13913	11983	13598	13725	6762	7496	7521	7367	7851	8186
5.62	726.506	725.499	[M+H]+	PC 16:2_16:2	C40H72NO8P	20120	MSDIAL-TandemMassSpectralAtlas-VS68-Pos_biocrf	-1.186	274.7	3073	3255	3179	3105		3345	1953	1886	2311	1866	1964	2030
5.8	752.522	751.514	[M+H]+	PC 16:2_18:3	C42H74NO8P	20120	MSDIAL-TandemMassSpectralAtlas-VS68-Pos_biocrf	-1.244	278	5991	6750	6148	5961	6167	6963	3272	3757	3612	3875	4483	4355
6.25	752.522	751.514	[M+H]+	PC 16:2_18:3	C42H74NO8P	20220	MSDIAL-TandemMassSpectralAtlas-VS68-Pos_biocrf	-1.138	278.6	24951	21564	23681	20908	22900	24278	14894	14107	15436	15294	16262	16812
4.94	750.505	749.498	[M+H]+	PC 16:2_18:4	C42H72NO8P	20120	MSDIAL-TandemMassSpectralAtlas-VS68-Pos_biocrf	-1.995	276.2	5797	5881	4519	5017	5197	4683	2977	2895	2882	3133	3438
5.37	802.536	801.529	[M+H]+	PC 16:4_22:4	C46H76NO8P	20220	MSDIAL-TandemMassSpectralAtlas-VS68-Pos_biocrf	-2.263	282.5		16028	14089			13212		8449		14594
4.17	798.506	797.499	[M+H]+	PC 16:4_22:6	C46H72NO8P	20120	MSDIAL-TandemMassSpectralAtlas-VS68-Pos_biocrf	-1.315	280.4	6002	6010	5567	5643	6710	6202	3875		4244	4629	5076	4396
8.71	718.536	717.529	[M+H]+	PC 17:0_14:1	C39H76NO8P	20120	MSDIAL-TandemMassSpectralAtlas-VS68-Pos_biocrf	-2.513	279.4	5828		5417					2924			4309
12.98	774.6	773.592	[M+H]+	PC 17:0_18:1	C43H84NO8P	20220	MSDIAL-TandemMassSpectralAtlas-VS68-Pos_biocrf	-1.466	291.1	66056	60639	58761	57344	68154	63004	37746	33910	39420	44577	43064	40608
9.28	794.568	793.561	[M+H]+	PC 17:0_20:5	C45H80NO8P	20220	MSDIAL-TandemMassSpectralAtlas-VS68-Pos_biocrf	-1.245	289.1	73185	75392	64563	70134	75062	74996	42742	44709	47111	46245	50463	46466
12.46	824.615	823.608	[M+H]+	PC 17:0_22:4	C47H86NO8P	20220	MSDIAL-TandemMassSpectralAtlas-VS68-Pos_biocrf	-1.426	296.9	46304	40101	36808	33646	41765	37944	30681	26705	32935	29131	30220	29109
11.71	772.585	771.577	[M+H]+	PC 17:1_18:1	C43H82NO8P	20120	MSDIAL-TandemMassSpectralAtlas-VS68-Pos_biocrf	-0.546	289.3	332728	345055	294658	284915	317307	302503	174179	179110	217543	206223	221199	213192
9.99	770.569	769.561	[M+H]+	PC 17:1_18:2	C43H80NO8P	20220	MSDIAL-TandemMassSpectralAtlas-VS68-Pos_biocrf	-1.078	286.1	84565	86502	77237	76137	75060	77940	44862	40864	47937	45253	43910	51971
11.42	784.584	783.576	[M+H]+	PC 17:1_19:2	C44H82NO8P	20120	MSDIAL-TandemMassSpectralAtlas-VS68-Pos_biocrf	-0.953	289			48684		42961	35233	34778	33232	39724			37646
10.56	796.584	795.576	[M+H]+	PC 17:1_20:3	C45H82NO8P	20220	MSDIAL-TandemMassSpectralAtlas-VS68-Pos_biocrf	-1.694	290.2	55827	56915	45499		56146	53913
10.91	796.584	795.577	[M+H]+	PC 17:1_20:3	C45H82NO8P	20120	MSDIAL-TandemMassSpectralAtlas-VS68-Pos_biocrf	-0.81	290.4			50762	48219			37498	31413	41119	35889	40109	40632
7.28	792.553	791.545	[M+H]+	PC 17:1_20:5	C45H78NO8P	20220	MSDIAL-TandemMassSpectralAtlas-VS68-Pos_biocrf	-0.972	285.7	84772	97423	65995	62508	80329	87373	38587	39420	34663	29407	42283	29738
7.7	792.554	791.546	[M+H]+	PC 17:1_20:5	C45H78NO8P	20120	MSDIAL-TandemMassSpectralAtlas-VS68-Pos_biocrf	-0.029	286.7	288110	300355	266419	251298	248033	265125	153938	156954	172706	160629	175071	176796
7.24	818.568	817.56	[M+H]+	PC 17:1_22:6	C47H80NO8P	20210	MSDIAL-TandemMassSpectralAtlas-VS68-Pos_biocrf	-2.213	288.1	8175	5882	6501	6825	6843	7144	4128	3867	3267	3421	4321	4213
7.74	818.568	817.561	[M+H]+	PC 17:1_22:6	C47H80NO8P	20220	MSDIAL-TandemMassSpectralAtlas-VS68-Pos_biocrf	-1.757	290.4	35043	31560	29555	26919	28990	32157	16060	14761	13190	12649	13682	14033
5.29	738.506	737.498	[M+H]+	PC 17:2_16:3	C41H72NO8P	20120	MSDIAL-TandemMassSpectralAtlas-VS68-Pos_biocrf	-1.886	275	3973	4063	3734	3196	4228	3930	1883	1872		2397	2485	2099
7.09	754.537	753.53	[M+H]+	PC 17:2_17:2	C42H76NO8P	20220	MSDIAL-TandemMassSpectralAtlas-VS68-Pos_biocrf	-1.773	280.2	18505	18984	17395	16105	16970	14630	12102	11485	11095	12706	13491	10897
8.14	844.583	843.576	[M+H]+	PC 17:2_24:6	C49H82NO8P	20120	MSDIAL-TandemMassSpectralAtlas-VS68-Pos_biocrf	-1.996	294.3	1504		1373	1230	1665	1762	972		952	911	850	989
13.69	788.615	787.608	[M+H]+	PC 18:0_18:1	C44H86NO8P	20220	MSDIAL-TandemMassSpectralAtlas-VS68-Pos_biocrf	-1.239	294.3	37360	30268	26201	28248	35457	34593	26318	20355	25047	28482	27377	26035
10.87	770.568	769.561	[M+H]+	PC 18:1_17:2	C43H80NO8P	20120	MSDIAL-TandemMassSpectralAtlas-VS68-Pos_biocrf	-1.701	286	15862	15430	20540	14584	16965	14404		1881	9102		10012
16.58	786.6	785.593	[M+H]+	PC 18:1_18:1	C44H84NO8P	20020	MSDIAL-TandemMassSpectralAtlas-VS68-Pos_biocrf	-0.607	291.1	1527			2189			1745	1629	1739	1967	2055	2583
11.86	786.597	785.59	[M+H]+	PC 18:1_18:1	C44H84NO8P	10120	MSDIAL-TandemMassSpectralAtlas-VS68-Pos_biocrf	-4.935	283.3	3224	3114	3923	4191		2994	2634	2415	2103	3002		2557
12.23	786.601	785.593	[M+H]+, [M+Na]+	PC 18:1_18:1	C44H84NO8P	20120	MSDIAL-TandemMassSpectralAtlas-VS68-Pos_biocrf	-0.254	291.3	395062	388999	358702	339052	398614	400406	237811	237509	327025	319068	329085	319059
12.24	786.6	785.592	[M+H]+	PC 18:1_18:1	C44H84NO8P	20120	MSDIAL-TandemMassSpectralAtlas-VS68-Pos_biocrf	-1.14	284.4	9513	9225	10191	9448	10991	10960	7111	7053	9345	9657	8416	9259
12.69	786.6	785.592	[M+H]+	PC 18:1_18:1	C44H84NO8P	20220	MSDIAL-TandemMassSpectralAtlas-VS68-Pos_biocrf	-1.271	291.7	118296	110873	102796	96411	101229	107579	61834	67964			85187
10.82	784.584	783.577	[M+H]+	PC 18:1_18:2	C44H82NO8P	20220	MSDIAL-TandemMassSpectralAtlas-VS68-Pos_biocrf	-1.121	288.3	142270	143296	123643	135425	137738	136341	96793	98602	117927	113212	113004	117408
12.05	784.583	783.576	[M+H]+	PC 18:1_18:2	C44H82NO8P	20220	MSDIAL-TandemMassSpectralAtlas-VS68-Pos_biocrf	-1.874	288.3	2879	7650	10518	9756	8770	8689		6797	6699	6589	8703	8189
13.21	800.615	799.608	[M+H]+	PC 18:1_19:1	C45H86NO8P	20120	MSDIAL-TandemMassSpectralAtlas-VS68-Pos_biocrf	-2.002	288.1	4815	3363		5265	7823	5005	3793	3656	3743	3996	3661	4046
13.21	800.616	799.608	[M+H]+	PC 18:1_19:1	C45H86NO8P	20120	MSDIAL-TandemMassSpectralAtlas-VS68-Pos_biocrf	-0.818	295.4	186369	203499	165215	171027	167926	175204	92002	101335	115400	120644	119471	110731
9.58	808.584	807.577	[M+H]+	PC 18:1_20:4	C46H82NO8P	20220	MSDIAL-TandemMassSpectralAtlas-VS68-Pos_biocrf	-1.349	290.6	135780	137607	124035	121166	136814	138366	80601	83845	98393	93436	95171	93955
8.38	806.568	805.561	[M+H]+	PC 18:1_20:5	C46H80NO8P	20120	MSDIAL-TandemMassSpectralAtlas-VS68-Pos_biocrf	-1.366	282	14071	16304		15532	16302	18073	12179	12644	14937	13911	15215	14893
8.36	806.57	805.563	[M+H]+	PC 18:1_20:5	C46H80NO8P	20120	MSDIAL-TandemMassSpectralAtlas-VS68-Pos_biocrf	0.481	289	857162	803502	807440	765965	813675	860005	518596	523265	641318	658454	622607	599010
10.03	782.568	781.561	[M+H]+	PC 18:2_18:2	C44H80NO8P	20220	MSDIAL-TandemMassSpectralAtlas-VS68-Pos_biocrf	-1.3	287.3	20070	20854	17843	18219	17575	19892	15726	16904	16307	16995		18184
9.18	782.568	781.561	[M+H]+	PC 18:2_18:2	C44H80NO8P	20120	MSDIAL-TandemMassSpectralAtlas-VS68-Pos_biocrf	-1.317	278.2	2450	3223		2949	2893		1919				1886
9.22	782.568	781.561	[M+H]+	PC 18:2_18:2	C44H80NO8P	20120	MSDIAL-TandemMassSpectralAtlas-VS68-Pos_biocrf	-1.29	286.9	101812	104494	85664	87658	97793	89424	65860	67778	70323	69838	74750	73748
7.63	780.553	779.546	[M+H]+	PC 18:2_18:3	C44H78NO8P	20220	MSDIAL-TandemMassSpectralAtlas-VS68-Pos_biocrf	-1.261	283.9	56280	54965	50226	50591	52146	54191	36630	33719	40741	38965	40285	40498
7.76	806.568	805.561	[M+H]+	PC 18:2_20:4	C46H80NO8P	20220	MSDIAL-TandemMassSpectralAtlas-VS68-Pos_biocrf	-1.554	288.6	50790	54197	47449	45953	52970	52033	34627	34874	36106	35107	39491	37651
6.32	804.551	803.544	[M+H]+	PC 18:2_20:5	C46H78NO8P	10220	MSDIAL-TandemMassSpectralAtlas-VS68-Pos_biocrf	-3.636	284.6	18677	18379	9958		19565	16957	14518	5769	7862		8196	8089
6.74	804.554	803.546	[M+H]+	PC 18:2_20:5	C46H78NO8P	20120	MSDIAL-TandemMassSpectralAtlas-VS68-Pos_biocrf	-0.134	286.4	278309	263241	233916	217867	208963	215375	148180	162723	167822	162638	171999	174349
6.74	804.553	803.546	[M+H]+	PC 18:2_20:5	C46H78NO8P	20120	MSDIAL-TandemMassSpectralAtlas-VS68-Pos_biocrf	-1.051	279.2	4302	5242	4077	4050	4944	5083		2647			4222	3737
6.38	778.537	777.53	[M+H]+	PC 18:3_18:3	C44H76NO8P	20220	MSDIAL-TandemMassSpectralAtlas-VS68-Pos_biocrf	-1.052	282.5	68380	64927	53304	60150	57642	59086	34164	34650	35901	32118	42549	36811
5.68	802.538	801.531	[M+H]+	PC 18:3_20:5	C46H76NO8P	20120	MSDIAL-TandemMassSpectralAtlas-VS68-Pos_biocrf	0.017	284.6	244434	239962	212398	205264	225757	224008	152986	146672	153427	155332	163537	165827
5.68	802.537	801.53	[M+H]+	PC 18:3_20:5	C46H76NO8P	20120	MSDIAL-TandemMassSpectralAtlas-VS68-Pos_biocrf	-1.227	277.6	3466	4337	4574	4135		5449	3119		3215	3309	3729
4.47	774.506	773.499	[M+H]+	PC 18:4_18:4	C44H72NO8P	20220	MSDIAL-TandemMassSpectralAtlas-VS68-Pos_biocrf	-1.161	277.8	10633	8854	8247	7902	8563	8961	6554	5494	6348	7080	6973	7143
4.76	800.521	799.514	[M+H]+	PC 18:4_20:5	C46H74NO8P	20220	MSDIAL-TandemMassSpectralAtlas-VS68-Pos_biocrf	-1.231	282.1	57507	50780	45952	49876	54568	53912	37925	32686	35636	34090	38261	34314
13.74	814.631	813.624	[M+H]+	PC 19:1_19:1	C46H88NO8P	20210	MSDIAL-TandemMassSpectralAtlas-VS68-Pos_biocrf	-1.212	297.5	22584	23561	19614	20906	22504	19159	16507	14619	15799	16455	16159	14387
11.3	822.6	821.592	[M+H]+, [M+Na]+	PC 19:1_20:4	C47H84NO8P	20120	MSDIAL-TandemMassSpectralAtlas-VS68-Pos_biocrf	-1.4	294.9	62055	62845	52909	52777	57300	62941	41075	38912	38277	40915	38603	39488
9.67	820.584	819.577	[M+H]+	PC 19:1_20:5	C47H82NO8P	20220	MSDIAL-TandemMassSpectralAtlas-VS68-Pos_biocrf	-1.166	293	69250	68162	65160	62411	71070	66103	39826	36217	32483	38275	36071	35055
10.25	820.585	819.577	[M+H]+, [M+Na]+	PC 19:1_20:5	C47H82NO8P	20120	MSDIAL-TandemMassSpectralAtlas-VS68-Pos_biocrf	-0.442	293.5	244819	221741	206771	215176	238084	242243	143202	136673	157371	152442	146978	149809
11.28	810.599	809.592	[M+H]+	PC 19:2_19:2	C46H84NO8P	20120	MSDIAL-TandemMassSpectralAtlas-VS68-Pos_biocrf	-1.995	284.9	3049		2706	3119	3295	3191	2225	2831	3387	2945	2905
11.27	810.599	809.592	[M+H]+	PC 19:2_19:2	C46H84NO8P	20220	MSDIAL-TandemMassSpectralAtlas-VS68-Pos_biocrf	-2.023	293	107576	115006	103872	97478	121908	106354	83930	80009	98527	94794	98388	91109
11.73	810.599	809.592	[M+H]+	PC 19:2_19:2	C46H84NO8P	20120	MSDIAL-TandemMassSpectralAtlas-VS68-Pos_biocrf	-2.059	293.6	40639		28994			35575			31750
12.83	838.63	837.623	[M+H]+	PC 20:2_20:2	C48H88NO8P	20110	MSDIAL-TandemMassSpectralAtlas-VS68-Pos_biocrf	-2.019	298.5	4147	4329	4275	4369	4198	4365	4104	3866	4310	5456	5133	3722
10.95	834.599	833.592	[M+H]+	PC 20:3_20:3	C48H84NO8P	20220	MSDIAL-TandemMassSpectralAtlas-VS68-Pos_biocrf	-1.38	295.4	19564	21779	23105	23923	18135	19173	17398	17573	24208	16779	19073	19732
9.92	834.599	833.592	[M+H]+	PC 20:3_20:3	C48H84NO8P	20220	MSDIAL-TandemMassSpectralAtlas-VS68-Pos_biocrf	-1.456	294.7	14845	14995	15616	14851	15242	15395	13410	9550	14682	8946		15756
10.05	834.599	833.592	[M+H]+	PC 20:3_20:3	C48H84NO8P	20120	MSDIAL-TandemMassSpectralAtlas-VS68-Pos_biocrf	-1.549	294.5			12001	11939	12468		11913	13169		13573	15233	13934
6.78	830.567	829.56	[M+H]+	PC 20:4_20:4	C48H80NO8P	10120	MSDIAL-TandemMassSpectralAtlas-VS68-Pos_biocrf	-2.894	290.2	36030	31775	29229	31718	35115	35239	19859	17048	18646	22002	20615	20821
7.18	830.568	829.561	[M+H]+	PC 20:4_20:4	C48H80NO8P	20120	MSDIAL-TandemMassSpectralAtlas-VS68-Pos_biocrf	-1.4	283.7	3852	4233	3892			4932	3395	3189	3786	3705	3925	4088
7.18	830.569	829.562	[M+H]+	PC 20:4_20:4	C48H80NO8P	20120	MSDIAL-TandemMassSpectralAtlas-VS68-Pos_biocrf	-0.015	290.8	255501	246840	218363	216036	254247	236594	173783	175342	190687	171140	198683	189122
7.55	830.568	829.561	[M+H]+	PC 20:4_20:4	C48H80NO8P	20120	MSDIAL-TandemMassSpectralAtlas-VS68-Pos_biocrf	-1.348	291.3	66896	64624	56441		59619		49817	50877			56822	58725
5.95	828.554	827.547	[M+H]+	PC 20:4_20:5	C48H78NO8P	20120	MSDIAL-TandemMassSpectralAtlas-VS68-Pos_biocrf	-0.005	288.5	304641	328805	294985	275006	313838	292497	166621	184064	194166	180646	186562	191810
5.92	828.552	827.545	[M+H]+	PC 20:4_20:5	C48H78NO8P	20120	MSDIAL-TandemMassSpectralAtlas-VS68-Pos_biocrf	-1.979	282.1	5395	6019	5171	5071	6800		3531		3979	4982		3958
5.19	826.539	825.532	[M+H]+	PC 20:5_20:5	C48H76NO8P	20120	MSDIAL-TandemMassSpectralAtlas-VS68-Pos_biocrf	1.456	287.2	980828	859560	765364	741588	859487	914136	522651	496836	554012	560740	558006	579347
5.18	826.537	825.53	[M+H]+	PC 20:5_20:5	C48H76NO8P	20120	MSDIAL-TandemMassSpectralAtlas-VS68-Pos_biocrf	-1.466	280.3	12554	15583		13439		15504	12225	10087	9621	10949	10520	10290
6.4	854.568	853.561	[M+H]+	PC 20:5_22:5	C50H80NO8P	20120	MSDIAL-TandemMassSpectralAtlas-VS68-Pos_biocrf	-1.496	293.5	3520	3216	2922	2920	3160	3173	2596	3147	3703	3244	2748	3728
13.5	826.631	825.623	[M+H]+	PC 21:1_18:2	C47H88NO8P	20120	MSDIAL-TandemMassSpectralAtlas-VS68-Pos_biocrf	-1.881	298.5	7265	7783	7851	7563	9255	9064	6744	7911	6358	6286	8040	8668
5.19	848.519	825.53	[M+Na]+	PC 40:10	C48H76NO8P	20110	MSDIAL-TandemMassSpectralAtlas-VS68-Pos_biocrf	-1.274	289	10891	9653	10382	9330	12565	11831	6768	6534	8962	6069	7705	8827
5.95	850.534	827.545	[M+Na]+	PC 40:9	C48H78NO8P	20110	MSDIAL-TandemMassSpectralAtlas-VS68-Pos_biocrf	-1.799	289.8	4316	2988	4505	3670	4295	2945			3106	2790		2882
9.18	756.553	755.546	[M+H]+	PC 8:0_26:3	C42H78NO8P	20220	MSDIAL-TandemMassSpectralAtlas-VS68-Pos_biocrf	-1.051	283.6	27338	29779	28357	26460	27481	28644	19470	16015	19621	18758	19538	20560
5.25	776.522	775.514	[M+H]+	PC 8:0_28:7	C44H74NO8P	20120	MSDIAL-TandemMassSpectralAtlas-VS68-Pos_biocrf	-1.224	279.9	18857	19365	16696	18886	18768	21085	9654	10860	13197	11623	12591	14066
5.83	764.521	763.514	[M+H]+	PC 9:0_26:6	C43H74NO8P	20120	MSDIAL-TandemMassSpectralAtlas-VS68-Pos_biocrf	-1.572	279.3	14112	15796	12379	12228	12645	13399	6934	5419	6193	5934	6781	6074
8.79	820.584	819.576	[M+H]+	PC 9:0_30:6	C47H82NO8P	20120	MSDIAL-TandemMassSpectralAtlas-VS68-Pos_biocrf	-1.948	291.5	8042	8427	7275	7553	8310	8535		3784	4203	4311
9.28	820.584	819.577	[M+H]+	PC 9:0_30:6	C47H82NO8P	20120	MSDIAL-TandemMassSpectralAtlas-VS68-Pos_biocrf	-1.23	292.9	5508	8787	8273	6853	8558	9999	8466	6201	5213		7847	5836
10.22	820.584	819.577	[M+H]+	PC 9:0_30:6	C47H82NO8P	20120	MSDIAL-TandemMassSpectralAtlas-VS68-Pos_biocrf	-1.044	286.4	3818	4762	4830	5197			3535	3287		4533	4273	3713
2.14	522.355	521.348	[M+H]+	PC O-18:1	C26H52NO7P	20120	MSDIAL-TandemMassSpectralAtlas-VS68-Pos_biocrf	0.15	232.4	3852	4334	4649	5040	8058	7143	6291		4711	4409	8814	6786
12.95	776.562	775.555	[M+H]+	PC O-37:7	C45H78NO7P	10120	MSDIAL-TandemMassSpectralAtlas-VS68-Pos_biocrf	4.719	288.2	5918	6024	5909	878	7146	6681	4354	5062	5173	4779	4373	5548

## Sheet: PE(exclude ether ones)
Description: The signal intensity of the lipids from LC-MS in WT (samples: Z1-Z3) and alh-4(-) (samples: Z4-Z6) with two technical replicates for each sample. The following information is provided: retention time (RT), the measured m/z value (m/z meas.), the measured neutral mass (M meas.), ions, name, molecular formula, annotation quality (AQ) defined by MetaboScape version 5.0 (Bruker Daltonics…
										Z1		Z2		Z3		Z4		Z5		Z6
RT [min]	m/z meas.	M meas.	Ions	Name	Molecular Formula	AQ	Annotation Source	Δm/z [ppm]	CCS (Å²)	Z1-1 [merged]	Z1-2 [merged]	Z2-1 [merged]	Z2-2 [merged]	Z3-1 [merged]	Z3-2 [merged]	Z4-1 [merged]	Z4-2 [merged]	Z5-1 [merged]	Z5-2 [merged]	Z6-1 [merged]	Z6-2 [merged]
7.2	738.506	737.499	[M+H]+	PE 10:0_26:5	C41H72NO8P	20220	MSDIAL-TandemMassSpectralAtlas-VS68-Pos_biocrf	-1.235	272.3	5790	6086	5517	6435	6416	6223	4078	3979	5557	7022	5739	5054
7.75	738.507	737.499	[M+H]+	PE 10:0_26:5	C41H72NO8P	20120	MSDIAL-TandemMassSpectralAtlas-VS68-Pos_biocrf	-0.223	273.8	2681	2776	2917	2547	3033	2974				1825		2038
8.33	790.537	789.53	[M+H]+	PE 10:0_30:7	C45H76NO8P	20120	MSDIAL-TandemMassSpectralAtlas-VS68-Pos_biocrf	-1.084	280	5008	4317	4533	3119	5182	5339	4704	3809	4295	5790	4211	5047
11.16	756.552	755.546	[M+H]+, [M+Na]+	PE 11:0_26:3	C42H78NO8P	20120	MSDIAL-TandemMassSpectralAtlas-VS68-Pos_biocrf	-1.856	279.5	6674			8860	10374	10512	6708		7112	7071		6566
11.36	756.552	755.545	[M+H]+	PE 11:0_26:3	C42H78NO8P	20120	MSDIAL-TandemMassSpectralAtlas-VS68-Pos_biocrf	-2.216	281.3	15848	19110	17197	17190	19860	20914	11976	12960	14464	14474	14292	15798
12	756.553	755.545	[M+H]+	PE 11:0_26:3	C42H78NO8P	20120	MSDIAL-TandemMassSpectralAtlas-VS68-Pos_biocrf	-1.004	282.2	5395	6648	6180	6125	6492	5860	4932	4630	5201	4313	4891	4190
12.81	746.568	745.561	[M+H]+	PE 12:0_24:1	C41H80NO8P	20220	MSDIAL-TandemMassSpectralAtlas-VS68-Pos_biocrf	-1.547	282.8	7363	8490	4871	5912		8164	4670	4172	4317	4759	4896	4885
13	746.568	745.561	[M+H]+	PE 12:0_24:1	C41H80NO8P	20120	MSDIAL-TandemMassSpectralAtlas-VS68-Pos_biocrf	-1.072	273.2	3629	4495	3572		4420	4813	8005		1295	4394	6100	5363
13	746.569	745.561	[M+H]+	PE 12:0_24:1	C41H80NO8P	20220	MSDIAL-TandemMassSpectralAtlas-VS68-Pos_biocrf	-1.067	282.1	130104	123623	114960	103137	134524	125922	127400	112723	118962	145198	142381	148720
13.2	746.569	745.562	[M+H]+	PE 12:0_24:1	C41H80NO8P	20120	MSDIAL-TandemMassSpectralAtlas-VS68-Pos_biocrf	-0.717	283.6	24754	24553	18361	20359	25777	26009	16546	14627	16381	17889	16463	16778
7.9	676.49	675.483	[M+H]+	PE 13:0_18:1	C36H70NO8P	20120	MSDIAL-TandemMassSpectralAtlas-VS68-Pos_biocrf	-1.256	266	2187	2782	1839	1594	1912	2083	1260	986	1472	1395	1501	1618
7.4	726.505	725.498	[M+H]+	PE 13:0_22:4	C40H72NO8P	20120	MSDIAL-TandemMassSpectralAtlas-VS68-Pos_biocrf	-1.944	271.2	3609	4539	4487	4366	5068	4717		2479		2532	3123	3604
7.96	726.506	725.499	[M+H]+	PE 13:0_22:4	C40H72NO8P	20120	MSDIAL-TandemMassSpectralAtlas-VS68-Pos_biocrf	-1.105	272.6	6674	8124	6733	5830	6265	7571	4751	4427	5544	4634	5229	5370
8.29	726.506	725.499	[M+H]+	PE 13:0_22:4	C40H72NO8P	20120	MSDIAL-TandemMassSpectralAtlas-VS68-Pos_biocrf	-1.095	272.6	6742	5949	5612	5795	4219	6177	4312	5105	3907	4085	4756	4055
6.29	724.49	723.483	[M+H]+	PE 13:0_22:5	C40H70NO8P	20120	MSDIAL-TandemMassSpectralAtlas-VS68-Pos_biocrf	-1.136	268.5	1447	1846	1806	1545	1565	1408	803	993	928	878	900	903
6.58	724.49	723.483	[M+H]+	PE 13:0_22:5	C40H70NO8P	20120	MSDIAL-TandemMassSpectralAtlas-VS68-Pos_biocrf	-1.587	270.6	5939	6326	4473	5629	5320	5346	3230	4008	3211	3531	3646	3854
6.89	724.49	723.483	[M+H]+	PE 13:0_22:5	C40H70NO8P	20120	MSDIAL-TandemMassSpectralAtlas-VS68-Pos_biocrf	-1.245	270.1	3234	3565	4089	3495	3242	3508	1839	2000	1601	1674	2293	1617
6.46	686.475	685.467	[M+H]+	PE 13:1_19:2	C37H68NO8P	20220	MSDIAL-TandemMassSpectralAtlas-VS68-Pos_biocrf	-1.428	265.1	3654		3548	2631	2864	3118	2440	2803	3398		3528	3169
11.92	782.568	781.561	[M+H]+, [M+Na]+	PE 13:1_26:3	C44H80NO8P	20120	MSDIAL-TandemMassSpectralAtlas-VS68-Pos_biocrf	-0.987	285.1	15608	13239	12937	11312	13939	14543	10058	10086	11330	10738	11272	10845
9.66	778.537	777.53	[M+H]+	PE 13:1_26:5	C44H76NO8P	20120	MSDIAL-TandemMassSpectralAtlas-VS68-Pos_biocrf	-1.271	281.6	15368	17601	12417	11328	14839	16354	10226	9799	9968	10970	10202	9790
8.57	676.49	675.483	[M+H]+	PE 14:0_17:1	C36H70NO8P	20120	MSDIAL-TandemMassSpectralAtlas-VS68-Pos_biocrf	-1.218	267.3	3291	3801	2675	3132	4358	4638	2674	2056	2683	2835	2416	2475
8.47	674.475	675.483	[M-H]-	PE 14:0_17:1	C36H70NO8P	20120	MSDIAL-TandemMassSpectralAtlas-VS68-Neg_biocrf	-1.844	259.6	3510	3342	3078	2838	4832	4043	2902	2009	1961	2305	2316	2439
5.95	710.475	709.467	[M+H]+	PE 14:0_20:5	C39H68NO8P	20120	MSDIAL-TandemMassSpectralAtlas-VS68-Pos_biocrf	-1.31	266.5	3129	2902	2982	2736	2779	3152	2006	2030	2546	2113	2262	2330
9.32	664.491	663.483	[M+H]+	PE 15:0_15:0	C35H70NO8P	20220	MSDIAL-TandemMassSpectralAtlas-VS68-Pos_biocrf	-1.097	267.5	1526	1965	1721	2052	6271	5964	1445		1495	1861	1253	1227
10.61	678.506	677.498	[M+H]+	PE 15:0_16:0	C36H72NO8P	20120	MSDIAL-TandemMassSpectralAtlas-VS68-Pos_biocrf	-1.808	271.3	2179		2139	1829	3793	3676	1414	1156	1491	1814	1481	1567
10.93	690.507	691.514	[M-H]-	PE 15:0_17:0	C37H74NO8P	20220	MSDIAL-TandemMassSpectralAtlas-VS68-Neg_biocrf	-1.941	263.5	5470	4780	3859	4704	5818	5399	3977	4246	4031	3867	4433	3883
9.5	690.506	689.499	[M+H]+	PE 15:0_17:1	C37H72NO8P	20220	MSDIAL-TandemMassSpectralAtlas-VS68-Pos_biocrf	-1.006	269.5	12842	13166	9317	10472	12843	11836	9041	8362	9007	9214	10579	9527
9.87	690.506	689.499	[M+H]+	PE 15:0_17:1	C37H72NO8P	20120	MSDIAL-TandemMassSpectralAtlas-VS68-Pos_biocrf	-1.134	271.2	2973	2269	2386	2378	3823	3734	1587	1429	2068	1823	1550	1703
12.15	706.538	705.53	[M+H]+	PE 15:0_18:0	C38H76NO8P	20220	MSDIAL-TandemMassSpectralAtlas-VS68-Pos_biocrf	-0.738	277.7	16722	15061	11639	14510	15964	16326	12477	12457	16309	15773	18905	16297
12.38	706.537	705.53	[M+H]+	PE 15:0_18:0	C38H76NO8P	20220	MSDIAL-TandemMassSpectralAtlas-VS68-Pos_biocrf	-1.423	276.5	4222	4659	3259	3314	4752	4805	3029	3130	3534	3838	3806	3600
12.15	732.553	731.546	[M+H]+	PE 15:0_20:1	C40H78NO8P	20220	MSDIAL-TandemMassSpectralAtlas-VS68-Pos_biocrf	-1.131	279.2	90708	96267	80292	71186	91819	82250	55123	58695	62045	70137	69386	63946
8.35	702.506	701.499	[M+H]+	PE 15:1_18:1	C38H72NO8P	20220	MSDIAL-TandemMassSpectralAtlas-VS68-Pos_biocrf	-1.032	269.5	10886	11935	9794	8244	11858	10864	8719	5962	8586	8237	8638	8445
9.28	702.505	701.498	[M+H]+	PE 15:1_18:1	C38H72NO8P	20120	MSDIAL-TandemMassSpectralAtlas-VS68-Pos_biocrf	-1.894	270.8	3479	3614	3084	2949	3077	3105	1889	1773	1773	1786	1926	2166
9.51	754.534	753.527	[M+H]+	PE 15:1_22:3	C42H76NO8P	10120	MSDIAL-TandemMassSpectralAtlas-VS68-Pos_biocrf	-5.526	276.9	4915	5154	3537	3748	4001	3848	2418	2662	2543	2264	3341	2789
10.26	754.537	753.53	[M+H]+	PE 15:1_22:3	C42H76NO8P	20220	MSDIAL-TandemMassSpectralAtlas-VS68-Pos_biocrf	-1.46	278.4	23831	25493	20091	18812	22003	23295	16600	17710	13552	14978	16738	15400
10.84	754.537	753.529	[M+H]+	PE 15:1_22:3	C42H76NO8P	20220	MSDIAL-TandemMassSpectralAtlas-VS68-Pos_biocrf	-1.835	281.5	13876	13875	11800	12023	16687	13188	11025	8396	10144	10330	12662	10803
11.01	692.522	691.515	[M+H]+	PE 16:0_16:0	C37H74NO8P	20120	MSDIAL-TandemMassSpectralAtlas-VS68-Pos_biocrf	-0.963	274.3	6932	6907	5580	5974	6896	6176	4692	3440	4201	4619	4863	5117
11.32	692.522	691.514	[M+H]+	PE 16:0_16:0	C37H74NO8P	20220	MSDIAL-TandemMassSpectralAtlas-VS68-Pos_biocrf	-1.141	274	6504	6224	6466	6132	5416	7607	4914	4647	4292	4836	5655	5311
11.63	692.522	691.515	[M+H]+, [M-H]-	PE 16:0_16:0	C37H74NO8P	20220	MSDIAL-TandemMassSpectralAtlas-VS68-Pos_biocrf	-0.556	273.4	4188	5006	4731	4234	10006	10657	3611	2660	4760	4588	4551	4799
9.78	688.492	689.499	[M-H]-	PE 16:0_16:1	C37H72NO8P	20110	MSDIAL-TandemMassSpectralAtlas-VS68-Neg_biocrf	-1.039	262.4	2813	2848	2297	2271	3891	3796	1947	1737	1838	2178	2192	1563
12.09	704.522	705.529	[M-H]-	PE 16:0_17:0	C38H76NO8P	20210	MSDIAL-TandemMassSpectralAtlas-VS68-Neg_biocrf	-1.882	266.9	9254	9457	6656	6569	10122	8489	9501	8970	8140	9648	10351	8957
8.56	712.491	713.498	[M-H]-	PE 16:0_18:3	C39H72NO8P	20220	MSDIAL-TandemMassSpectralAtlas-VS68-Neg_biocrf	-1.754	265.6	24589	22552	19467	21074	23160	21772	22042	17962	20143	19226	20584	23631
7.1	710.475	711.482	[M-H]-	PE 16:0_18:4	C39H70NO8P	20120	MSDIAL-TandemMassSpectralAtlas-VS68-Neg_biocrf	-2.495	264.5	4510	3968	4084	4167	4374	4251	4070	4395	3793	4551	5095	3329
9.44	738.506	739.513	[M-H]-	PE 16:0_20:4	C41H74NO8P	20220	MSDIAL-TandemMassSpectralAtlas-VS68-Neg_biocrf	-2.453	270.8	7146	6091	5315	5579	7182	6257	6247	6402	5305	5550	6678	6176
8.82	738.506	739.513	[M-H]-	PE 16:0_20:4	C41H74NO8P	20220	MSDIAL-TandemMassSpectralAtlas-VS68-Neg_biocrf	-2.356	270.5	16041	13772	13859	15514	15271	14212	12063	10770	12038	11036	12453	14603
7.91	738.506	737.499	[M+H]+, [M+Na]+, [M-H]-	PE 16:0_20:5	C41H72NO8P	20220	MSDIAL-TandemMassSpectralAtlas-VS68-Pos_biocrf	-1.051	273.6	70404	70862	68208	64608	73037	60158	48088	45022	54531	50752	52953	52527
13.48	798.6	797.592	[M+H]+	PE 16:0_24:3	C45H84NO8P	20120	MSDIAL-TandemMassSpectralAtlas-VS68-Pos_biocrf	-1.295	290.7	6333	7578	5783	5842	6387	7070	6755	6278	6496	6278	6468	6791
7.56	688.49	687.483	[M+H]+	PE 16:1_16:1	C37H70NO8P	20220	MSDIAL-TandemMassSpectralAtlas-VS68-Pos_biocrf	-1.182	266	5380	5335	3997	5047	4910	4932	3970	3802	3992	4791	3940	4512
9.46	714.506	715.514	[M-H]-	PE 16:1_18:1	C39H74NO8P	20220	MSDIAL-TandemMassSpectralAtlas-VS68-Neg_biocrf	-2.385	266.7	11378	12784	9400	11513	11561	12128	9202	8176	10263	8654	11511	9958
6.62	710.475	711.482	[M-H]-	PE 16:1_18:3	C39H70NO8P	20210	MSDIAL-TandemMassSpectralAtlas-VS68-Neg_biocrf	-2.544	263.9	3473	3649	3588	4024	3337	3912	3011	3449	3680	3914	4045	4403
10.67	742.537	741.531	[M+H]+, [M+Na]+	PE 16:1_20:2	C41H76NO8P	20220	MSDIAL-TandemMassSpectralAtlas-VS68-Pos_biocrf	-1.511	277.7	23094	20508	15306	16274	23350	18780	15626	14085	15837	17182	20250	19143
11.15	742.537	741.53	[M+H]+	PE 16:1_20:2	C41H76NO8P	20220	MSDIAL-TandemMassSpectralAtlas-VS68-Pos_biocrf	-1.244	279	30902	28155	24176	23398	30555	27552	24698	25532	27429	26761	30268	27926
8.14	764.52	763.513	[M+H]+	PE 16:3_22:3	C43H74NO8P	10220	MSDIAL-TandemMassSpectralAtlas-VS68-Pos_biocrf	-3.373	276.6	18689		12080		17614	12021			9966	13124		9030
5.68	786.506	785.499	[M+H]+, [M-H]-	PE 16:3_24:6	C45H72NO8P	20120	MSDIAL-TandemMassSpectralAtlas-VS68-Pos_biocrf	-1.397	276.1	8511	9243	8469	7324	8071	8489	4703	5344	6602	5038	5444	5194
12.6	720.553	719.545	[M+H]+, [M-H]-	PE 17:0_17:0	C39H78NO8P	20120	MSDIAL-TandemMassSpectralAtlas-VS68-Pos_biocrf	-1.431	280.4	9282	12108	8062	7342	9103	10281	7427	6629	5913	7913	8160	7231
12.8	720.552	719.545	[M+H]+	PE 17:0_17:0	C39H78NO8P	20220	MSDIAL-TandemMassSpectralAtlas-VS68-Pos_biocrf	-2.016	280.4	7380	7626	5657	5720	8378	7690	5876	6201	5790	6445	7463	6898
13.01	720.553	719.546	[M+H]+	PE 17:0_17:0	C39H78NO8P	20120	MSDIAL-TandemMassSpectralAtlas-VS68-Pos_biocrf	-1.081	280.3	4781	4508	3363	3534	5363	5983	4828	3685	5253	5205	4782	5810
12.39	732.553	731.546	[M+H]+, [M+Na]+, [M-H]-	PE 17:0_18:1	C40H78NO8P	20220	MSDIAL-TandemMassSpectralAtlas-VS68-Pos_biocrf	-1.398	278.9	82708	86192	77462	72801	90626	81209	66826	59869	62075	66513	71423	69796
11.18	730.537	729.53	[M+H]+	PE 17:0_18:2	C40H76NO8P	20120	MSDIAL-TandemMassSpectralAtlas-VS68-Pos_biocrf	-1.39	267.8	2299	2540	1979		2580	2545	1952	1850	1958	2355
10.8	728.522	729.529	[M-H]-	PE 17:0_18:2	C40H76NO8P	20210	MSDIAL-TandemMassSpectralAtlas-VS68-Neg_biocrf	-2.083	270	23706	23856	20427	18922	21755	22682	17018	16664	18891	15099	16450	17520
9.87	726.507	727.514	[M-H]-	PE 17:0_18:3	C40H74NO8P	20220	MSDIAL-TandemMassSpectralAtlas-VS68-Neg_biocrf	-1.495	268.9	20560	16826	16887	16139	17690	17367	16931	15138	13004	13900	14084	15045
11.62	756.553	755.545	[M+H]+, [M-H]-	PE 17:0_20:3	C42H78NO8P	20120	MSDIAL-TandemMassSpectralAtlas-VS68-Pos_biocrf	-1.792	281.6	38639	39062	30375	28686	33645	36421	29281	24030	28232	29938	27909	30370
10.75	752.523	753.53	[M-H]-	PE 17:0_20:4	C42H76NO8P	20120	MSDIAL-TandemMassSpectralAtlas-VS68-Neg_biocrf	-1.408	274	6822	7653	7065	6850	6928	7288	5286	6052	6037	5255	5939	5992
7.15	700.49	699.483	[M+H]+	PE 17:1_16:2	C38H70NO8P	20120	MSDIAL-TandemMassSpectralAtlas-VS68-Pos_biocrf	-0.816	268.5	7240	6445	5195	5318	5303	5163	3379	3562	3687	3467	4008	5120
7.6	700.49	699.483	[M+H]+	PE 17:1_16:2	C38H70NO8P	20120	MSDIAL-TandemMassSpectralAtlas-VS68-Pos_biocrf	-1.73	268.4	3650	3386	3650	2769	2939	3584	2182	2254	2222	2192	2310	2066
9.55	716.522	715.514	[M+H]+	PE 17:1_17:1	C39H74NO8P	20220	MSDIAL-TandemMassSpectralAtlas-VS68-Pos_biocrf	-1.09	272.5	10991	9839	9172	9446	10985	9635	7739	7188	9390	9673	10359	10675
10.06	716.522	715.515	[M+H]+, [M+Na]+	PE 17:1_17:1	C39H74NO8P	20220	MSDIAL-TandemMassSpectralAtlas-VS68-Pos_biocrf	-1.088	272.7	47590	41734	35729	36689	39155	38523	36132	33187	35517	33326	37230	38294
10.48	716.522	715.515	[M+H]+	PE 17:1_17:1	C39H74NO8P	20220	MSDIAL-TandemMassSpectralAtlas-VS68-Pos_biocrf	-0.694	274.8	15296	13218	10639	13758	14010	13185	8253	8663	9173	8240	9595	10347
10.88	730.537	729.53	[M+H]+	PE 17:1_18:1	C40H76NO8P	20120	MSDIAL-TandemMassSpectralAtlas-VS68-Pos_biocrf	-1.565	275.6	39192	34496	29659	33817	36522	33886	24853	27841	23723	24568	32440	26487
11.2	730.537	729.53	[M+H]+	PE 17:1_18:1	C40H76NO8P	20220	MSDIAL-TandemMassSpectralAtlas-VS68-Pos_biocrf	-1.271	276.3	77102	75096	63474	67769	76771	77468	61221	59007	50144	52149	59405	62063
11.48	730.537	729.53	[M+H]+, [M-H]-	PE 17:1_18:1	C40H76NO8P	20120	MSDIAL-TandemMassSpectralAtlas-VS68-Pos_biocrf	-1.201	277.1	5331	5032	4854	4587	5319	5265	4549	4714	3377	3820	4295	4189
12.18	742.538	743.545	[M-H]-	PE 17:1_19:1	C41H78NO8P	20120	MSDIAL-TandemMassSpectralAtlas-VS68-Neg_biocrf	-1.685	273.9	15613	14052	10886	13309	15044	15932	10089	10917	11252	11040	10617	11594
9.83	754.536	753.529	[M+H]+	PE 17:1_20:3	C42H76NO8P	20220	MSDIAL-TandemMassSpectralAtlas-VS68-Pos_biocrf	-2.037	278.5	17417	18930	14859	14341	18509	17067	11939	11472	10428	8927	11729	11144
8.09	750.506	751.513	[M-H]-	PE 17:1_20:4	C42H74NO8P	20120	MSDIAL-TandemMassSpectralAtlas-VS68-Neg_biocrf	-2.613	271.3	4524	4744	3944	3985	4904	4282	2868	2894	3218	2344	2813	2641
12.86	808.583	807.575	[M+H]+, [M-H]-	PE 17:1_24:4	C46H82NO8P	10120	MSDIAL-TandemMassSpectralAtlas-VS68-Pos_biocrf	-3.105	290	6778	8490	6080	7226	5523	7382	4400	4589	4295		4854	5643
6.7	712.49	711.483	[M+H]+	PE 17:2_17:2	C39H70NO8P	20120	MSDIAL-TandemMassSpectralAtlas-VS68-Pos_biocrf	-1.052	267.9	5234	5340	5535	4817	5525	5632	3213	4141	4294	4017	4684	4570
7.16	712.49	711.483	[M+H]+	PE 17:2_17:2	C39H70NO8P	20120	MSDIAL-TandemMassSpectralAtlas-VS68-Pos_biocrf	-0.875	269.2	6354	6150	6129	5528	6158	6152	4090	4468	5191	5223	5405	5482
10.26	780.552	779.545	[M+H]+	PE 17:2_22:3	C44H78NO8P	20120	MSDIAL-TandemMassSpectralAtlas-VS68-Pos_biocrf	-1.726	280.9	4219	4495	3475	3996	4465	4096	2447	2986		2747	2375	2459
10.71	780.553	779.546	[M+H]+, [M+Na]+	PE 17:2_22:3	C44H78NO8P	20220	MSDIAL-TandemMassSpectralAtlas-VS68-Pos_biocrf	-1.351	282.6	9436	9783	9592	10097	9850	11225	6596	5432	7499	8169	7119	7698
11.2	780.553	779.545	[M+H]+	PE 17:2_22:3	C44H78NO8P	20120	MSDIAL-TandemMassSpectralAtlas-VS68-Pos_biocrf	-1.435	283.7	11538	12486	10932	9897	13359	14805	7781	8286	8560	8908	8429	9654
11.49	780.553	779.546	[M+H]+, [M+Na]+, [M-H]-	PE 17:2_22:3	C44H78NO8P	20220	MSDIAL-TandemMassSpectralAtlas-VS68-Pos_biocrf	-1.138	283.5	29373	29625	28480	25138	27950	29066	20413	20012	19553	18120	20497	18946
12.65	732.553	731.545	[M+H]+	PE 18:0_17:1	C40H78NO8P	20220	MSDIAL-TandemMassSpectralAtlas-VS68-Pos_biocrf	-1.77	280.6	45147	59270	36483	42017	67645	60660	46797	37262	44964	42721	54113	45049
13.69	760.584	759.577	[M+H]+, [M-H]-	PE 18:0_19:1	C42H82NO8P	20110	MSDIAL-TandemMassSpectralAtlas-VS68-Neg_biocrf	-1.22	287.1	31501	29929	22570	25939	28594	31414	22753	20409	25557	23282	23210	26259
12.38	770.568	769.561	[M+H]+, [M-H-H2O]-, [M+Na]+, [M+H-H2O]+, [M-H]-	PE 18:0_20:3	C43H80NO8P	20120	MSDIAL-TandemMassSpectralAtlas-VS68-Pos_biocrf	-1.315	284.6	38097	40592	33832	36030	46308	48273	46299	44163	46218	47264	46129	50804
10.47	766.538	765.53	[M+H]+	PE 18:0_20:5	C43H76NO8P	20220	MSDIAL-TandemMassSpectralAtlas-VS68-Pos_biocrf	-0.676	280.6	111015	112121	105342	109124	117064	110338	103370	81017	113489	112035	106236	109491
14.33	788.615	787.607	[M+H]+, [M-H]-	PE 18:0_21:1	C44H86NO8P	20220	MSDIAL-TandemMassSpectralAtlas-VS68-Pos_biocrf	-2.248	291.7	17299	15621	12068	13176	16255	15390	10246	9525	9325	10665	10928	10391
14.48	788.615	787.607	[M+H]+	PE 18:0_21:1	C44H86NO8P	20110	MSDIAL-TandemMassSpectralAtlas-VS68-Pos_biocrf	-1.677	292.4	9773	9176	8191		9158	10470			8516
15.31	830.662	829.655	[M+H]+	PE 18:0_24:1	C47H92NO8P	20120	MSDIAL-TandemMassSpectralAtlas-VS68-Pos_biocrf	-1.16	301.2	1692	1785	1331	1539	1803	1550	1272	1168		1376	1348	1084
7.78	714.506	713.498	[M+H]+	PE 18:1_16:2	C39H72NO8P	20210	MSDIAL-TandemMassSpectralAtlas-VS68-Pos_biocrf	-1.606	268.4	3786	3950	3863	3561	4537	3227	3357	3372	3711	2891	4066	3429
8.2	714.506	713.498	[M+H]+	PE 18:1_16:2	C39H72NO8P	20120	MSDIAL-TandemMassSpectralAtlas-VS68-Pos_biocrf	-1.654	270.8	4522	4629	4356	4483	4164	4204	3505	2872	3896	3494	4889	3980
8.64	714.506	713.499	[M+H]+, [M+Na]+	PE 18:1_16:2	C39H72NO8P	20220	MSDIAL-TandemMassSpectralAtlas-VS68-Pos_biocrf	-0.991	271.9	35399	39835	33978	24824	40078	32362	31298	27120	28767	31326	35161	27291
8.77	726.506	727.514	[M-H]-	PE 18:1_17:2	C40H74NO8P	20110	MSDIAL-TandemMassSpectralAtlas-VS68-Neg_biocrf	-2.117	268.1	7239	8031	7039	6630	7289	6876	5830	6040	5616	5794	5053	6351
11.63	744.553	743.546	[M+H]+, [M+Na]+, [M-H]-	PE 18:1_18:1	C41H78NO8P	20220	MSDIAL-TandemMassSpectralAtlas-VS68-Pos_biocrf	-1.121	277.9	122724	120477	100807	107570	131931	122448	95153	87860	109866	117657	123151	107297
12.04	744.553	743.546	[M+H]+, [M-H]-	PE 18:1_18:1	C41H78NO8P	20220	MSDIAL-TandemMassSpectralAtlas-VS68-Pos_biocrf	-1.287	279.7	79782	79368	66841	71810	73784	71747	85421	75787	79535	77784	90367	82612
12.24	744.553	743.546	[M+H]+, [M+Na]+	PE 18:1_18:1	C41H78NO8P	20220	MSDIAL-TandemMassSpectralAtlas-VS68-Pos_biocrf	-0.875	281.3	22639	23744	18877	13700	25674	24751	15265	12435	15304	15424	17745	15504
10.08	742.537	741.53	[M+H]+, [M+Na]+	PE 18:1_18:2	C41H76NO8P	20220	MSDIAL-TandemMassSpectralAtlas-VS68-Pos_biocrf	-1.209	275.8	68346	66101	52056	57477	67974	65501	57974	59269	59603	58446	69743	62901
8.27	738.506	739.513	[M-H]-	PE 18:1_18:3	C41H74NO8P	20110	MSDIAL-TandemMassSpectralAtlas-VS68-Neg_biocrf	-2.53	270	3734	3514	3270	3058	3567	3700	3237	3532	3672	3272	3259	4028
8.59	738.506	739.513	[M-H]-	PE 18:1_18:3	C41H74NO8P	20220	MSDIAL-TandemMassSpectralAtlas-VS68-Neg_biocrf	-2.422	270	25789	23353	20387	21803	26334	22265	23067	22740	23512	26146	20789	24353
12.57	756.554	757.561	[M-H]-, [M+H]+	PE 18:1_19:1	C42H80NO8P	20220	MSDIAL-TandemMassSpectralAtlas-VS68-Neg_biocrf	-1.127	276.7	44497	42946	38266	35021	45300	46947	37159	33773	40162	39680	40724	36786
12.29	756.554	757.561	[M-H]-	PE 18:1_19:1	C42H80NO8P	20220	MSDIAL-TandemMassSpectralAtlas-VS68-Neg_biocrf	-1.477	276.6	16149	18226	14358	14909	19431	18371	14213	13414	11030	12055	13112	11644
12.88	752.559	771.576	[M-H-H2O]-, [M-H]-	PE 18:1_20:1	C43H82NO8P	10220	MSDIAL-TandemMassSpectralAtlas-VS68-Neg_biocrf	-2.954	277.9	34926	32583	29740	25009	35373	33314	25012	25561	23136	24890	22026	21829
11.83	768.552	769.559	[M-H]-	PE 18:1_20:2	C43H80NO8P	10120	MSDIAL-TandemMassSpectralAtlas-VS68-Neg_biocrf	-3.962	277.9	5050	6732	4423	4543	6180	5251	7741	8515	7064	6985	8740	7324
8.86	764.522	765.53	[M-H]-	PE 18:1_20:4	C43H76NO8P	20220	MSDIAL-TandemMassSpectralAtlas-VS68-Neg_biocrf	-1.647	275.1	20179	18578	14449	17616	20430	21342	16465	15826	17402	15247	14663	16551
7.88	762.507	763.514	[M-H]-, [M+Na]+	PE 18:1_20:5	C43H74NO8P	20120	MSDIAL-TandemMassSpectralAtlas-VS68-Neg_biocrf	-1.119	274.3	74470	83862	62618	68776	74264	81770	59316	60724	66504	65115	63069	64639
7.95	764.522	763.514	[M+H]+	PE 18:1_20:5	C43H74NO8P	20220	MSDIAL-TandemMassSpectralAtlas-VS68-Pos_biocrf	-1.021	276.9	145291	126823	110909	107949	131503	119380	87340	80157	102641	103534	93185	94044
9.55	740.521	739.514	[M+H]+	PE 18:2_18:2	C41H74NO8P	20220	MSDIAL-TandemMassSpectralAtlas-VS68-Pos_biocrf	-1.546	276.7	10711	8626	8817	9020	8374	9633	6786	7353	6938	7748	8681	7584
8.35	740.521	739.514	[M+H]+	PE 18:2_18:2	C41H74NO8P	20120	MSDIAL-TandemMassSpectralAtlas-VS68-Pos_biocrf	-1.543	273.2	7601	6831	4726	6035	6894	7475	4739	3919	6042	5431	5460	6501
8.67	740.521	739.514	[M+H]+, [M+Na]+	PE 18:2_18:2	C41H74NO8P	20220	MSDIAL-TandemMassSpectralAtlas-VS68-Pos_biocrf	-1.6	274.7	44193	34703	34858	29317	38219	37910	28352	29616	36730	35473	34247	39811
8.92	740.522	739.515	[M+H]+	PE 18:2_18:2	C41H74NO8P	20220	MSDIAL-TandemMassSpectralAtlas-VS68-Pos_biocrf	-0.886	274.8	23930	21172			22266		13868	15353	17501	16125	16676	17292
7.13	736.491	737.498	[M-H]-	PE 18:2_18:3	C41H72NO8P	20110	MSDIAL-TandemMassSpectralAtlas-VS68-Neg_biocrf	-2.136	269	4025	4380	3693	3631	3802	3646	4021	3343	4031	4123	4331	3830
6.08	736.49	735.483	[M+H]+	PE 18:3_18:3	C41H70NO8P	20120	MSDIAL-TandemMassSpectralAtlas-VS68-Pos_biocrf	-1.471	270.5	1910	1633	1860	2146	2151	1750	1264	1072	1063	1060	1337	1202
5.3	760.49	759.483	[M+H]+	PE 18:4_20:4	C43H70NO8P	20110	MSDIAL-TandemMassSpectralAtlas-VS68-Pos_biocrf	-1.391	271	1902	1695		1414	1649	1775
5.46	760.49	759.483	[M+H]+, [M-H]-	PE 18:4_20:4	C43H70NO8P	20120	MSDIAL-TandemMassSpectralAtlas-VS68-Pos_biocrf	-0.533	272.1	5032	5301	4582	5573	5463	5005	3848	3005	3511	4003	4523	3281
8.86	728.522	727.515	[M+H]+	PE 19:0_16:3	C40H74NO8P	20120	MSDIAL-TandemMassSpectralAtlas-VS68-Pos_biocrf	-0.657	272.1	11051	9351	8429	7821	9965	9257	6730	5861	5904	7268	7907	6678
9.27	728.522	727.514	[M+H]+	PE 19:0_16:3	C40H74NO8P	20120	MSDIAL-TandemMassSpectralAtlas-VS68-Pos_biocrf	-1.434	274	13075	8210	9916			11686		7479	8280	8200	8956	7882
9.54	728.521	727.514	[M+H]+, [M+Na]+	PE 19:0_16:3	C40H74NO8P	20120	MSDIAL-TandemMassSpectralAtlas-VS68-Pos_biocrf	-1.306	275.1	20611	18577	15197	15144	17405	18099	10577	10624	12328	11383	11542	12389
9.97	728.521	727.514	[M+H]+	PE 19:0_16:3	C40H74NO8P	20220	MSDIAL-TandemMassSpectralAtlas-VS68-Pos_biocrf	-1.198	275.3	29495	26280	24831	24781	23025	24048	20650	18480	15840	19196	19323	19881
12.36	758.568	757.562	[M+H]+, [M+Na]+, [M+H-H2O]+	PE 19:0_18:2	C42H80NO8P	20120	MSDIAL-TandemMassSpectralAtlas-VS68-Pos_biocrf	-1.39	281.8	28792	28624	25007	21199	30317	27254	15894	16455	17661	16455	18786	17391
12.61	758.568	757.561	[M+H]+	PE 19:0_18:2	C42H80NO8P	20220	MSDIAL-TandemMassSpectralAtlas-VS68-Pos_biocrf	-1.39	283.1	91843	77809	63808	64519	98763	83699	57787	61008	70550	67882	70413	65372
12.61	758.571	757.563	[M+H]+	PE 19:0_18:2	C42H80NO8P	10120	MSDIAL-TandemMassSpectralAtlas-VS68-Pos_biocrf	5.922	274.8	2995					3766			4273	3798
12.14	782.568	781.561	[M+H]+, [M-H]-	PE 19:0_20:4	C44H80NO8P	20120	MSDIAL-TandemMassSpectralAtlas-VS68-Neg_biocrf	-1.678	285.3	10464	10386	10393	9994	11014	11106	8018	8368	6563	6325	8512	7587
11.12	778.537	779.545	[M-H]-	PE 19:0_20:5	C44H78NO8P	20220	MSDIAL-TandemMassSpectralAtlas-VS68-Neg_biocrf	-2.279	278.9	5999	5125	5274	5816	6159	6014	6003		5100	5280	6228	4803
13.69	784.584	785.591	[M-H]-	PE 19:1_20:1	C44H84NO8P	10120	MSDIAL-TandemMassSpectralAtlas-VS68-Neg_biocrf	-3.413	283.5	5099	5166	3523	4281	4302	4275	4718	4810	4494	4545	4392	3838
11.86	780.551	781.558	[M-H]-	PE 19:1_20:3	C44H80NO8P	10220	MSDIAL-TandemMassSpectralAtlas-VS68-Neg_biocrf	-5.48	279.5	6154	7156	5747	5461	7378	5581	5297	5009	6253	6058	5841	6058
10.64	778.538	779.545	[M-H]-	PE 19:1_20:4	C44H78NO8P	20120	MSDIAL-TandemMassSpectralAtlas-VS68-Neg_biocrf	-2.15	278.3	5815	5575	4642	5232	7197	6646	4971	4627	4464	4813	5214	4454
9.12	778.537	777.53	[M+H]+	PE 19:1_20:5	C44H76NO8P	20220	MSDIAL-TandemMassSpectralAtlas-VS68-Pos_biocrf	-1.126	280.3	20051	18889	18122	17594	19833	18156	9573	10202	9862	7524	10520	9255
9.56	776.523	777.53	[M-H]-	PE 19:1_20:5	C44H76NO8P	20220	MSDIAL-TandemMassSpectralAtlas-VS68-Neg_biocrf	-1.319	277	9544	8547	8397	8350	9958	10999	8173	6765	7179	7150	7446	7594
8.74	752.522	751.515	[M+H]+, [M+Na]+	PE 19:2_18:3	C42H74NO8P	20220	MSDIAL-TandemMassSpectralAtlas-VS68-Pos_biocrf	-0.791	277.3	82633	89014	81843	77652	87104	87422	54010	49988	63024	55393	58233	65588
9.14	752.522	751.515	[M+H]+, [M+Na]+	PE 19:2_18:3	C42H74NO8P	20220	MSDIAL-TandemMassSpectralAtlas-VS68-Pos_biocrf	-1.014	277.2	82672	81357	78757	78860	83577	85918	52421	50837	52246	44805	54687	54868
10.68	768.552	767.546	[M+H]+, [M+Na]+	PE 19:2_19:2	C43H78NO8P	10220	MSDIAL-TandemMassSpectralAtlas-VS68-Pos_biocrf	-2.973	280.6	27537	24211	21909	21170	25005	26708	23193	22636	24463	24814	27561	21305
11.09	768.551	767.544	[M+H]+	PE 19:2_19:2	C43H78NO8P	10120	MSDIAL-TandemMassSpectralAtlas-VS68-Pos_biocrf	-3.327	282	3504	3799	3293	3494	3872	3124	3052	2530	3329	3048	3586	3068
11.34	768.552	767.546	[M+H]+, [M+Na]+, [M-H]-	PE 19:2_19:2	C43H78NO8P	20220	MSDIAL-TandemMassSpectralAtlas-VS68-Pos_biocrf	-2.393	281.7	37623	34611	28998	31040	35217	32573	33336	29885	32907	31377	35694	34351
11.75	768.552	767.547	[M+H]+, [M+Na]+	PE 19:2_19:2	C43H78NO8P	10120	MSDIAL-TandemMassSpectralAtlas-VS68-Pos_biocrf	-2.669	283.4	15964	16877	13392	12923	16584	13075	17324	16071	15716	16793	18456	16882
10.24	704.522	703.514	[M+H]+	PE 20:0_13:1	C38H74NO8P	20220	MSDIAL-TandemMassSpectralAtlas-VS68-Pos_biocrf	-1.126	273.1	8891	9278	8187	9676	10006	10199	7066	5441	8918	7948	9015	8029
10.81	704.521	703.515	[M+H]+, [M+Na]+	PE 20:0_13:1	C38H74NO8P	20220	MSDIAL-TandemMassSpectralAtlas-VS68-Pos_biocrf	-1.617	272.5	15195	15111	12900	13663	13042	13256	9934	9408	9193	9327	12401	11433
11.09	704.522	703.515	[M+H]+, [M+Na]+	PE 20:0_13:1	C38H74NO8P	20220	MSDIAL-TandemMassSpectralAtlas-VS68-Pos_biocrf	-0.636	273.9	19321	21953	18166	18905	48181	47113	13428	11759	18184	17063	18275	17222
11.42	718.536	717.529	[M+H]+, [M-H]-	PE 20:0_14:1	C39H76NO8P	10120	MSDIAL-TandemMassSpectralAtlas-VS68-Pos_biocrf	-2.791	275.5	6242	6623	5813	5584	6416	6066	3546	3739	3644	3912	3657	4115
11.67	718.537	717.53	[M+H]+	PE 20:0_14:1	C39H76NO8P	20220	MSDIAL-TandemMassSpectralAtlas-VS68-Pos_biocrf	-1.456	275.7	63176	62829	54857	52929	63746	63074	40458	46062	45620	46098	49141	53096
11.96	718.537	717.53	[M+H]+, [M-H]-, [M+Na]+	PE 20:0_14:1	C39H76NO8P	20220	MSDIAL-TandemMassSpectralAtlas-VS68-Pos_biocrf	-1.318	277.1	28881	27999	23854	23323	30075	29239	18282	15897	15610	14469	18801	18704
13.95	774.6	773.593	[M+H]+, [M+Na]+	PE 20:0_18:1	C43H84NO8P	20220	MSDIAL-TandemMassSpectralAtlas-VS68-Pos_biocrf	-0.658	288.7	19776	20143	15733	17229	21729	20072	15942	14936	20076	21011	18316	18204
14.11	774.6	773.593	[M+H]+, [M-H]-	PE 20:0_18:1	C43H84NO8P	20220	MSDIAL-TandemMassSpectralAtlas-VS68-Pos_biocrf	-0.857	290.3	19885	18560	15486	12468	17570	16626	9205	8885	9263	9330	10455	11868
14.68	802.63	801.623	[M+H]+, [M-H]-	PE 20:0_20:1	C45H88NO8P	10120	MSDIAL-TandemMassSpectralAtlas-VS68-Pos_biocrf	-3.013	294.7	6797	7052			7620	6933		6708	6571	7801	8247	7417
12.77	796.583	795.576	[M+H]+	PE 20:2_20:2	C45H82NO8P	20120	MSDIAL-TandemMassSpectralAtlas-VS68-Pos_biocrf	-2.274	287.8	5483	4800	5648	3983	6375	5340	5207	5465	5784	5156	4817	6137
10.39	792.553	791.545	[M+H]+	PE 20:3_20:3	C45H78NO8P	20120	MSDIAL-TandemMassSpectralAtlas-VS68-Pos_biocrf	-1.245	283.5	7968	8955	6721	6930	9653	9210	5811	4937	7287	7338	8196	6889
6.85	788.522	787.515	[M+H]+	PE 20:4_20:4	C45H74NO8P	20120	MSDIAL-TandemMassSpectralAtlas-VS68-Pos_biocrf	-0.302	277.8	8556	5304		6994	7519	6149	4584	4649	5356	5165	5431	4908
5.01	784.49	783.483	[M+H]+, [M-H]-	PE 20:5_20:5	C45H70NO8P	20220	MSDIAL-TandemMassSpectralAtlas-VS68-Pos_biocrf	-1.484	275	10010	9510	8766	8530	10695	11039	6207	5759	6058	6679	6477	5729
13.29	810.6	809.593	[M+H]+	PE 21:1_20:3	C46H84NO8P	20120	MSDIAL-TandemMassSpectralAtlas-VS68-Pos_biocrf	-0.921	291.6	3949	4684	4819	5374	4901	4158	3442	3997	4206	3952	3909	4487
7.9	752.52	751.513	[M+H]+	PE 21:2_16:3	C42H74NO8P	10110	MSDIAL-TandemMassSpectralAtlas-VS68-Pos_biocrf	-2.687	274.9	3119	3015	2573	3721	3185	3638	1494	1676	1560	1706	1857	1687
7	750.506	749.498	[M+H]+	PE 21:2_16:4	C42H72NO8P	20220	MSDIAL-TandemMassSpectralAtlas-VS68-Pos_biocrf	-1.599	273	7241	7920	6663	6413	8014	6318	3781	3051	4154	3653	3534	3780
7.31	750.506	749.498	[M+H]+, [M-H]-	PE 21:2_16:4	C42H72NO8P	20120	MSDIAL-TandemMassSpectralAtlas-VS68-Pos_biocrf	-0.993	274.5	7607	7950	7378	8029	9677	7542	5355	5801	6006	6014	5072	5302
8.95	766.537	765.53	[M+H]+	PE 22:2_16:3	C43H76NO8P	20220	MSDIAL-TandemMassSpectralAtlas-VS68-Pos_biocrf	-1.136	278.2	27474	25452	22285	25936	29258	32789	20845	18705	27175	26227	20267	23497
9.57	766.537	765.53	[M+H]+	PE 22:2_16:3	C43H76NO8P	20220	MSDIAL-TandemMassSpectralAtlas-VS68-Pos_biocrf	-0.891	279.2	9739	10666	10625	9631	10497	10679	7177	7293	10334	10644	8845	8798
10.48	766.537	765.53	[M+H]+	PE 22:2_16:3	C43H76NO8P	20120	MSDIAL-TandemMassSpectralAtlas-VS68-Pos_biocrf	-1.408	272.3	2178	2771			2748	3645	3000		3561		2856
6.42	762.506	761.498	[M+H]+, [M-H]-	PE 22:3_16:4	C43H72NO8P	20120	MSDIAL-TandemMassSpectralAtlas-VS68-Pos_biocrf	-1.616	273.3	7421	6687	7552	6767	8618	7591	5060	4810	6547	5667	6434	6417
12.24	794.568	793.561	[M+H]+, [M-H]-	PE 24:1_16:4	C45H80NO8P	20120	MSDIAL-TandemMassSpectralAtlas-VS68-Pos_biocrf	-1.961	286.3	11953	10374	11611	10628	11935	12490	9670	9212	9999	9565	10195	10476
14.48	814.632	813.624	[M+H]+	PE 25:0_16:2	C46H88NO8P	20110	MSDIAL-TandemMassSpectralAtlas-VS68-Pos_biocrf	-0.283	297.9	3366	3820			3839		3419	2513	3622	3795	3329	3513
13.25	822.598	821.591	[M+H]+	PE 26:1_16:4	C47H84NO8P	10110	MSDIAL-TandemMassSpectralAtlas-VS68-Pos_biocrf	-3.5	296.9	3777	3332	3553	3920	4449	3986	3534		3411		3526	2690
15.13	816.647	815.639	[M+H]+	PE 27:0_14:1	C46H90NO8P	20110	MSDIAL-TandemMassSpectralAtlas-VS68-Pos_biocrf	-1.332	299.1	3379	3783	4683		2705	3424	2061	2933	3082	2600		3013
13.34	734.568	733.561	[M+H]+, [M-H]-	PE 9:0_26:0	C40H80NO8P	20210	MSDIAL-TandemMassSpectralAtlas-VS68-Pos_biocrf	-1.608	283.4	6298	6457	4732	5575	7107	5824	6210	4820	7499	7467	7514	7037

## Sheet: PI
Description: The signal intensity of the lipids from LC-MS in WT (samples: Z1-Z3) and alh-4(-) (samples: Z4-Z6) with two technical replicates for each sample. The following information is provided: retention time (RT), the measured m/z value (m/z meas.), the measured neutral mass (M meas.), ions, name, molecular formula, annotation quality (AQ) defined by MetaboScape version 5.0 (Bruker Daltonics…
										Z1		Z2		Z3		Z4		Z5		Z6
RT [min]	m/z meas.	M meas.	Ions	Name	Molecular Formula	AQ	Annotation Source	Δm/z [ppm]	CCS (Å²)	Z1-1 [merged]	Z1-2 [merged]	Z2-1 [merged]	Z2-2 [merged]	Z3-1 [merged]	Z3-2 [merged]	Z4-1 [merged]	Z4-2 [merged]	Z5-1 [merged]	Z5-2 [merged]	Z6-1 [merged]	Z6-2 [merged]
6.32	869.517	870.524	[M-H]-	PI 17:0_20:5	C46H79O13P	20210	MSDIAL-TandemMassSpectralAtlas-VS68-Neg_biocrf	-2.282	293.4	4720	4686	2526	2605	6392	5212	3663	3669	3793	3787		3702
6.59	869.517	870.525	[M-H]-	PI 17:0_20:5	C46H79O13P	20210	MSDIAL-TandemMassSpectralAtlas-VS68-Neg_biocrf	-1.48	293.5	12297	11935	6727	7907	13254	15119	8629	10657	8725	6663	8746	8275
5.83	900.559	882.524	[M+NH4]+, [M+Na]+, [M+H]+	PI 38:6	C47H79O13P	10120	MSDIAL-TandemMassSpectralAtlas-VS68-Pos_biocrf	-2.805	298.6	38798	36884	24011	23826	42660	42811	21828	21435	25072	24205	31086	30737
5.78	881.518	882.525	[M-H]-	PI 18:1_20:5	C47H79O13P	20210	MSDIAL-TandemMassSpectralAtlas-VS68-Neg_biocrf	-0.924	295.2	43296	41134	32095	30148	53962	57996	35002	35311	39478	39019	43817	40623
7.66	902.574	884.54	[M+NH4]+, [M+Na]+, [M+H]+	PI 38:5	C47H81O13P	20220	MSDIAL-TandemMassSpectralAtlas-VS68-Pos_biocrf	-1.162	301.4	43501	38249	22999	23208	48810	49296	33986	32645	33151	33529	39639	40773

## Sheet: PS
Description: The signal intensity of the lipids from LC-MS in WT (samples: Z1-Z3) and alh-4(-) (samples: Z4-Z6) with two technical replicates for each sample. The following information is provided: retention time (RT), the measured m/z value (m/z meas.), the measured neutral mass (M meas.), ions, name, molecular formula, annotation quality (AQ) defined by MetaboScape version 5.0 (Bruker Daltonics…
										Z1		Z2		Z3		Z4		Z5		Z6
RT [min]	m/z meas.	M meas.	Ions	Name	Molecular Formula	AQ	Annotation Source	Δm/z [ppm]	CCS (Å²)	Z1-1 [merged]	Z1-2 [merged]	Z2-1 [merged]	Z2-2 [merged]	Z3-1 [merged]	Z3-2 [merged]	Z4-1 [merged]	Z4-2 [merged]	Z5-1 [merged]	Z5-2 [merged]	Z6-1 [merged]	Z6-2 [merged]
8.18	810.526	809.519	[M+H]+	PS 16:0_22:5	C44H76NO10P	20120	MSDIAL-TandemMassSpectralAtlas-VS68-Pos_biocrf	-0.492	284	3977	4663	920		4490	3682	1567		1316	1873	2768	2392
10.4	832.509	833.516	[M-H]-	PS 20:2_20:5	C46H76NO10P	10110	MSDIAL-TandemMassSpectralAtlas-VS68-Neg_biocrf	-5.117	292.1	3595	4100	2764	4387	4315	3760	4577	5233	5263	4619	5647	4871

## Sheet: ether linked phospholipid
Description: The signal intensity of the lipids from LC-MS in WT (samples: Z1-Z3) and alh-4(-) (samples: Z4-Z6) with two technical replicates for each sample. The following information is provided: retention time (RT), the measured m/z value (m/z meas.), the measured neutral mass (M meas.), ions, name, molecular formula, annotation quality (AQ) defined by MetaboScape version 5.0 (Bruker Daltonics…
										Z1		Z2		Z3		Z4		Z5		Z6
RT [min]	m/z meas.	M meas.	Ions	Name	Molecular Formula	AQ	Annotation Source	Δm/z [ppm]	CCS (Å²)	Z1-1 [merged]	Z1-2 [merged]	Z2-1 [merged]	Z2-2 [merged]	Z3-1 [merged]	Z3-2 [merged]	Z4-1 [merged]	Z4-2 [merged]	Z5-1 [merged]	Z5-2 [merged]	Z6-1 [merged]	Z6-2 [merged]
14.13	746.605	745.595	[M+H]+, [M+Na]+	PE O-15:0_22:1	C42H84NO7P	20120	MSDIAL-TandemMassSpectralAtlas-VS68-Pos_biocrf	-1.718	286	54595	57882	40801	43937	52660	53339	29184	29306	26108	27214	29187	28876
14.28	746.605	745.598	[M+H]+	PE O-15:0_22:1	C42H84NO7P	20220	MSDIAL-TandemMassSpectralAtlas-VS68-Pos_biocrf	-0.885	286.2	9248	9966	7267	8028	10596	8561	6153	6941	5477	5263	6233	6736
13.17	716.557	717.564	[M-H]-	PE O-17:0_18:1	C40H80NO7P	10220	MSDIAL-TandemMassSpectralAtlas-VS68-Neg_biocrf	-3.894	270.4	19388	18803	16440	18523	20925	22437	14967	12961	10592	10533	12734	13242
12.31	716.558	715.552	[M+H]+, [M+Na]+	PE O-17:0_18:2	C40H78NO7P	20120	MSDIAL-TandemMassSpectralAtlas-VS68-Pos_biocrf	-1.507	276	13243	13237	11551	12065	12135	11105	6081	6334	6621	5344	5902	6261
12.25	714.542	715.55	[M-H]-	PE O-17:0_18:2	C40H78NO7P	10110	MSDIAL-TandemMassSpectralAtlas-VS68-Neg_biocrf	-2.942	268.7	6869	7326	6181	5657	6706	6495	4408	3809	3564	3945	3848	3974
12.45	702.543	701.535	[M+H]+	PE O-17:1_17:1	C39H76NO7P	20110	MSDIAL-TandemMassSpectralAtlas-VS68-Pos_biocrf	-0.691	274.4	9505	8903	4845	6099	8681	6892	4647	4644	4417	4879	5541	4415
13.43	718.573	717.566	[M+H]+, [M-H]-	PE O-17:1_18:0	C40H80NO7P	20220	MSDIAL-TandemMassSpectralAtlas-VS68-Pos_biocrf	-1.743	280.9	28053	27725	20874	20883	28763	25307	17417	16762	17816	18718	18835	17133
12.8	716.557	715.549	[M+H]+	PE O-17:1_18:1	C40H78NO7P	20120	MSDIAL-TandemMassSpectralAtlas-VS68-Pos_biocrf	-1.234	276.9	2363	654	1641	1735	2409	2182	1498	1609	1217	1491	1656	1276
13	716.558	715.551	[M+H]+	PE O-17:1_18:1	C40H78NO7P	20220	MSDIAL-TandemMassSpectralAtlas-VS68-Pos_biocrf	-1.212	276.7	60556	60408	49284	39733	55722	53715	30235	28834	26023	26333	27385	25999
12.95	714.543	715.55	[M-H]-	PE O-17:1_18:1	C40H78NO7P	20120	MSDIAL-TandemMassSpectralAtlas-VS68-Neg_biocrf	-2.104	270.8	32760	26860	21192	24660	30543	30078	18102	16203	14595	14674	17088	16518
12.01	714.544	713.537	[M+H]+, [M+Na]+	PE O-17:1_18:2	C40H76NO7P	20110	MSDIAL-TandemMassSpectralAtlas-VS68-Pos_biocrf	0.352	274.1	11438	10860	9459	9102	11618	11072	4032	4744	5172	3642	5225	4316
11.96	712.527	713.534	[M-H]-	PE O-17:1_18:2	C40H76NO7P	20120	MSDIAL-TandemMassSpectralAtlas-VS68-Neg_biocrf	-2.147	269.3	6930	7345	5390	5656	6770	7773	3882	3759	3236	3276	3797	3497
13.38	744.589	743.58	[M+H]+, [M+Na]+	PE O-17:1_20:1	C42H82NO7P	20120	MSDIAL-TandemMassSpectralAtlas-VS68-Pos_biocrf	-1.963	283.5	55983	57317	45831	42286	57392	58189	28916	29715	31053	32240	30371	29684
12.29	738.543	739.55	[M-H]-	PE O-17:1_20:3	C42H78NO7P	20110	MSDIAL-TandemMassSpectralAtlas-VS68-Neg_biocrf	-2.154	274.7	5144	4455	3984	4012	4640	5030	2296	2737	2378	2526	2426	2325
11.25	738.542	737.534	[M+H]+	PE O-17:1_20:4	C42H76NO7P	20110	MSDIAL-TandemMassSpectralAtlas-VS68-Pos_biocrf	-2.248	276.5	3376	3172	2967	3594	3939	4001	1111	1390	1073	1079	1285	1170
11.7	738.543	737.536	[M+H]+	PE O-17:1_20:4	C42H76NO7P	20210	MSDIAL-TandemMassSpectralAtlas-VS68-Pos_biocrf	-0.239	277.3	3512	3669	2844	3112	2779	3036	1324	1192	1361	1544	1386	1503
10.31	736.528	735.521	[M+H]+	PE O-17:1_20:5	C42H74NO7P	20120	MSDIAL-TandemMassSpectralAtlas-VS68-Pos_biocrf	0.554	275.5	7146	5662	5922	5513	6041	6660	2345	2112	2008	2158	2373	2281
11.18	764.556	763.549	[M+H]+	PE O-17:1_22:5	C44H78NO7P	20210	MSDIAL-TandemMassSpectralAtlas-VS68-Pos_biocrf	-2.615	281.8	4159	3888	4481	2969	4606	3610	1614		2312	1997	1624	1853
12.55	742.574	741.567	[M+H]+, [M+Na]+	PE O-17:2_20:1	C42H80NO7P	20120	MSDIAL-TandemMassSpectralAtlas-VS68-Pos_biocrf	-0.016	280.6	11095	11829	11701	8950	9968	10203	5905	4797	5467	6325	6053	6652
12.98	690.542	691.549	[M-H]-	PE O-18:0_15:0	C38H78NO7P	10120	MSDIAL-TandemMassSpectralAtlas-VS68-Neg_biocrf	-3.112	265.6	3964	3980	2980	3767	4550	3781	2655	3076	2872	3271	3328	2990
14.25	744.587	745.595	[M-H]-	PE O-18:0_19:1	C42H84NO7P	10110	MSDIAL-TandemMassSpectralAtlas-VS68-Neg_biocrf	-4.112	276.9	7020	6899	5166	5421	7215	6391	5045	4300	4494	4343	4833	3598
13.79	756.59	757.597	[M-H]-	PE O-18:0_20:2	C43H84NO7P	20120	MSDIAL-TandemMassSpectralAtlas-VS68-Neg_biocrf	-2.185	278.9	10241	9861	9046	7757	9651	9981	10467	10878	8905	9305	9043	9146
12.8	690.543	689.536	[M+H]+	PE O-18:1_15:0	C38H76NO7P	20220	MSDIAL-TandemMassSpectralAtlas-VS68-Pos_biocrf	0.177	275.4	8990	7245	6319	4936	7327	8443	3576	3374	3561	4495	4889	4377
12.75	688.527	689.535	[M-H]-	PE O-18:1_15:0	C38H76NO7P	20120	MSDIAL-TandemMassSpectralAtlas-VS68-Neg_biocrf	-1.83	266.4	6695	6242	4918	5361	7937	6535	3774	3662	3575	3922	4969	4484
12.4	700.527	701.534	[M-H]-	PE O-18:1_16:1	C39H76NO7P	20210	MSDIAL-TandemMassSpectralAtlas-VS68-Neg_biocrf	-2.203	267.5	5665	6055	3837	3745	5795	5427	4252	2912	2961	3523	3840	3448
13.22	716.559	715.551	[M+H]+, [M+Na]+	PE O-18:1_17:1	C40H78NO7P	20120	MSDIAL-TandemMassSpectralAtlas-VS68-Pos_biocrf	-0.293	278.8	22458	22307	18075	17087	21522	19540	13286	13926	11202	14979	15975	13793
13.51	730.574	729.567	[M+H]+	PE O-18:1_18:1	C41H80NO7P	20120	MSDIAL-TandemMassSpectralAtlas-VS68-Pos_biocrf	-0.82	273	10576				11290			6970	10986	10206	9877
13.51	730.575	729.567	[M+H]+, [M-H]-	PE O-18:1_18:1	C41H80NO7P	20120	MSDIAL-TandemMassSpectralAtlas-VS68-Pos_biocrf	0.055	280.3	411290	385963	287675	296345	382812	374333	257487	243129	304254	312335	297850	292482
12.69	728.558	727.55	[M+H]+, [M+Na]+	PE O-18:1_18:2	C41H78NO7P	20220	MSDIAL-TandemMassSpectralAtlas-VS68-Pos_biocrf	-0.98	277.4	72682	76080	58969	58297	69542	61347	46380	43177	49243	45106	53198	51128
12.64	726.543	727.551	[M-H]-	PE O-18:1_18:2	C41H78NO7P	20220	MSDIAL-TandemMassSpectralAtlas-VS68-Neg_biocrf	-1.1	272.9	43553	43697	33503	35325	41722	41842	35594	36752	34018	34392	34214	31538
11.73	726.542	725.535	[M+H]+	PE O-18:1_18:3	C41H76NO7P	20120	MSDIAL-TandemMassSpectralAtlas-VS68-Pos_biocrf	-1.218	275.3	4530	6111	4083	4662	4020	4398	2504	3678	3944	3358	2890	3179
11.93	726.543	725.536	[M+H]+	PE O-18:1_18:3	C41H76NO7P	20120	MSDIAL-TandemMassSpectralAtlas-VS68-Pos_biocrf	-0.007	275.9	9881	8962	8370	9075	11327	10391	5848	6426	6535	7282	7651	8417
11.87	724.527	725.534	[M-H]-	PE O-18:1_18:3	C41H76NO7P	20120	MSDIAL-TandemMassSpectralAtlas-VS68-Neg_biocrf	-1.918	271.5	6392	8870	5684	6230	6530	6978	5107	6984	5860	5721	7038	5591
14.13	744.589	743.582	[M+H]+	PE O-18:1_19:1	C42H82NO7P	20120	MSDIAL-TandemMassSpectralAtlas-VS68-Pos_biocrf	-1.431	284.2	11014	10591							6433	7165	6329
13.23	742.574	741.567	[M+H]+, [M+Na]+	PE O-18:1_19:2	C42H80NO7P	20110	MSDIAL-TandemMassSpectralAtlas-VS68-Pos_biocrf	-0.849	281.2	21448	18366	16762	16722	19516	21874	12303	9442	10502	9814	11827	11493
14.34	758.608	757.6	[M+H]+	PE O-18:1_20:1	C43H84NO7P	20210	MSDIAL-TandemMassSpectralAtlas-VS68-Pos_biocrf	2.38	286.7	13680	12134	9135	8384	11260	11655	6584	7349	6332	7525	7941	7628
13.64	756.587	755.579	[M+H]+	PE O-18:1_20:2	C43H82NO7P	10120	MSDIAL-TandemMassSpectralAtlas-VS68-Pos_biocrf	-4.592	283.7	16970	15871	12582	12424	15342	16655	17174	16275	16926	17818	17681	16396
12.08	752.558	751.553	[M+H]+, [M+Na]+	PE O-18:1_20:4	C43H78NO7P	20120	MSDIAL-TandemMassSpectralAtlas-VS68-Pos_biocrf	-1.269	280.7	34418	37274	28448	29159	35577	35502	17215	14428	21332	18698	18685	18986
12.01	750.543	751.55	[M-H]-	PE O-18:1_20:4	C43H78NO7P	20120	MSDIAL-TandemMassSpectralAtlas-VS68-Neg_biocrf	-1.462	276.8	22424	20914	17989	16961	20745	19608	14372	13432	12320	12832	14509	11352
11.39	750.542	749.535	[M+H]+, [M+Na]+, [M-H]-	PE O-18:1_20:5	C43H76NO7P	20220	MSDIAL-TandemMassSpectralAtlas-VS68-Pos_biocrf	-1.386	279.1	85073	83487	65144	65029	85368	84246	46659	44211	43694	46340	44892	48753
12.36	728.558	727.551	[M+H]+	PE O-18:2_18:1	C41H78NO7P	20220	MSDIAL-TandemMassSpectralAtlas-VS68-Pos_biocrf	-1.12	277.4	16014	15127	11785	12587	17748	13565	8676	7517	10573	9706	9247	9803
14.09	744.59	745.597	[M-H]-	PE O-19:0_18:1	C42H84NO7P	20210	MSDIAL-TandemMassSpectralAtlas-VS68-Neg_biocrf	-2.125	277	32915	27732	22240	21970	31924	25231	20451	17086	17803	14979	17212	17763
14.47	758.602	759.61	[M-H]-	PE O-19:0_19:1	C43H86NO7P	10110	MSDIAL-TandemMassSpectralAtlas-VS68-Neg_biocrf	-6.116	280.5	5132	5794	3035	3248	4936	4408	3141	3158	2924	2628	2508	2590
13.66	768.594	769.602	[M-H]-	PE O-19:0_20:3	C44H84NO7P	10120	MSDIAL-TandemMassSpectralAtlas-VS68-Neg_biocrf	4.314	289.9	3143	3557	4382	3779	3193	3614	1960		1076	1535
13.8	744.586	743.579	[M+H]+	PE O-19:1_18:1	C42H82NO7P	10210	MSDIAL-TandemMassSpectralAtlas-VS68-Pos_biocrf	-5.183	283.9	4379	3960	3893	3407	3625	4112	1935	1653		1810	2570
13.96	744.589	743.582	[M+H]+, [M-H]-	PE O-19:1_18:1	C42H82NO7P	20210	MSDIAL-TandemMassSpectralAtlas-VS68-Pos_biocrf	-1.42	283.6	95738	90067	77233	65126	87053	86115	47486	50294	40013	42885	50977	46983
13.96	744.588	743.581	[M+H]+	PE O-19:1_18:1	C42H82NO7P	20110	MSDIAL-TandemMassSpectralAtlas-VS68-Pos_biocrf	-2.458	275.8	4388		3501	3208	3744						3191	2399
13.34	742.574	743.581	[M-H]-	PE O-19:1_18:1	C42H82NO7P	20220	MSDIAL-TandemMassSpectralAtlas-VS68-Neg_biocrf	-1.972	275.3	34224	30186	23847	25615	34336	31806	19888	17814	19492	20975	21703	20644
14.09	742.572	743.579	[M-H]-	PE O-19:1_18:1	C42H82NO7P	10120	MSDIAL-TandemMassSpectralAtlas-VS68-Neg_biocrf	-5.664	277.3	6800	7385	5589		6517			5987	5102	5015	5354	5251
12.47	740.557	741.565	[M-H]-	PE O-19:1_18:2	C42H80NO7P	10120	MSDIAL-TandemMassSpectralAtlas-VS68-Neg_biocrf	-3.281	273.9	6288	7275	4762	4265	5090	5324	3917	4114	3174	4261	4043	3839
13.18	740.559	741.566	[M-H]-	PE O-19:1_18:2	C42H80NO7P	20110	MSDIAL-TandemMassSpectralAtlas-VS68-Neg_biocrf	-1.398	275.7	11931	12139	11308	9252	11556	12474	8566	8529	7126	6638	7537	7366
13.82	758.604	757.597	[M+H]+	PE O-19:1_19:1	C43H84NO7P	10220	MSDIAL-TandemMassSpectralAtlas-VS68-Pos_biocrf	-2.91	286.1	17546	16135	14897	11207	16062	17588	15040	13868	13981	12889	15465	14520
14.31	756.59	757.597	[M-H]-	PE O-19:1_19:1	C43H84NO7P	20110	MSDIAL-TandemMassSpectralAtlas-VS68-Neg_biocrf	-2.028	280.3	8085	8293	6230	5548	8433	8995	6090	5349	5373	6168	5186	4581
13.46	768.59	767.583	[M+H]+	PE O-19:1_20:3	C44H82NO7P	20120	MSDIAL-TandemMassSpectralAtlas-VS68-Pos_biocrf	-0.494	286.2	11402	11374	10162	9409	9705	10374	5289	4499	5131	4309	5946	5383
13.41	766.574	767.581	[M-H]-	PE O-19:1_20:3	C44H82NO7P	10120	MSDIAL-TandemMassSpectralAtlas-VS68-Neg_biocrf	-2.72	281.1	6848	6819	5118	5522	6519	5558	3610	2979	3078	2976	2788	2718
12.73	766.571	765.564	[M+H]+	PE O-19:1_20:4	C44H80NO7P	10110	MSDIAL-TandemMassSpectralAtlas-VS68-Pos_biocrf	-4.37	284.2	8452	7346	6148	5259	6648	7147	3492	3212	2756	2539	2433	2804
12.18	764.558	763.55	[M+H]+, [M-H]-	PE O-19:1_20:5	C44H78NO7P	20220	MSDIAL-TandemMassSpectralAtlas-VS68-Pos_biocrf	-1.634	282.8	20700	19060	18490	16593	21711	19320	9063	9093	7180	7747	9965	9306
12.95	742.571	741.565	[M+H]+, [M+Na]+, [M-H]-	PE O-19:2_18:1	C42H80NO7P	10110	MSDIAL-TandemMassSpectralAtlas-VS68-Pos_biocrf	-4.481	280.5	20711	19750	15593	15134	19201	20963	7871	6103	6004	6893	7902	7412
11.95	740.56	739.552	[M+H]+	PE O-19:2_18:2	C42H78NO7P	20110	MSDIAL-TandemMassSpectralAtlas-VS68-Pos_biocrf	0.965	277.7	3304	2931	2821	2340	3487	3995	1511	1251	1202	1240	1344	1085
13.44	756.59	755.582	[M+H]+	PE O-20:2_18:1	C43H82NO7P	20210	MSDIAL-TandemMassSpectralAtlas-VS68-Pos_biocrf	-1.033	284.1	13761	13673	9508	10958	14816	13828	5999	5493	7495	6923	6423	7734
13.4	754.574	755.581	[M-H]-	PE O-20:2_18:1	C43H82NO7P	20120	MSDIAL-TandemMassSpectralAtlas-VS68-Neg_biocrf	-2.002	278.9	8275	7423	6140	6262	8423	7953	5148	3579	4984	4937	5109	4482
12.45	766.573	765.566	[M+H]+	PE O-22:5_17:0	C44H80NO7P	20120	MSDIAL-TandemMassSpectralAtlas-VS68-Pos_biocrf	-1.76	284.5	7250	6935	5745	5641	5997	7372	3155	3352	3396	3094	3855	3696
2.14	522.355	521.348	[M+H]+	PC O-18:1	C26H52NO7P	20120	MSDIAL-TandemMassSpectralAtlas-VS68-Pos_biocrf	0.15	232.4	3852	4334	4649	5040	8058	7143	6291		4711	4409	8814	6786
12.95	776.562	775.555	[M+H]+	PC O-37:7	C45H78NO7P	10120	MSDIAL-TandemMassSpectralAtlas-VS68-Pos_biocrf	4.719	288.2	5918	6024	5909	878	7146	6681	4354	5062	5173	4779	4373	5548

## Sheet: sphingolipid
Description: The signal intensity of the lipids from LC-MS in WT (samples: Z1-Z3) and alh-4(-) (samples: Z4-Z6) with two technical replicates for each sample. The following information is provided: retention time (RT), the measured m/z value (m/z meas.), the measured neutral mass (M meas.), ions, name, molecular formula, annotation quality (AQ) defined by MetaboScape version 5.0 (Bruker Daltonics…
										Z1		Z2		Z3		Z4		Z5		Z6
RT [min]	m/z meas.	M meas.	Ions	Name	Molecular Formula	AQ	Annotation Source	Δm/z [ppm]	CCS (Å²)	Z1-1 [merged]	Z1-2 [merged]	Z2-1 [merged]	Z2-2 [merged]	Z3-1 [merged]	Z3-2 [merged]	Z4-1 [merged]	Z4-2 [merged]	Z5-1 [merged]	Z5-2 [merged]	Z6-1 [merged]	Z6-2 [merged]
1.42	602.43	1202.85	[M+H+H]2+	GalNAcbeta1-4Galbeta1-4Glcbeta-Cer(d18:1/26:1(17Z))	C64H118N2O18	10100	sphingolipids [SP] from LIPID MAPS	5.975	440.1	2288	1763	4137	4445	5932	6335	14900	12089	6928	7728	3559	2676
2.99	564.446	563.439	[M+H]+	2-glycosyl-23-amino-3,22-dihydroxytetracosane	C30H61NO8	20100	sphingolipids [SP] from LIPID MAPS	-1.009	243.3	3598	3658	2408	2513	3075	2764	3880	3378	4373	4181	3325	3629
8.35	526.483	525.475	[M+H]+	N-(tetradecanoyl)-6R-hydroxy-sphing-4E-enine	C32H63NO4	20000	sphingolipids [SP] from LIPID MAPS	-0.633	251.4		727					1120	1403	1315	710		1204
8.4	600.468	599.46	[M+H]+	N-(3E-hexadecenoyl)-deoxysphing-4-enine-1-sulfonate	C34H65NO5S	20000	sphingolipids [SP] from LIPID MAPS	3.149	243.5		1015	1084		1407	1258	1489	1088	1047	1709	1346	1433
10.9	600.468	599.46	[M+H]+	N-(3E-hexadecenoyl)-deoxysphing-4-enine-1-sulfonate	C34H65NO5S	10000	sphingolipids [SP] from LIPID MAPS	3.369	245.2			1897	2398	1283	1164	2182	1707	1617	1115	1269	2738
10.92	554.514	553.507	[M+H]+	N-(2-hydroxy-eicosanoyl)-tetradecasphing-4-enine	C34H67NO4	20000	sphingolipids [SP] from LIPID MAPS	-0.215	257.1	1452	1354	908	1066	1191	987	2009	1961	1142	1089	904	2152
13.03	590.548	589.541	[M+H]+	N-(11Z-eicosenoyl)-4E,14Z-sphingadienine	C38H71NO3	10100	sphingolipids [SP] from LIPID MAPS	-4.904	260	15032	17471	14769	14616	15718	17523	20412	16332	19113	17753	16631	21252
13.04	600.468	599.46	[M+H]+	N-(3E-hexadecenoyl)-deoxysphing-4-enine-1-sulfonate	C34H65NO5S	20000	sphingolipids [SP] from LIPID MAPS	3.162	243.3	1432	2140	1678	1763	1538	1604	1363	1193	1235	1120	1301	2270
13.05	658.509	657.502	[M+H]+	(2S,3R,4E,8E)-3-Hydroxy-2-[methyl(stearoyl)amino]-4,8-octadecadien-1-yl hydrogen sulfate	C37H71NO6S	20000	sphingolipids [SP] from LIPID MAPS	2.896	254.4	1057	1290	2845	1659	1468	1348	2164	2210	2006	1235	1333	2347
13.08	596.596	595.589	[M+H]+	N-(eicosanoyl)-sphinganine	C38H77NO3	20000	sphingolipids [SP] from LIPID MAPS	-2.205	270.8	923	920	1023		1014	878	722	1475	941	794	937	856
13.23	731.604	730.597	[M+H]+	N-(octadecanoyl)-sphing-4-enine-1-phosphocholine	C41H83N2O6P	20100	sphingolipids [SP] from LIPID MAPS	-2.377	286.7	9177	8271	4958	5606	8732	7600	6135	5941	6597	7431	6239	6604
14.43	600.555	599.548	[M+H]+	N-(2-hydroxyoctadecanoyl)-4R-hydroxysphinganine	C36H73NO5	20200	sphingolipids [SP] from LIPID MAPS	-1.073	260.6	18466	17696	15590	15376	16108	17022	12285	12620	13246	10706	15645	12281
14.98	638.644	637.636	[M+H]+	N-(tricosanoyl)-sphinganine	C41H83NO3	20200	sphingolipids [SP] from LIPID MAPS	-1.526	280	6105	5442	4831	5074	5436	5961	3995	4617	4995	3910	5009
15.14	714.586	713.578	[M+H]+	N-(eicosanoyl)-1-beta-glucosyl-pentadecasphing-4-enine	C41H79NO8	10000	sphingolipids [SP] from LIPID MAPS	-3.204	289.8	1047	322	806	592		676			793	588	1167	1040
16.45	658.509	657.502	[M+H]+	(2S,3R,4E,8E)-3-Hydroxy-2-[methyl(stearoyl)amino]-4,8-octadecadien-1-yl hydrogen sulfate	C37H71NO6S	20000	sphingolipids [SP] from LIPID MAPS	2.44	253.5	3084		2685	2305	2496	2062	2329	2331	2194	1821	2573	2450
16.54	668.654	667.647	[M+H]+	N-(24-hydroxytetracosanoyl)-sphinganine	C42H85NO4	20100	sphingolipids [SP] from LIPID MAPS	-2.161	279.2	11752	8725	9098	9781		10122	8594	6172	8241	8962	7971	7407
16.81	708.686	707.678	[M+H]+	N-(27-hydroxy-heptacosanoyl)-sphing-4-enine	C45H89NO4	20200	sphingolipids [SP] from LIPID MAPS	-1.129	285.5	91545	79376	75297	69902	73306	55185	64935	60459	74193	62394	65891	62242
17.54	658.509	657.502	[M+H]+	(2S,3R,4E,8E)-3-Hydroxy-2-[methyl(stearoyl)amino]-4,8-octadecadien-1-yl hydrogen sulfate	C37H71NO6S	20000	sphingolipids [SP] from LIPID MAPS	2.127	254.4	2086	2351	2782	1989	1591	2858			1984	2370	2521	2356
17.62	659.513	658.505	[M+H]+	N-(11Z-eicosenoyl)-tetradecasphing-4-enine-1-phosphoethanolamine	C36H71N2O6P	20000	sphingolipids [SP] from LIPID MAPS	0.755	253.9	805	767	1000	849	824	1115	1258	972			1395	1038
18.34	1016.96	1015.95	[M+H]+	N-(29-(9Z,12Z-octadecadienoyloxy)-nonacosanoyl)-4R-hydroxysphinganine	C65H125NO6	20100	sphingolipids [SP] from LIPID MAPS	-0.318	347.8	6427	6832	6101	6640	5294	5947	4817	4551	5692	6074	7699	6336
1.09	288.29	287.282	[M+H]+	heptadecasphinganine	C17H37NO2	20100	sphingolipids [SP] from LIPID MAPS	-0.633	188.6	2456	1951	2150	1941	1893	1859	2198	2691	3419	2428	3011	2617
1.36	288.29	287.282	[M+H]+	heptadecasphinganine	C17H37NO2	20100	sphingolipids [SP] from LIPID MAPS	-0.674	188.5			3237	3888	6501	7544	4640	7311	4972	3655	5420	7576
8.32	806.566	805.559	[M+H]+	N-(dodecanoyl)-1-b-lactosyl-sphing-4-enine	C42H79NO13	10000	sphingolipids [SP] from LIPID MAPS	4.752	294.5		2372		2078		3121	2564	1758	2925		1711	1881
12.2	733.584	732.577	[M+H]+	N-(2-hydroxy-tetracosanoyl)-tetradecasphing-4-enine-1-phosphoethanolamine	C40H81N2O7P	20000	sphingolipids [SP] from LIPID MAPS	-2.206	285.7	2969	3118	2273	1925	3178	2590	1997	2148	1767	1969	1844	1609
12.4	772.628	771.619	[M+H]+, [M+Na]+	N-(2R-hydroxyicosanoyl)-1-beta-glucosyl-8Z-octadecasphingenine	C44H85NO9	20200	sphingolipids [SP] from LIPID MAPS	-2.485	295	16441	16306	14236	13307	16379	17007	11737	11376	9144	10420	10753	11667
12.51	804.654	803.647	[M+H]+	N-(2R-hydroxydocosanoyl)-1-beta-glucopyranosyl-4R-hydroxy-15-methyl-hexadecasphinganine	C45H89NO10	20100	sphingolipids [SP] from LIPID MAPS	-1.683	301.3	5457	7080	4739	6591	7076	6275	3487	2617	3424	3549	3831	3834
12.55	526.484	525.476	[M+H]+	N-(tetradecanoyl)-6R-hydroxy-sphing-4E-enine	C32H63NO4	20000	sphingolipids [SP] from LIPID MAPS	1.378	251.5	755			1033	899	1121	959	1167			1245	956
12.65	700.567	699.56	[M+H]+	N-(hexadecanoyl)-1-beta-glucosyl-sphing-4-enine	C40H77NO8	10000	sphingolipids [SP] from LIPID MAPS	-7.099	271.7	1321		1259			1077		1747		765	1575	1104
12.98	672.542	671.535	[M+H]+	N-(tetradecanoyl)-1-beta-glucosyl-sphing-4-enine	C38H73NO8	20000	sphingolipids [SP] from LIPID MAPS	1.713	273.2			512		518	642		672	864	831	448
13	786.644	785.636	[M+H]+, [M+H-H2O]+, [M+Na]+	N-(2R-hydroxyheneicosanoyl)-1-beta-glucosyl-8E-octadecasphingenine	C45H87NO9	20200	sphingolipids [SP] from LIPID MAPS	-2.194	297.2	38657	42370	39465	37745	37012	38288	29725	34668	30766	35330	39231	29591
13.03	814.546	813.538	[M+H]+	N-(2-hydroxyhexadecanoyl)-4R-hydroxysphinganine-1-phospho-(1'-myo-inositol)	C40H80NO13P	20000	sphingolipids [SP] from LIPID MAPS	2.04	288.6	2379	1696	1640		1732	2288	2100	1822		2666	2053	3083
13.01	728.605	727.598	[M+H]+	N-(octadecanoyl)-1-beta-glucosyl-sphing-4-enine	C42H81NO8	20000	sphingolipids [SP] from LIPID MAPS	2.356	285.4	637	1469	1180	1315	967	1406	862	1670	1036	1088	1009	1515
13.02	526.484	525.477	[M+H]+	N-(tetradecanoyl)-6R-hydroxy-sphing-4E-enine	C32H63NO4	20000	sphingolipids [SP] from LIPID MAPS	1.871	250.2	681	1056	1029	795	723	563	937		1266	1358	756	849
13.04	686.557	685.55	[M+H]+	N-(octadecanoyl)-1-beta-glucosyl-pentadecasphing-4-enine	C39H75NO8	20000	sphingolipids [SP] from LIPID MAPS	1.345	276.2	1875	1174		1099		1474	859	990	823	1435	969	953
13.04	714.587	713.58	[M+H]+	N-(eicosanoyl)-1-beta-glucosyl-pentadecasphing-4-enine	C41H79NO8	20000	sphingolipids [SP] from LIPID MAPS	-1.083	291.2	1328	1175	1323	966		1024	1381	1274	1821	1558	1150	1399
13.07	598.575	597.568	[M+H]+	N-(nonadecanoyl)-4R-hydroxysphinganine	C37H75NO4	10000	sphingolipids [SP] from LIPID MAPS	-3.364	269.7	1412	1052	985	962	1726	978	1337	1352	2100	1649	1724	1126
13.16	592.566	609.569	[M+H-H2O]+	N-(2-hydroxy-tetracosanoyl)-tetradecasphing-4-enine	C38H75NO4	20100	sphingolipids [SP] from LIPID MAPS	-0.909	270.4	22606	20899	17205	15380	19607	21019	11749	14647	10763	12365	13123	12940
13.15	610.577	609.569	[M+H]+	N-(2-hydroxy-tetracosanoyl)-tetradecasphing-4-enine	C38H75NO4	20100	sphingolipids [SP] from LIPID MAPS	-0.271	270.8	30136	24567	25277	26560	28466	23340	17044	16486	17448	16960	13530	17792
13.2	824.559	823.552	[M+H]+	N-(2-hydroxy-octadecanoyl)-1-beta-(3'-sulfo)-glucosyl-sphing-4-enine	C42H81NO12S	10100	sphingolipids [SP] from LIPID MAPS	5.005	289.6	4728	4610	5452	6012	5801	5669		2995	3896	2973	3311	4071
13.21	642.602	641.595	[M+H]+, [M+Na]+	N-(2R-hydroxytricosanoyl)-4R-hydroxy-14-methyl-pentadecasphinganine	C39H79NO5	20100	sphingolipids [SP] from LIPID MAPS	-1.505	277.7	21274	25418	18063	17426	22117	20936	8190	6117	7479	7319	7809	7676
13.46	586.54	585.533	[M+H]+	N-(2-hydroxyheptadecanoyl)-4R-hydroxysphinganine	C35H71NO5	20100	sphingolipids [SP] from LIPID MAPS	-1.2	258.8	8472	9032	5885	7413	7961	7979	9152	9951	8293	8678	8864	7903
13.5	800.659	799.651	[M+H]+, [M+Na]+, [M+H-H2O]+	N-(2R-hydroxydocosanoyl)-1-beta-glucosyl-8E-octadecasphingenine	C46H89NO9	10200	sphingolipids [SP] from LIPID MAPS	-3.189	299.7	20968	23274	18092	17391	21944	19378	10835	10687	9460	10687	11643	11380
13.55	626.608	625.6	[M+H]+	N-(heneicosanoyl)-4R-hydroxysphinganine	C39H79NO4	20200	sphingolipids [SP] from LIPID MAPS	-0.669	275	8076	6956	7403			5947	11601	13768	13854	13846	15638	15342
13.58	594.582	593.574	[M+H]+, [M+H-H2O]+	N-(eicosanoyl)-sphing-4-enine	C38H75NO3	20200	sphingolipids [SP] from LIPID MAPS	-0.15	268.1	10897	10873	8668	10052	10141	10756	13057	12708	15183	13584	16064	16272
13.57	832.684	831.679	[M+H]+, [M+Na]+	N-(2R-hydroxytricosanoyl)-1-beta-glucopyranosyl-4R-hydroxy-16-methyl-heptadecasphinganine	C47H93NO10	20200	sphingolipids [SP] from LIPID MAPS	-2.343	306.7	10511	10829	9588	9193	12424	11661	7230	5721	6366	7119	5628	7093
13.65	646.574	623.584	[M+Na]+	N-(heneicosanoyl)-6R-hydroxy-sphing-4E-enine	C39H77NO4	20100	sphingolipids [SP] from LIPID MAPS	-1.21	272.5	14689	13330	13276	14324	15778	15534	13593	14138	13876	12980	13429	13506
13.65	624.592	623.585	[M+H]+	N-(heneicosanoyl)-6R-hydroxy-sphing-4E-enine	C39H77NO4	20200	sphingolipids [SP] from LIPID MAPS	-0.501	274.5	88410	85221	75006	69161	81672	82969	55078	54295	59210	62759	64010	61615
13.65	606.582	623.585	[M+H-H2O]+	N-(heneicosanoyl)-6R-hydroxy-sphing-4E-enine	C39H77NO4	20200	sphingolipids [SP] from LIPID MAPS	-0.818	273.8	52940	50871	47144	42801	48862	51892	32316	32569	37161	40232	38279	36512
13.69	656.618	655.61	[M+H]+	N-(2-hydroxydocosanoyl)-4R-hydroxysphinganine	C40H81NO5	20100	sphingolipids [SP] from LIPID MAPS	-1.771	280.5	18302	19662	15688	16169	15708	16937	4389	4529	3204	4251	5089
13.79	572.525	571.517	[M+H]+	N-(2-hydroxyhexadecanoyl)-4R-hydroxysphinganine	C34H69NO5	20100	sphingolipids [SP] from LIPID MAPS	-0.247	255.2	10522	10878	9112	9445	9408	10069	4174	4238	4916	4724	5774	5017
13.9	626.571	625.564	[M+H]+	N-(2-hydroxyeicosanoyl)-6R-hydroxy-sphing-4E-enine	C38H75NO5	20100	sphingolipids [SP] from LIPID MAPS	-0.386	264.8	3286	3531	3226	3349	4527	4250	2646	2395	2204	2417	2260	2135
14.03	590.587	607.59	[M+H-H2O]+	N-(tricosanoyl)-hexadecasphing-4-enine	C39H77NO3	20200	sphingolipids [SP] from LIPID MAPS	-0.651	271.3	9955	9103	8758	8935	10574	11813	13535	13209	13360	12773	14746	13939
14.03	608.597	607.59	[M+H]+	N-(tricosanoyl)-hexadecasphing-4-enine	C39H77NO3	20200	sphingolipids [SP] from LIPID MAPS	-1.244	271.7	25855	25177	22729	23561	28105	27830	33297	37547	36351	39084	36574	38623
14.07	638.608	637.6	[M+H]+, [M+Na]+, [M+H-H2O]+	N-(2-hydroxy-hexacosanoyl)-tetradecasphing-4-enine	C40H79NO4	20200	sphingolipids [SP] from LIPID MAPS	-0.648	277.2	40651	44120	39358	41406	40232	36040	25778	20169	21915	24885	24913	23136
14.11	670.634	669.626	[M+H]+, [M+Na]+	N-(2R-hydroxytricosanoyl)-4R-hydroxy-16-methyl-heptadecasphinganine	C41H83NO5	20200	sphingolipids [SP] from LIPID MAPS	-1.195	284.4	40474	42894	38637	37256	40372	40802	15136	14796	17088	14927	16852	16019
14.3	828.692	827.684	[M+H]+, [M+Na]+	N-(2R-hydroxytetracosanoyl)-1-beta-glucosyl-8E-octadecasphingenine	C48H93NO9	20100	sphingolipids [SP] from LIPID MAPS	-1.681	304.9	12685	10869	10461	12089	11319	9958	5652	6439	5950	6459	6547	6377
14.35	684.649	683.642	[M+H]+	N-(2-hydroxytetracosanoyl)-4R-hydroxysphinganine	C42H85NO5	20200	sphingolipids [SP] from LIPID MAPS	-1.19	287.1	5751	4179	4573	4933	5681	4219	1874	1776	1856	1692	2031	2001
14.42	622.613	621.606	[M+H]+, [M+H-H2O]+	N-(docosanoyl)-sphing-4-enine	C40H79NO3	20100	sphingolipids [SP] from LIPID MAPS	-0.651	274.3	9591	9945	10101	9393	10513	10757	13404	11749	11952	11408	14444	12342
14.45	674.605	651.616	[M+Na]+	N-(tricosanoyl)-6R-hydroxy-sphing-4E-enine	C41H81NO4	20100	sphingolipids [SP] from LIPID MAPS	-1.143	279.4	16657	15222	16782	16963	16938	17494	15254	14580	15053	15104	15915	14611
14.45	652.623	651.616	[M+H]+	N-(tricosanoyl)-6R-hydroxy-sphing-4E-enine	C41H81NO4	20200	sphingolipids [SP] from LIPID MAPS	-0.664	280.7	81439	74738	77825	79784	75679	81558	58117	59796	64346	67029	66009	65148
14.45	634.613	651.616	[M+H-H2O]+	N-(tricosanoyl)-6R-hydroxy-sphing-4E-enine	C41H81NO4	20200	sphingolipids [SP] from LIPID MAPS	-0.848	280.1	38267	33895	39147	37055	33948	37640	26092	26038	29727	27145	29801	31870
14.67	666.639	665.631	[M+H]+, [M+H-H2O]+	N-(tetracosanoyl)-6R-hydroxy-sphing-4E-enine	C42H83NO4	20100	sphingolipids [SP] from LIPID MAPS	-1.464	283.5	14209	14044	14691	14054	15360	16440	8450	8863	9941	8961	9972	8322
14.76	636.628	635.62	[M+H]+, [M+H-H2O]+, [M+Na]+	N-(tricosanoyl)-sphing-4-enine	C41H81NO3	20100	sphingolipids [SP] from LIPID MAPS	-1.695	277.2	11211	11370	10837	9994	10811	11854	23599	24542	26700	26122	26275	28597
14.78	666.639	665.631	[M+H]+, [M+Na]+, [M+H-H2O]+	N-(tetracosanoyl)-6R-hydroxy-sphing-4E-enine	C42H83NO4	20200	sphingolipids [SP] from LIPID MAPS	-1.292	283.3	48462	45775	44192	42276	45645	45743	25797	22602	24184	19939	25365	25817
14.81	698.665	697.657	[M+H]+	N-(2-hydroxypentacosanoyl)-4R-hydroxysphinganine	C43H87NO5	20200	sphingolipids [SP] from LIPID MAPS	-1.195	290.6	12337	14353	11188	13095	14492	11720	5579	5619	6190	6396	6866	4826
15.07	650.643	649.636	[M+H]+, [M+H-H2O]+	N-(tetracosanoyl)-sphing-4-enine	C42H83NO3	20100	sphingolipids [SP] from LIPID MAPS	-2.221	280.6	5396	5839	4902	4654	6680	6046	9198	8901	9320	6658	8783	8448
15.06	801.684	800.677	[M+H]+	N-(pentacosanoyl)-hexadecasphing-4-enine-1-phosphocholine	C46H93N2O6P	20100	sphingolipids [SP] from LIPID MAPS	-0.88	304.8	2877	2904	2372	2672	3549	2047	4986	4992	5465	4430	8099	7431
15.36	664.658	663.651	[M+H]+	N-(pentacosanoyl)-sphing-4-enine	C43H85NO3	10100	sphingolipids [SP] from LIPID MAPS	-3.224	283.6	3104	3162	2547	3025	2813	2089	7418	5517	6782	5659	7848	6092
15.73	550.555	549.548	[M+H]+	N-(octadecanoyl)-1-deoxysphing-4-enine	C36H71NO2	20100	sphingolipids [SP] from LIPID MAPS	-0.97	249.8	10814	9430	10025	9374	8639	9211	10846	10774	11556	10827	10505	10804
16.7	694.67	693.663	[M+H]+	N-(26-hydroxy-hexacosanoyl)-sphing-4-enine	C44H87NO4	20200	sphingolipids [SP] from LIPID MAPS	-0.95	282.2	34447	49225	32902	29538	39550	27890	30403	25202	33037	35802	34590	32725
17.61	600.466	599.459	[M+H]+	N-(3E-hexadecenoyl)-deoxysphing-4-enine-1-sulfonate	C34H65NO5S	20000	sphingolipids [SP] from LIPID MAPS	1.45	244.2	746	888		939	691			1063	709	665	1270	762
13.2	729.588	730.595	[M-H]-	N-(octadecanoyl)-sphing-4-enine-1-phosphocholine	C41H83N2O6P	10100	sphingolipids [SP] from LIPID MAPS	-4.91	277.3	6519	7080	3857	4632	5736	5176	4925	5441	5242	6058	5531	5604
14.38	666.603	667.61	[M-H]-	N-(2-hydroxytricosanoyl)-6R-hydroxy-sphing-4E-enine	C41H81NO5	20100	sphingolipids [SP] from LIPID MAPS	-1.59	274.7	5044	4560	3759	3665	4784	4856	6579	5609	5945	4343	7500	5723
13.89	858.667	859.674	[M-H]-	N-(2,3-dihydroxy-17Z-tetracosenoyl)-1-beta-glucosyl-4R-hydroxy-sphinganine	C48H93NO11	20200	sphingolipids [SP] from LIPID MAPS	-1.705	304.7	15328	13565	14478	14030	15119	14322	15550	14660	14557	12616	14200	11881
13.99	652.588	653.595	[M-H]-	N-(2-hydroxydocosanoyl)-6R-hydroxy-sphing-4E-enine	C40H79NO5	20200	sphingolipids [SP] from LIPID MAPS	-1.282	271.7	12492	14431	10662	11495	14765	12963	21615	21123	21395	18613	19051	20825
14.07	782.611	783.618	[M-H]-	N-(2R-hydroxyheneicosanoyl)-1-beta-glucosyl-4E,8Z-octadecasphingadienine	C45H85NO9	10100	sphingolipids [SP] from LIPID MAPS	-5.09	293.4	12747	15631	18473	14915	17714	16633	9783	9950	9507	8651	11434	9510
14.78	810.642	811.649	[M-H]-	N-(2R-hydroxy-docosanoyl)-1-beta-glucosyl-9-methyl-sphing-4E,8E-dienine	C47H89NO9	10100	sphingolipids [SP] from LIPID MAPS	-6.159	299.3	5632	4338	5324	5413	6720	5906	3237	2932	3389	3660	3445	2973
15.06	724.645	725.652	[M-H]-	N-(2R,3-dihydroxyhexacosanoyl)-4R-hydroxy-8E-octadecasphingenine	C44H87NO6	20200	sphingolipids [SP] from LIPID MAPS	-1.816	286.6	12772	14800	14030	12057	13191	14551	10790	9659	11876	10605	11417	11062

## Sheet: sphingomyelin
Description: The signal intensity of the lipids from LC-MS in WT (samples: Z1-Z3) and alh-4(-) (samples: Z4-Z6) with two technical replicates for each sample. The following information is provided: retention time (RT), the measured m/z value (m/z meas.), the measured neutral mass (M meas.), ions, name, molecular formula, annotation quality (AQ) defined by MetaboScape version 5.0 (Bruker Daltonics…
										Z1		Z2		Z3		Z4		Z5		Z6
RT [min]	m/z meas.	M meas.	Ions	Name	Molecular Formula	AQ	Annotation Source	Δm/z [ppm]	CCS (Å²)	Z1-1 [merged]	Z1-2 [merged]	Z2-1 [merged]	Z2-2 [merged]	Z3-1 [merged]	Z3-2 [merged]	Z4-1 [merged]	Z4-2 [merged]	Z5-1 [merged]	Z5-2 [merged]	Z6-1 [merged]	Z6-2 [merged]
14.95	831.694	830.687	[M+H]+	SM 42:1;3O	C47H95N2O7P	20120	MSDIAL-TandemMassSpectralAtlas-VS68-Pos_biocrf	-1.183	312.1	6797	4856	5560	4958	6767	6055	3429	3813	3605		3937	3606
14.47	817.678	816.671	[M+H]+	SM 41:1;3O	C46H93N2O7P	20120	MSDIAL-TandemMassSpectralAtlas-VS68-Pos_biocrf	-1.099	309.4	16749	15770	15215	12499	15429	14868	11703	11149	13025	12511	14280	13988
13.94	803.662	802.655	[M+H]+	SM 40:1;3O	C45H91N2O7P	20120	MSDIAL-TandemMassSpectralAtlas-VS68-Pos_biocrf	-1.477	306.4	19982	21122	20469	16258	21225	21344	10828	10420	11981	9850	11209	9797
14.49	787.668	786.661	[M+H]+	SM 29:1;2O/11:0	C45H91N2O6P	20120	MSDIAL-TandemMassSpectralAtlas-VS68-Pos_biocrf	-0.919	301.8	8206	7356	7309	6909	7307	8028	5655	5268	5877	5710	6456	5474
13.34	789.647	788.64	[M+H]+, [M+Na]+	SM 39:1;3O	C44H89N2O7P	20220	MSDIAL-TandemMassSpectralAtlas-VS68-Pos_biocrf	-1.299	303.7	64590	55799	48960	54176	63739	62510	41103	35695	40445	41727	42618	38406
13.94	773.652	772.645	[M+H]+	SM 23:0;2O/16:1	C44H89N2O6P	20120	MSDIAL-TandemMassSpectralAtlas-VS68-Pos_biocrf	-1.421	299	27439	29536	27492	28338	32687	30684	28095	26561	30833	27107	29592	31811
12.67	775.631	774.624	[M+H]+	SM 38:1;3O	C43H87N2O7P	20120	MSDIAL-TandemMassSpectralAtlas-VS68-Pos_biocrf	-1.792	301	33496	29163	20989	22421	27444	27658	18156	14521	16738	15513	17446	18033
13.08	775.631	774.624	[M+H]+	SM 38:1;3O	C43H87N2O7P	20120	MSDIAL-TandemMassSpectralAtlas-VS68-Pos_biocrf	-1.506	300.6	3319		7112	1944		8060			7824			3240
13.31	759.636	758.629	[M+H]+	SM 19:0;2O/19:1	C43H87N2O6P	20120	MSDIAL-TandemMassSpectralAtlas-VS68-Pos_biocrf	-1.576	296.7	9642	7328	7937	8097	9795	8658	9039	8136	9089	9397		9296
11.92	761.614	760.607	[M+H]+	SM 37:1;3O	C42H85N2O7P	10120	MSDIAL-TandemMassSpectralAtlas-VS68-Pos_biocrf	-4.124	298.1	1836	1988	2075	1975	2169	2465	2299	2638	2914	2727	2664	2834

## Sheet: fatty aldehyde or fatty alcohol
Description: The signal intensity of the lipids from LC-MS in WT (samples: Z1-Z3) and alh-4(-) (samples: Z4-Z6) with two technical replicates for each sample. The following information is provided: retention time (RT), the measured m/z value (m/z meas.), the measured neutral mass (M meas.), ions, name, molecular formula, annotation quality (AQ) defined by MetaboScape version 5.0 (Bruker Daltonics…
										Z1		Z2		Z3		Z4		Z5		Z6
RT [min]	m/z meas.	M meas.	Ions	Name	Molecular Formula	AQ	Annotation Source	Δm/z [ppm]	CCS (Å²)	Z1-1 [merged]	Z1-2 [merged]	Z2-1 [merged]	Z2-2 [merged]	Z3-1 [merged]	Z3-2 [merged]	Z4-1 [merged]	Z4-2 [merged]	Z5-1 [merged]	Z5-2 [merged]	Z6-1 [merged]	Z6-2 [merged]
1.6	209.19	208.183	[M+H]+	5,8-tetradecadienal	C14H24O	20100	fatty aldehydes [FA06] from LIPID MAPS	1.026	159.9	7227	8960	8856	6458	10166	9411	11154	11943	10517	8837	12495	10173
18.72	265.148	266.155	[M-H]-	1-[5-(furan-3-yl)-2-methyloxolan-2-yl]-5-hydroxy-4-methylpentan-2-one	C15H22O4	10000	fatty alcohols [FA05] from LIPID MAPS	12.191	166.2	1592	1544	1994	1628	1830	2029	2630	2340	2066		2268
1.73	223.206	222.199	[M+H]+	2,4-pentadecadienal	C15H26O	20200	fatty aldehydes [FA06] from LIPID MAPS	0.744	163.9	13737	16320	13766	16608	17790	17258	20662	19961	20710	15842	21812	19571
1.92	223.206	222.199	[M+H]+	2,4-pentadecadienal	C15H26O	20200	fatty aldehydes [FA06] from LIPID MAPS	1.484	163.8		2550	3244	3258	3241	3589		6141	4337	3991	3946
2.24	237.221	236.214	[M+H]+	4E,6E,10Z-Hexadecatrien-1-ol	C16H28O	20200	fatty alcohols [FA05] from LIPID MAPS	0.736	171.8	18080	20361	17775	20760	22179	23044	27197	27504	27071	25956	28621	26526
3.41	255.233	256.24	[M-H]-	2-hydroxyhexadecanal	C16H32O2	20200	fatty aldehydes [FA06] from LIPID MAPS	-0.459	169.1	32769	29045	16725	17422	16933	18078	33064	28597	28669	24200	28711	24535
1.13	277.18	276.172	[M+H]+	heptadeca-1,16-dien-4,6-diyne-3,9,10-triol	C17H24O3	20100	fatty alcohols [FA05] from LIPID MAPS	0.536	172.2	3609	26803	3395	10046	4250	12930	5091	19571	5025	11721	5448	11569
2.44	251.237	250.23	[M+H]+	3,4,7,11-Tetramethyl-6E,10Z-tridecadienal	C17H30O	20200	fatty aldehydes [FA06] from LIPID MAPS	0.341	175.6	25537	26484	25074	28182	28528	27793	35715	36177	36203	33437	34939	35379
2.66	251.237	250.23	[M+H]+	3,4,7,11-Tetramethyl-6E,10Z-tridecadienal	C17H30O	20200	fatty aldehydes [FA06] from LIPID MAPS	0.719	175.3	2886			5491	5010	6303	6696			1757	6597	6363
4	255.268	254.261	[M+H]+	14-methyl-8-hexadecen-1-ol	C17H34O	20100	fatty alcohols [FA05] from LIPID MAPS	-0.281	173.9	3212	6010	4934	4437								5575
4	255.268	254.261	[M+H]+	14-methyl-8-hexadecen-1-ol	C17H34O	20200	fatty alcohols [FA05] from LIPID MAPS	0.549	182	26687	45530	34930	31480	21452	35430	25153	42358	26367	40168	26138	40814
3.69	253.159	252.152	[M+H]+	(2E,4E,6E,8E,10E,12E,14E,16E)-octadeca-2,4,6,8,10,12,14,16-octaenal	C18H20O	20100	fatty aldehydes [FA06] from LIPID MAPS	0.445	162.8	6036	5985	16356	15267	3839	3828	9487	11014	13817	13239	9531	9093
3.72	267.269	266.261	[M+H]+	3Z,13Z-octadecadien-1-ol	C18H34O	20100	fatty alcohols [FA05] from LIPID MAPS	1.061	208.3	2485	4674	3985	4459	2616	1766	9810	6929	8692	11110	5785	4488
3.72	267.268	266.261	[M+H]+	3Z,13Z-octadecadien-1-ol	C18H34O	20000	fatty alcohols [FA05] from LIPID MAPS	-0.101	180.3	828	923	1847	1003	821	1008	2342	1981	2006	1950	2391	1339
4.19	267.268	266.261	[M+H]+	3Z,13Z-octadecadien-1-ol	C18H34O	20100	fatty alcohols [FA05] from LIPID MAPS	0.271	183.4	4029	3214	3671	3182	4256	4612	4725	5160	5307	4766		4680
5.31	283.3	282.292	[M+H]+	Nonadecanal	C19H38O	20200	fatty aldehydes [FA06] from LIPID MAPS	0.177	192.9	31660	33766	40842	38800	47172	34940	50028	54088	53037	47843	46483	55634
3.98	293.284	292.277	[M+H]+	3,7,11,15-Tetramethyl-6,10,14-hexadecatrien-1-ol	C20H36O	20100	fatty alcohols [FA05] from LIPID MAPS	0.602	192.6	13747	16160	16947	16838	16260	16333	20433	19473	21693	21926	21177	22078
5.64	295.3	294.292	[M+H]+	6Z,9Z-Eicosadien-11-ol	C20H38O	20100	fatty alcohols [FA05] from LIPID MAPS	0.792	194.5	863	8001	6190	7118	6844	8034	8115	8947	8315	7642	8134	8209

## Sheet: fatty acid
Description: The signal intensity of the lipids from LC-MS in WT (samples: Z1-Z3) and alh-4(-) (samples: Z4-Z6) with two technical replicates for each sample. The following information is provided: retention time (RT), the measured m/z value (m/z meas.), the measured neutral mass (M meas.), ions, name, molecular formula, annotation quality (AQ) defined by MetaboScape version 5.0 (Bruker Daltonics…
										Z1		Z2		Z3		Z4		Z5		Z6
RT [min]	m/z meas.	M meas.	Ions	Name	Molecular Formula	AQ	Annotation Source	Δm/z [ppm]	CCS (Å²)	Z1-1 [merged]	Z1-2 [merged]	Z2-1 [merged]	Z2-2 [merged]	Z3-1 [merged]	Z3-2 [merged]	Z4-1 [merged]	Z4-2 [merged]	Z5-1 [merged]	Z5-2 [merged]	Z6-1 [merged]	Z6-2 [merged]
3.41	255.233	256.24	[M-H]-	Palmitic acid	C16H32O2	20200	fatty Acids and Conjugates [FA01] from LIPID MAPS	-0.459	169.1	32769	29045	16725	17422	16933	18078	33064	28597	28669	24200	28711	24535
3.92	269.248	270.256	[M-H]-	Margaric acid	C17H34O2	20200	fatty Acids and Conjugates [FA01] from LIPID MAPS	-0.433	256.3	30574	29628	8966	9007	16583	18037	25125	22781	23199	22232	23886	22661
17.62	279.232	278.224	[M+H]+	16-methyl-6Z,9Z,12Z-heptadecatrienoic acid	C18H30O2	20000	fatty Acids and Conjugates [FA01] from LIPID MAPS	-1.058	177.1		859	957	824			978		587	624		820
17.52	283.264	282.257	[M+H]+	2-methyl-16-heptadecenoic acid	C18H34O2	20000	fatty Acids and Conjugates [FA01] from LIPID MAPS	2.261	186.1	1455	1373	1492				1959	1730	1833	1764		2162
16.36	283.264	282.256	[M+H]+	2-methyl-16-heptadecenoic acid	C18H34O2	20000	fatty Acids and Conjugates [FA01] from LIPID MAPS	1.331	176.4							641		1104	748	999	827
16.38	283.264	282.256	[M+H]+	2-methyl-16-heptadecenoic acid	C18H34O2	20000	fatty Acids and Conjugates [FA01] from LIPID MAPS	1.383	185.3	1842				1406		2258	1295		1297	1691	1238
3.48	281.248	282.256	[M-H]-	2-methyl-16-heptadecenoic acid	C18H34O2	20100	fatty Acids and Conjugates [FA01] from LIPID MAPS	-0.533	175.7	22181	21690	17753	18436	14476	13736	24566	22545	23741	24460	21766	24187
3.66	281.248	282.256	[M-H]-	2-methyl-16-heptadecenoic acid	C18H34O2	20100	fatty Acids and Conjugates [FA01] from LIPID MAPS	-0.64	176.2	2804	3019	7985	6247	1766	1874	4430	5068	7141	6160	3813	4130
4.54	283.264	284.272	[M-H]-	Stearic acid	C18H36O2	20100	fatty Acids and Conjugates [FA01] from LIPID MAPS	0.271	262.2	4252	3758	2041	1889	3127	1918	4027	3501	3431	2378	4286	2969
4.54	283.264	284.271	[M-H]-	Stearic acid	C18H36O2	20200	fatty Acids and Conjugates [FA01] from LIPID MAPS	-0.193	177.2	47312	45899	25941	25778	35539	30227	51763	50379	45721	45111	48992	37933
2.41	301.217	302.224	[M-H]-	4,8,12,15,18-eicosapentaenoic acid	C20H30O2	20100	fatty Acids and Conjugates [FA01] from LIPID MAPS	-0.481	181.6	2431	2194	5506	5848	890	1454	3185	3451	3876	3546	2777	2613
16.34	357.284	356.276	[M+H]+	4,8,12,15,19,21-tetracosahexaenoic acid	C24H36O2	10000	fatty Acids and Conjugates [FA01] from LIPID MAPS	13.519	205	1822	2212	2008		2402	1113		1411		1506	1872	2111
12.16	483.477	482.47	[M+H]+	Hydroxyphthioceranic acid (C31)	C31H62O3	20200	fatty Acids and Conjugates [FA01] from LIPID MAPS	-0.313	276	23597	23137	21133	22802	22966	22304	18303	18405	17646	17032	19659	17899
10.12	483.477	482.47	[M+H]+	Hydroxyphthioceranic acid (C31)	C31H62O3	20200	fatty Acids and Conjugates [FA01] from LIPID MAPS	-0.118	259.9	30554	32271	27048	26867	28985	30666	23866	27255	25066	27886	25990	25235
13	511.473	510.466	[M+H]+	Diabolic acid	C32H62O4	20000	fatty Acids and Conjugates [FA01] from LIPID MAPS	1.786	250.1	481	786		1392	920	1287			757	1197	759	957
12.06	511.508	510.501	[M+H]+	Hydroxyphthioceranic acid (C33)	C33H66O3	20200	fatty Acids and Conjugates [FA01] from LIPID MAPS	-0.311	265.8	15988	15544	13506	14924	15298	17640	14503	11955	15404	12518	14575	13516
12.74	511.508	510.501	[M+H]+	Hydroxyphthioceranic acid (C33)	C33H66O3	20100	fatty Acids and Conjugates [FA01] from LIPID MAPS	-0.571	243.2	5823	4374	3098	4334	4949	4169	2830	2939	3174	4318	3477	2969
13.3	511.508	510.501	[M+H]+	Hydroxyphthioceranic acid (C33)	C33H66O3	20200	fatty Acids and Conjugates [FA01] from LIPID MAPS	-0.23	282	9478	7333	7836	7565	9291	8406	7658	6985	8685	8787	8729	9205

[truncated: 1 more sheets: DAG]
