# Supplementary material for: Nuclear receptors NHR-49 and NHR-79 promote peroxisome proliferation to compensate for aldehyde dehydrogenase deficiency in C. elegans
Source: PLoS Genet. 2021 Jul 8;17(7):e1009635. doi: 10.1371/journal.pgen.1009635 (PMC8291716; doi:10.1371/journal.pgen.1009635)
Supplement: S4 Dataset — The name of the sheets is consistent with that of the figures. (XLSX) [file pgen.1009635.s010.xlsx]

## Sheet: 1B
SRS signal intensity(A.U.)
N2(WT)	alh-4(hj29)	daf-22(ok693)	daf-22(ok693); alh-4(hj29)
0.973352	0.772405	1.53714	0.948845
1.17888	0.998997	1.46983	1.17333
1.01802	0.919884	1.45287	0.965614
1.10794	0.960986	1.44451	0.942223
1.0779	0.837908	1.25028	1.10566
0.98158	0.789097	1.4011	0.854133
1.03747	0.785555	1.37571	1.05825
1.20608	0.795802	1.27352	1.02527
0.944315	1.02258	1.3776	1.06696
0.863355	0.81194	1.26932	1.02845
0.981744	0.801379	1.32232	1.15064
1.07767	0.722879	1.10153	0.820435
0.731783	0.708908	1.19315	1.00023
0.939889	0.750863	1.19642	0.846685
1.04974	0.743627	1.37978	1.11491
0.795337	0.706725	1.10411	1.04494
0.903528	0.792232	0.766416	0.951415
1.04595	0.990232	1.32414
1.31593		1.11288
0.769523
2way-ANOVA
Compare cell means regardless of rows and columns
Number of families	1
Number of comparisons per family	6
Alpha	0.05
Tukey's multiple comparisons test	Mean Diff.	95.00% CI of diff.	Significant?	Summary	Adjusted P Value
daf-22(+):alh-4(+) vs. daf-22(+):alh-4(-)	0.1716	0.05324 to 0.2899	Yes	**	0.0016
daf-22(+):alh-4(+) vs. daf-22(-):alh-4(+)	-0.2817	-0.3984 to -0.1651	Yes	****	<0.0001
daf-22(+):alh-4(+) vs. daf-22(-):alh-4(-)	-0.005765	-0.1259 to 0.1144	No	ns	0.9993
daf-22(+):alh-4(-) vs. daf-22(-):alh-4(+)	-0.4533	-0.5731 to -0.3335	Yes	****	<0.0001
daf-22(+):alh-4(-) vs. daf-22(-):alh-4(-)	-0.1773	-0.3005 to -0.05416	Yes	**	0.0018
daf-22(-):alh-4(+) vs. daf-22(-):alh-4(-)	0.276	0.1544 to 0.3975	Yes	****	<0.0001

## Sheet: 1D
Intestinal lipid droplet average diameter(μm)
N2(WT)	alh-4(hj29)	daf-22(ok693)	daf-22(ok693); alh-4(hj29)
0.98	0.76	2.71	0.7
0.97	0.71	2.49	0.69
1.02	0.81	2.07	0.78
1.03	0.77	2.16	0.77
0.95	0.73	2.16	0.75
2way-ANOVA
Compare cell means regardless of rows and columns
Number of families	1
Number of comparisons per family	6
Alpha	0.05
Tukey's multiple comparisons test	Mean Diff.	95.00% CI of diff.	Significant?	Summary	Adjusted P Value
daf-22(+):alh-4(+) vs. daf-22(+):alh-4(-)	0.234	-0.01863 to 0.4866	No	ns	0.0745
daf-22(+):alh-4(+) vs. daf-22(-):alh-4(+)	-1.328	-1.581 to -1.075	Yes	****	<0.0001
daf-22(+):alh-4(+) vs. daf-22(-):alh-4(-)	0.252	-0.0006298 to 0.5046	No	ns	0.0507
daf-22(+):alh-4(-) vs. daf-22(-):alh-4(+)	-1.562	-1.815 to -1.309	Yes	****	<0.0001
daf-22(+):alh-4(-) vs. daf-22(-):alh-4(-)	0.018	-0.2346 to 0.2706	No	ns	0.9969
daf-22(-):alh-4(+) vs. daf-22(-):alh-4(-)	1.58	1.327 to 1.833	Yes	****	<0.0001

## Sheet: 1E
lipid droplet number
N2(WT)	alh-4(hj29)	daf-22(ok693)	daf-22(ok693); alh-4(hj29)
257	483	82	298
271	302	55	416
288	417	81	462
267	359	82	433
286	297	84	514
2way-ANOVA
Compare cell means regardless of rows and columns
Number of families	1
Number of comparisons per family	6
Alpha	0.05
Tukey's multiple comparisons test	Mean Diff.	95.00% CI of diff.	Significant?	Summary	Adjusted P Value
daf-22(+):alh-4(+) vs. daf-22(+):alh-4(-)	-97.8	-200.8 to 5.244	No	ns	0.0659
daf-22(+):alh-4(+) vs. daf-22(-):alh-4(+)	197	93.96 to 300.0	Yes	***	0.0003
daf-22(+):alh-4(+) vs. daf-22(-):alh-4(-)	-150.8	-253.8 to -47.76	Yes	**	0.0035
daf-22(+):alh-4(-) vs. daf-22(-):alh-4(+)	294.8	191.8 to 397.8	Yes	****	<0.0001
daf-22(+):alh-4(-) vs. daf-22(-):alh-4(-)	-53	-156.0 to 50.04	No	ns	0.4762
daf-22(-):alh-4(+) vs. daf-22(-):alh-4(-)	-347.8	-450.8 to -244.8	Yes	****	<0.0001

## Sheet: 1F
	WT			alh-4(-)
TAG	1.04754	0.991204	0.961254	0.661775	0.831967	0.839631
PC	1.04526	0.943066	1.01168	0.621074	0.685759	0.706311
PE (excelude ether ones)	1.04955	0.885695	1.06475	0.772953	0.839059	0.869219
PS	1.17877	0.64881	1.17242	0.934068	0.943232	1.13136
PI	1.05011	0.671046	1.27885	0.788341	0.828733	0.957101
Ether linked phospholipid	1.10391	0.837999	1.05809	0.64623	0.680172	0.699009
Total sphingolipid	1.04711	0.946815	1.00607	0.80377	0.833476	0.855136
sphigomyelin	1.02881	0.895842	1.07535	0.694196	0.777425	0.774411
Fatty aldehyde/fatty alcohol	1.01142	1.0152	0.973381	1.30055	1.22243	1.25549
free fatty acid	1.05782	1.21553	0.726644	1.19533	1.24365	1.13131
DAG	0.94275	0.861148	1.1961	0.588548	0.615539	0.606587
Multiple t-test
	Discovery?	P value	Mean of WT	Mean of alh-4(-)	Difference	SE of difference	t ratio	df	q value
TAG	Yes	0.02469	1	0.7778	0.2222	0.06332	3.509	4	0.014814
PC	Yes	0.001141	1	0.671	0.329	0.03955	8.318	4	0.002396
PE (excelude ether ones)	Yes	0.053947	1	0.8271	0.1729	0.06398	2.703	4	0.028322
PS	No	0.988425	1	1.003	-0.002886	0.187	0.01543	4	0.377399
PI	No	0.484375	1	0.8581	0.1419	0.1844	0.7698	4	0.203438
Ether linked phospholipid	Yes	0.017691	1	0.6751	0.3249	0.08351	3.89	4	0.012384
Total sphingolipid	Yes	0.00663	1	0.8308	0.1692	0.0327	5.175	4	0.009283
sphigomyelin	Yes	0.014051	1	0.7487	0.2513	0.06029	4.168	4	0.012384
Fatty aldehyde/fatty alcohol	Yes	0.000591	1	1.259	-0.2595	0.02629	9.871	4	0.002396
free fatty acid	No	0.267482	1	1.19	-0.1901	0.1477	1.287	4	0.124825
DAG	Yes	0.017259	1	0.6036	0.3964	0.1012	3.919	4	0.012384

## Sheet: 3B
lipid droplet diameter (μm)
Control	aldh3a2_rescued_1	aldh3a2_rescued_2		percentage	control	aldh3a2(+) #1	aldh3a2(+) #2
0.620921	1.21	0.909091		[0-0.2]	0	0	0
0.620921	0.751315	0.909091		(0.2-0.4]	0.005275	0	0
0.620921	0.683013	0.683013		(0.4-0.6]	0.235117	0.0057	0.017332
0.620921	0.909091	0.826446		(0.6-0.8]	0.599096	0.312704	0.430294
0.620921	0.909091	1		(0.8-1.0]	0.146948	0.442182	0.467973
0.683013	0.751315	1.21		(1.0-1.2]	0.008289	0.087948	0.079879
0.620921	1.331	0.751315		(1.2-1.4]	0.005275	0.105049	0.06104
0.620921	1.1	1.1		(1.4-1.6]	0	0.03013	0.013564
0.620921	1.21	1.4641		(1.6-1.8]	0	0.016287	0.006782
0.513158	0.751315	0.683013		(1.8-2.0]	0	0	0.000754
0.513158	1	0.909091		(2.0+	0	0	0
0.564474	0.826446	1
0.683013	0.683013	1
0.683013	0.826446	0.683013
0.751315	0.826446	1.1
0.751315	0.620921	0.751315
0.620921	0.826446	0.826446
0.683013	1.21	0.826446
0.620921	0.751315	1
0.564474	1	0.909091
0.620921	0.909091	0.909091
0.620921	1	0.683013
0.683013	1.1	1
0.751315	0.751315	1.1
0.620921	1.21	0.909091
0.683013	1.4641	1.331
0.620921	0.751315	0.683013
0.620921	0.620921	1.4641
0.564474	0.751315	0.826446
0.564474	0.826446	0.683013
1	0.683013	0.751315
0.683013	0.909091	0.826446
0.620921	1.1	1
0.620921	0.683013	0.683013
0.683013	1.1	1
1	0.826446	0.826446
0.826446	0.826446	0.751315
0.620921	0.683013	0.826446
0.620921	1.4641	0.683013
0.424097	1	1.1
0.751315	0.909091	0.564474
0.909091	0.826446	1
0.620921	0.909091	0.826446
0.620921	0.683013	0.826446
0.513158	0.909091	1.1
0.513158	0.826446	1
0.909091	0.751315	0.620921
0.909091	0.751315	0.826446
0.751314	0.620921	0.683013
0.751314	0.620921	1.1
0.826446	0.620921	0.826446
0.683013	0.826446	1.331
0.826446	1.331	0.751315
0.683013	1.1	0.826446
0.683013	0.751315	0.826446
0.683013	1.1	1.1
0.683013	0.909091	1.21
0.620921	0.751315	0.826446
0.620921	0.751315	1.331
1	0.909091	0.683013
0.683013	0.909091	0.683013
0.683013	0.751315	1.1
0.909091	0.751315	1.21
0.683013	1	1.21
0.826446	0.909091	0.826446
0.909091	0.909091	1.1
0.683013	0.620921	0.826446
0.909091	0.620921	0.620921
0.909091	0.751315	0.751315
0.751315	0.909091	0.826446
0.751315	0.751315	0.909091
0.513158	0.751315	0.751315
0.683013	0.751315	0.826446
0.513158	1.1	0.751315
0.751315	0.826446	0.826446
0.751315	1.1	0.751315
1	1.1	0.826446
0.683013	0.826446	1
0.751315	0.751315	0.826446
0.751315	0.751315	0.683013
0.620921	0.751315	0.751315
0.564474	0.683013	1
0.683013	0.826446	0.909091
0.826446	0.826446	0.826446
0.826446	1	0.751315
0.683013	0.751315	1.1
0.683013	0.826446	0.683013
0.826446	1	0.751315
0.620921	1	0.751315
0.683013	0.909091	1.21
0.683013	1.1	1.1
0.620921	0.751315	0.909091
0.620921	0.909091	0.751315
0.620921	0.751315	0.826446
0.620921	0.751315	1.1
0.620921	0.826446	1.1
0.620921	1.1	1.61051
0.620921	1.1	0.909091
0.620921	0.683013	1.1
0.620921	1	0.751315
0.620921	0.751315	1
0.620921	1.21	0.683013
0.620921	1.331	0.751315
0.751315	1.21	0.751315
0.620921	1	0.751315
0.620921	0.751315	0.620921
0.620921	0.751315	0.620921
0.620921	0.909091	0.683013
0.513158	0.683013	0.909091
0.564474	0.683013	0.826446
0.564474	0.909091	0.751315
0.620921	0.909091	0.826446
0.620921	0.826446	1
0.620921	0.826446	1
0.620921	1	0.620921
0.564474	0.826446	0.909091
0.564474	0.751315	1.331
0.751315	0.826446	1.4641
0.751315	0.909091	1
0.751315	0.751315	0.751315
0.909091	0.751315	0.751315
0.909091	0.751315	1.1
0.751315	0.751315	1
0.751315	0.683013	0.826446
0.683013	0.751315	0.909091
0.513158	0.751315	0.826446
0.564474	0.751315	0.826446
0.826446	0.751315	1
0.620921	0.909091	1.1
0.564474	1	1.21
0.564474	1	0.751315
0.620921	0.826446	0.909091
0.620921	0.751315	1
0.620921	1.21	1
0.751315	1.21	0.826446
0.620921	0.826446	0.909091
0.620921	0.909091	0.909091
0.620921	0.909091	0.751315
0.564474	1	0.826446
0.564474	0.909091	1.1
0.620921	1	1
0.620921	0.683013	1
0.564474	1.21	0.909091
0.620921	1.21	0.909091
0.683013	0.909091	0.683013
1	0.826446	0.683013
0.513158	1.4641	1
0.513158	1	1
0.826446	1.21	1.1
0.564474	0.909091	0.909091
0.620921	0.751315	0.683013
0.564474	1	1
0.564474	0.751315	0.620921
0.620921	1	0.909091
0.751315	1	0.909091
0.683013	1.1	0.909091
0.751315	1.21	1.1
0.620921	1.1	1.1
0.620921	0.909091	1.1
0.909091	1	1.4641
0.564474	1.331	0.620921
0.620921	1	1
0.683013	1.331	0.909091
0.683013	0.909091	0.909091
0.683013	0.826446	1
0.751315	1.61051	0.826446
0.683013	1.1	1.1
0.683013	1.21	1.4641
0.620921	0.909091	0.751315
0.620921	1	0.751315
0.620921	0.826446	0.909091
0.751315	0.683013	0.826446
0.620921	0.751315	0.826446
0.620921	0.826446	0.826446
0.620921	1.4641	1
0.466507	1.1	0.751315
0.513158	0.683013	0.909091
0.513158	0.751315	0.683013
0.513158	0.751315	1.1
0.564474	0.751315	0.751315
0.564474	1	0.751315
0.513158	0.751315	0.909091
0.564474	0.751315	1
0.564474	0.751315	0.826446
0.564474	0.751315	0.620921
0.620921	0.751315	0.620921
0.683013	0.751315	0.909091
0.683013	0.751315	0.826446
0.564474	0.683013	0.751315
0.826446	0.683013	0.909091
0.826446	0.683013	0.909091
0.909091	0.683013	0.683013
0.620921	0.564474	0.683013
0.683013	0.683013	0.683013
0.751315	0.683013	0.751315
1	0.751315	0.683013
0.620921	0.751315	0.826446
0.620921	0.683013	0.909091
1.21	0.826446	0.909091
0.909091	0.826446	0.826446
0.751315	0.751315	0.909091
0.350494	1.21	0.683013
0.350494	1.1	0.683013
0.826446	0.826446	0.683013
0.751315	1.331	0.751315
0.751315	1.77156	0.751315
0.909091	1	0.826446
0.751315	1	1
0.751315	0.751315	1
0.751315	0.826446	1
0.683013	1.1	0.751315
1	1.1	0.751315
1	0.909091	0.751315
0.751315	1	0.751315
0.909091	1.21	0.751315
0.683013	1.331	0.826446
0.683013	0.826446	0.826446
0.751315	0.751315	0.826446
0.683013	0.620921	0.826446
0.683013	0.620921	0.620921
0.683013	0.620921	0.620921
0.683013	0.620921	0.751315
0.683013	1.4641	0.683013
0.683013	1.1	0.909091
0.826446	0.909091	0.909091
0.826446	0.826446	0.826446
0.826446	1.331	1.1
1	1.61051	0.513158
0.751315	0.683013	0.564474
0.751315	0.683013	0.826446
0.751315	0.620921	0.620921
0.683013	0.620921	1.21
0.683013	0.564474	0.909091
0.751315	1	0.909091
0.751315	0.620921	1.1
0.751315	0.826446	0.909091
0.683013	0.909091	0.826446
0.751315	0.909091	0.826446
0.751315	1.1	0.909091
0.683013	0.826446	0.909091
0.683013	0.909091	0.683013
0.683013	0.909091	1.331
0.683013	0.909091	0.751315
1	0.751315	1
0.751315	0.751315	1.1
0.826446	0.751315	1.21
0.683013	0.909091	0.909091
0.683013	0.909091	0.826446
0.683013	0.826446	0.751315
0.620921	0.751315	0.564474
0.683013	0.683013	0.620921
0.751315	0.826446	0.909091
0.751315	0.826446	0.683013
0.620921	0.683013	0.909091
0.683013	1.1	0.826446
1.21	0.826446	0.751315
1	0.751315	1
0.751315	1	1
0.751315	0.826446	0.751315
0.909091	1.61051	1
0.683013	0.909091	0.909091
0.683013	0.909091	0.826446
0.683013	0.909091	1
0.683013	0.751315	0.909091
0.683013	0.826446	0.683013
0.683013	0.751315	0.751315
0.620921	1	0.620921
0.564474	0.909091	0.683013
0.564474	0.683013	0.826446
0.620921	0.683013	0.826446
0.620921	0.683013	0.683013
0.620921	1.21	0.683013
0.620921	0.909091	0.683013
0.620921	0.909091	0.826446
0.683013	1	0.683013
0.683013	0.751315	0.683013
0.826446	0.751315	0.826446
0.826446	1.21	1
0.909091	0.751315	1
1	0.909091	0.826446
0.751315	0.751315	0.564474
0.620921	0.909091	0.620921
0.620921	0.620921	0.751315
0.620921	0.620921	1.1
0.751315	0.683013	0.826446
0.683013	1.1	1
0.751315	1.4641	1
0.826446	1	1.21
1	0.683013	0.909091
0.751315	0.751315	1.21
0.751315	0.751315	0.826446
0.826446	1	1.1
0.751315	0.909091	0.826446
0.909091	0.826446	0.909091
0.683013	1.21	0.909091
0.683013	1.4641	0.751315
0.826446	1.1	0.751315
1	1.1	0.909091
0.751315	1.21	0.909091
1	0.683013	0.909091
0.751315	1.1	0.751315
0.683013	0.909091	1.1
0.683013	0.909091	1.331
0.826446	1.21	1.331
0.620921	1.21	0.751315
0.620921	1.21	0.751315
0.683013	0.826446	0.751315
0.683013	0.826446	0.620921
0.751315	0.826446	0.826446
0.751315	0.826446	1.1
0.751315	0.826446	1
0.683013	1	0.826446
0.564474	0.826446	1.1
0.620921	1.1	0.751315
0.620921	1.21	0.751315
0.620921	1	0.751315
0.909091	0.826446	1.1
0.826446	0.751315	0.751315
0.826446	0.909091	0.751315
0.826446	0.909091	0.826446
0.826446	0.826446	0.909091
0.751315	0.909091	1.21
0.620921	0.826446	0.826446
0.751315	0.683013	1
0.751315	0.826446	0.909091
0.683013	0.826446	0.909091
0.683013	0.826446	0.826446
0.683013	0.751315	0.909091
0.683013	1.331	0.751315
0.826446	1.21	0.751315
0.683013	1	1.1
0.751315	0.826446	0.826446
0.751315	1	0.826446
0.751315	1.1	0.564474
0.683013	1.21	0.564474
0.683013	0.909091	0.620921
0.683013	1.21	0.751315
0.683013	1.1	0.751315
0.683013	0.909091	0.751315
0.683013	0.909091	0.751315
0.683013	1.1	0.751315
0.826446	0.909091	0.751315
0.826446	1.1	0.751315
0.683013	0.751315	0.751315
0.751315	0.909091	1
0.564474	0.826446	0.751315
0.620921	1	1.1
0.620921	1	0.751315
0.683013	1	0.751315
0.683013	1	0.826446
0.683013	0.826446	0.751315
0.683013	0.826446	0.751315
0.620921	0.751315	0.826446
0.620921	0.909091	0.683013
0.751315	1.21	0.564474
0.826446	0.826446	0.564474
0.683013	1	0.620921
0.826446	0.826446	0.826446
0.683013	1.331	0.826446
0.751315	1.4641	0.751315
0.751315	1.4641	0.909091
0.751315	1.331	1
0.751315	1	0.826446
0.751315	1.21	0.683013
0.751315	1	0.751315
0.620921	0.826446	0.683013
0.620921	0.909091	0.751315
0.826446	1	1
0.620921	1	1
0.751315	1	0.751315
1	0.909091	0.751315
0.751315	0.909091	0.751315
1	1.21	0.751315
1	1.21	0.909091
0.909091	0.751315	1.1
1.1	0.826446	0.826446
0.683013	0.826446	0.826446
0.683013	0.909091	0.751315
0.683013	0.909091	0.909091
0.683013	0.909091	0.826446
0.683013	0.751315	0.620921
0.683013	0.909091	0.826446
0.683013	0.751315	0.909091
0.751315	0.909091	0.683013
0.751315	1	0.683013
0.751315	1.21	1
0.751315	1.21	0.620921
0.751315	1.331	0.620921
0.751315	0.826446	0.683013
0.909091	1.4641	0.683013
0.683013	1.1	0.909091
0.683013	0.751315	0.683013
0.683013	0.826446	0.683013
0.683013	1	0.826446
0.751315	1	0.826446
0.751315	1	0.826446
0.620921	0.751315	0.751315
0.620921	0.826446	0.683013
0.620921	0.826446	1
0.620921	0.909091	1.1
0.620921	0.909091	0.909091
0.620921	1	0.909091
0.683013	0.751315	0.751315
0.683013	0.751315	0.751315
0.683013	0.564474	0.909091
0.683013	0.683013	0.751315
0.751315	0.683013	1.1
0.751315	0.751315	1.1
0.620921	0.751315	0.826446
0.620921	0.683013	0.751315
0.620921	0.683013	1
0.620921	0.683013	1
0.826446	0.683013	0.751315
0.909091	0.683013	0.683013
0.826446	0.683013	0.683013
0.683013	0.683013	0.751315
0.683013	0.909091	0.683013
0.751315	0.683013	0.751315
0.751315	0.826446	1
0.751315	0.683013	0.909091
0.751315	0.751315	1.1
1.21	1	1.1
0.683013	1.331	1.4641
0.683013	1.1	0.826446
0.683013	1.21	0.826446
0.826446	1.1	0.909091
0.683013	0.909091	1
0.683013	1	0.683013
0.683013	0.826446	0.826446
1.1	0.751315	0.909091
1	1.331	0.683013
0.751315	0.751315	0.751315
0.826446	1.21	0.683013
0.751315	1	1
0.751315	1.331	0.683013
0.683013	1	1.331
0.751315	1	1.1
0.826446	0.909091	0.909091
0.683013	1.21	0.683013
0.683013	0.751315	0.683013
0.826446	1	0.683013
0.826446	1.331	0.683013
0.683013	0.751315	0.751315
0.826446	1	0.683013
0.826446	1.1	0.751315
0.909091	1.61051	0.751315
0.909091	0.826446	0.909091
0.620921	0.909091	0.909091
0.620921	1.1	0.683013
0.620921	1.1	1
0.683013	0.826446	0.683013
0.683013	0.826446	0.909091
0.751315	0.826446	0.683013
0.826446	1.1	0.683013
0.683013	1.331	0.683013
1	0.683013	0.683013
0.826446	1	0.826446
0.826446	1.331	1.1
0.683013	0.683013	1
0.909091	1.77156	1
0.620921	0.909091	0.751315
0.620921	0.909091	0.751315
1.1	1.331	0.751315
0.826446	1.4641	1.1
0.751315	1	0.751315
0.751315	0.683013	0.909091
0.683013	0.826446	1
0.751315	1	0.909091
0.826446	1	1
0.826446	1.331	0.683013
0.826446	1.61051	0.683013
0.826446	0.751315	0.826446
0.751315	0.683013	0.683013
0.683013	0.909091	0.751315
0.683013	0.683013	1
0.751315	0.909091	0.826446
0.620921	1	0.751315
0.751315	1	0.826446
0.620921	0.826446	1
0.620921	0.909091	0.909091
0.620921	1.331	0.683013
0.620921	1.331	0.683013
0.683013	0.909091	0.751315
0.909091	1.1	0.909091
0.909091	1.1	1
0.909091	0.751315	1
0.751315	1.4641	0.751315
0.751315	0.909091	0.909091
0.909091	1	0.826446
0.751315	0.826446	0.751315
0.751315	0.751315	0.909091
0.751315	1	0.751315
0.683013	0.751315	0.751315
0.683013	1.331	0.909091
0.683013	1	0.751315
0.683013	1.77156	0.683013
0.620921	1.331	0.826446
0.620921	1.21	1.1
0.620921	0.909091	0.909091
0.826446	1.61051	0.826446
0.620921	0.826446	0.751315
0.564474	0.826446	0.826446
0.564474	0.620921	0.909091
0.564474	0.683013	0.620921
0.466507	0.826446	0.751315
0.826446	0.909091	0.826446
0.620921	1.4641	0.909091
0.826446	1	0.751315
0.620921	0.909091	1.1
0.620921	0.826446	1.1
0.751315	0.826446	1.1
0.751315	0.751315	0.826446
0.751315	0.826446	0.751315
0.909091	1	0.751315
0.751315	0.909091	1
0.751315	0.620921	1.1
0.751315	0.683013	1.21
0.751315	1	1
0.751315	0.683013	1.1
0.751315	0.909091	0.826446
0.826446	0.683013	0.826446
0.751315	0.683013	0.683013
0.826446	0.683013	0.751315
0.751315	0.683013	0.909091
0.683013	0.826446	0.620921
0.683013	0.909091	0.620921
1	0.683013	0.751315
0.826446	0.683013	0.751315
1	1.1	0.683013
1.1	0.826446	0.620921
0.683013	0.826446	1.21
0.909091	1	0.620921
0.826446	1.21	0.751315
0.620921	1.1	0.683013
0.751315	1.4641	0.683013
0.683013	1.331	0.620921
0.826446	0.826446	0.683013
0.751315	1.21	1.4641
0.751315	0.751315	1
0.751315	1.331	0.909091
0.683013	0.909091	0.683013
0.683013	0.909091	0.909091
1.331	1.1	0.620921
0.751315	1	0.826446
0.683013	1.1	0.826446
0.683013	1.77156	0.683013
0.683013	1.331	0.826446
0.683013	1.1	1
0.683013	1.21	1.1
0.683013	1.21	0.909091
0.683013	1.1	0.564474
0.826446	0.909091	0.826446
0.620921	1.61051	1
0.564474	0.683013	0.909091
0.683013	1.1	1
0.564474	1	0.683013
0.620921	0.909091	0.751315
0.620921	1	0.826446
0.620921	1	0.909091
0.620921	1	1
0.826446	1.4641	0.683013
0.751315	0.751315	0.751315
0.826446	0.909091	0.620921
0.751315	0.683013	0.826446
0.909091	0.826446	0.683013
0.620921	0.683013	1.61051
0.909091	0.909091	0.564474
0.751315	0.909091	0.620921
0.683013	1.21	1.21
0.751315	0.826446	0.826446
0.683013	0.826446	1.21
0.683013	0.751315	0.826446
0.751315	0.751315	0.620921
0.751315	0.751315	0.826446
0.620921	0.620921	0.751315
0.620921	0.826446	1.21
0.620921	0.826446	0.826446
0.683013	0.751315	0.751315
0.683013	0.683013	0.909091
0.683013	1	0.751315
0.826446	0.826446	1
0.683013	0.826446	0.826446
0.909091	0.826446	0.826446
0.683013	0.620921	0.751315
0.683013	0.909091	0.826446
0.620921	0.826446	1
0.826446	0.683013	0.683013
0.620921	0.751315	1.1
0.620921	0.826446	0.683013
0.620921	1.1	0.620921
0.620921	0.751315	0.751315
0.620921	0.751315	0.751315
0.620921	0.909091	1
0.909091	0.826446	1
0.826446	0.826446	1.21
0.826446	0.909091	0.826446
0.683013	0.826446	0.826446
0.620921	0.826446	0.826446
0.909091	0.751315	0.826446
0.620921	0.826446	0.751315
0.751315	0.751315	0.751315
1.1	0.826446	0.751315
0.620921	0.620921	1
0.620921	0.826446	0.683013
0.564474	0.751315	0.826446
0.564474	0.751315	1
0.620921	0.751315	0.826446
0.564474	0.751315	0.826446
0.564474	0.751315	1.1
0.564474	0.683013	0.683013
0.683013	1.21	0.751315
0.683013	0.751315	0.751315
0.683013	0.826446	0.751315
0.826446	0.683013	0.826446
0.826446	0.751315	0.909091
0.620921	0.826446	0.683013
0.826446	0.909091	1.331
0.826446	0.909091	0.683013
0.620921	0.826446	0.683013
0.620921	1.1	0.826446
0.513158	1.331	0.683013
0.683013	0.620921	0.683013
1.1	0.909091	0.826446
0.620921	1	0.751315
0.620921	1	0.751315
0.826446	1	0.826446
0.751315	0.751315	0.751315
0.564474	0.751315	0.751315
1.1	0.751315	0.751315
0.909091	0.751315	0.826446
0.683013	0.826446	0.683013
0.564474	0.826446	1
0.564474	0.620921	0.751315
0.620921	0.620921	0.826446
0.620921	0.751315	1
0.620921	0.909091	1.21
0.620921	1	0.909091
0.564474	0.909091	0.751315
0.909091	0.683013	0.909091
0.826446	1	0.683013
0.751315	0.751315	0.826446
0.683013	1	0.909091
0.683013	0.826446	0.683013
0.564474	0.683013	0.564474
0.564474	1	0.751315
0.683013	0.909091	0.909091
0.683013	0.826446	0.826446
0.513158	0.683013	0.751315
0.620921	0.564474	1
0.620921	1.21	0.826446
0.513158	0.826446	0.751315
0.683013	1.21	0.620921
0.751315	1.1	1
0.751315	1	0.826446
0.751315	0.826446	1.331
0.826446	1	0.909091
0.751315	0.683013	0.909091
0.564474	0.909091	0.909091
0.683013	1	0.826446
0.683013	0.751315	0.826446
0.564474	0.826446	0.826446
0.909091	0.826446	0.751315
0.751315	1	0.826446
0.620921	0.751315	0.826446
0.751315	0.826446	0.751315
0.620921	1.21	1.1
0.620921	1.4641	0.826446
0.620921	1	0.751315
0.620921	0.909091	0.826446
0.683013	1.1	1
0.826446	1.21	0.751315
0.620921	1.1	0.909091
0.620921	1.1	1.1
0.620921	1.21	0.826446
0.620921	0.826446	0.909091
0.620921	0.826446	0.826446
0.564474	0.826446	1
0.564474	1.331	0.751315
0.564474	1.4641	1.4641
0.620921	1	0.620921
0.620921	0.909091	0.751315
0.683013	0.909091	1
0.620921	1.21	1
0.620921	0.683013	0.826446
0.620921	0.751315	0.826446
0.620921	1.1	0.826446
0.620921	0.751315	0.751315
0.564474	0.683013	0.751315
0.620921	0.909091	0.826446
0.620921	1	0.826446
0.683013	0.751315	0.826446
0.683013	0.909091	0.826446
1.1	1.1	0.620921
0.751315	0.826446	0.751315
0.620921	0.826446	0.751315
0.620921	0.826446	0.826446
0.620921	0.620921	0.909091
0.564474	0.683013	1
0.683013	0.751315	0.826446
0.564474	0.564474	0.751315
0.513158	0.751315	0.751315
0.513158	1	0.751315
0.826446	0.751315	0.751315
0.564474	0.751315	0.826446
0.683013	0.751315	0.683013
0.683013	0.826446	0.826446
0.620921	0.909091	0.826446
0.751315	1.4641	0.683013
0.620921	1	0.826446
0.826446	1	0.909091
0.751315	0.826446	0.909091
0.620921	0.683013	0.826446
0.751315	0.909091	0.826446
0.751315	0.826446	0.826446
0.564474	1.1	0.683013
0.751315	1	0.826446
0.564474	0.751315	1.1
0.620921	1.61051	1.1
0.564474	1.61051	0.620921
0.564474	0.826446	0.683013
0.620921	0.909091	1.1
0.564474	1	1.1
0.564474	1	0.751315
0.564474	1	1
0.564474	1	0.826446
0.683013	1.4641	1.21
0.751315	0.683013	0.826446
0.683013	0.751315	1.21
0.683013	0.751315	0.909091
0.683013	0.751315	0.751315
0.620921	0.751315	0.826446
0.620921	0.909091	1.1
0.826446	0.909091	1.1
0.826446	0.826446	1.21
0.683013	0.683013	1.21
0.620921	0.683013	0.826446
0.620921	0.909091	1.21
1.21	0.826446	0.909091
0.751315	0.909091	0.826446
0.620921	0.909091	1
0.826446	0.683013	0.826446
0.620921	0.683013	0.909091
0.620921	0.683013	0.683013
0.620921	0.751315	0.826446
0.620921	0.751315	1
0.751315	1.21	1
0.826446	1.21	1
0.620921	0.826446	0.909091
0.620921	0.826446	1
0.909091	0.683013	0.909091
0.683013	0.909091	0.909091
0.683013	0.826446	1
0.683013	0.826446	0.826446
0.683013	0.826446	1.4641
0.751315	0.683013	0.826446
0.826446	0.683013	0.826446
0.683013	0.683013	0.909091
0.683013	0.826446	0.826446
0.683013	1	0.826446
0.620921	0.909091	0.826446
0.620921	0.909091	0.826446
0.513158	0.751315	0.826446
0.683013	0.751315	0.909091
0.620921	0.826446	1
0.683013	0.751315	0.909091
0.620921	0.683013	0.751315
0.620921	0.826446	0.751315
0.620921	0.826446	0.751315
0.620921	0.909091	0.751315
0.683013	1.1	0.751315
0.620921	0.826446	0.683013
0.751315	0.826446	0.683013
0.683013	0.826446	1.331
0.620921	0.620921	0.564474
0.564474	0.513158	0.751315
0.564474	0.620921	1.1
0.620921	0.620921	0.826446
0.909091	1.4641	0.751315
0.826446	1.4641	0.751315
0.683013	1	0.909091
0.683013	0.826446	0.751315
0.826446	0.826446	0.751315
0.683013	0.826446	0.909091
0.564474	0.683013	0.826446
0.564474	0.751315	0.683013
0.564474	0.751315	1
0.620921	0.826446	0.751315
0.751315	0.909091	0.909091
0.564474	0.751315	0.826446
0.564474	1.21	0.751315
0.751315	1	0.683013
0.564474	0.909091	0.683013
0.564474	0.826446	0.751315
0.564474	1.4641	0.826446
0.826446	1.1	0.826446
1.1	0.909091	0.683013
0.751315	0.620921	0.620921
0.564474	0.909091	1.331
0.564474	1.21	1
0.826446	1.21	0.683013
0.620921	1	0.751315
0.683013	0.909091	0.751315
0.751315	0.826446	0.751315
0.751315	1.331	0.751315
0.683013	0.826446	0.683013
0.683013	0.751315	0.683013
0.564474	0.620921	1.4641
0.564474	0.620921	1.21
0.564474	0.620921	0.826446
0.751315	0.683013	0.683013
0.751315	0.909091	0.683013
0.620921	1	0.683013
0.564474	0.826446	0.683013
0.564474	0.909091	1.1
0.513158	0.751315	1.61051
0.513158	1.1	0.909091
0.564474	0.826446	0.826446
0.564474	1.21	0.751315
0.620921	0.909091	0.751315
0.564474	0.826446	0.826446
0.620921	1.4641	1.4641
0.683013	0.826446	0.683013
0.564474	0.909091	0.683013
0.683013	0.826446	0.751315
0.564474	0.751315	1
0.683013	0.751315	0.751315
0.620921	0.751315	0.620921
0.513158	0.751315	0.751315
0.564474	0.751315	0.909091
0.564474	0.751315	0.751315
0.564474	1	0.826446
0.620921	0.620921	1
0.620921	0.620921	1.4641
0.564474	0.909091	1
0.564474	0.909091	0.620921
0.620921	1.1	0.826446
0.620921	1.1	0.751315
0.826446	0.751315	0.751315
0.620921	1	0.751315
0.909091	0.909091	0.683013
0.826446	0.683013	1.61051
0.564474	0.751315	1.1
0.513158	0.683013	1
0.564474	0.683013	0.826446
0.620921	0.683013	1
0.564474	0.683013	1.21
0.751315	0.826446	0.826446
0.826446	0.826446	1
0.620921	0.564474	1.1
0.564474	0.751315	1.331
0.564474	1.21	1
0.564474	1.1	0.826446
0.564474	0.826446	1.1
0.909091	0.620921	0.620921
0.909091	0.751315	0.620921
0.751315	1	1
0.564474	0.751315	0.683013
0.513158	1.1	0.909091
0.826446	0.826446	0.751315
0.683013	1	0.826446
0.683013	0.751315	0.826446
0.751315	0.751315	0.826446
0.683013	0.751315	0.751315
1.1	0.909091	0.751315
0.751315	0.826446	0.751315
0.751315	1	0.751315
0.620921	0.751315	0.683013
0.620921	0.683013	0.909091
1.21	0.683013	0.751315
0.826446	0.683013	0.683013
0.826446	0.909091	0.826446
0.751315	0.683013	0.826446
0.564474	0.909091	0.751315
0.683013	0.909091	0.751315
0.683013	0.683013	0.620921
0.826446	0.683013	0.826446
0.683013	0.683013	0.683013
1	0.683013	0.683013
0.620921	0.683013	0.683013
0.826446	0.683013	0.683013
0.751315	0.826446	0.683013
0.751315	0.826446	0.620921
0.683013	0.751315	0.620921
0.683013	1	0.620921
0.620921	0.683013	0.620921
0.620921	0.826446	0.620921
0.826446	0.909091	0.683013
0.620921	0.683013	0.683013
0.683013	0.909091	1.4641
0.620921	0.683013	0.751315
0.826446	0.683013	0.751315
0.620921	0.751315	0.751315
0.751315	1.21	0.751315
0.751315	0.826446	0.751315
0.564474	0.683013	0.826446
0.751315	0.826446	0.751315
0.620921	0.683013	1
0.564474	0.683013	0.909091
0.620921	0.909091	1
0.620921	0.751315	0.826446
0.513158	0.826446	1
0.620921	0.620921	0.751315
0.620921	0.826446	0.751315
0.909091	0.909091	0.751315
1	0.683013	0.826446
0.909091	0.683013	1.331
0.620921	0.909091	0.909091
0.620921	1.1	1.77156
0.751315	0.909091	0.826446
0.751315	1.4641	0.909091
0.620921	0.751315	1.77156
0.564474	0.909091	1.1
0.564474	1.331	1
0.513158	0.909091	0.683013
1.1	0.751315	0.683013
1	0.826446	0.826446
0.683013	0.909091	0.683013
0.751315	0.683013	0.751315
0.683013	1.21	0.751315
0.751315	0.751315	0.751315
0.909091	0.909091	0.751315
0.683013	0.683013	1
0.751315	0.826446	0.751315
0.620921	1	1.21
0.620921	0.751315	0.751315
0.564474	0.826446	1.1
0.620921	0.909091	0.909091
0.620921	0.751315	0.826446
0.826446	0.751315	1.331
0.683013	0.909091	0.826446
0.564474	1	0.826446
0.620921	0.751315	1.21
0.683013	0.751315	0.909091
0.683013	1	0.751315
0.683013	0.751315	0.751315
0.620921	0.620921	0.620921
0.620921	1	0.620921
0.620921	0.826446	0.620921
0.513158	1.1	0.751315
0.513158	1.21	0.826446
0.513158	1.331	1.1
0.620921	0.909091	1
0.620921	1	0.909091
0.564474	1.1	0.683013
0.564474	1.77156	0.909091
0.909091	0.909091	0.620921
0.620921	0.826446	0.620921
0.564474	0.826446	0.620921
0.751315	1.21	0.826446
1	0.751315	0.909091
0.751315	0.909091	0.683013
0.620921	0.909091	0.909091
0.620921	1	1
0.620921	0.826446	0.909091
1	0.620921	0.620921
0.683013	0.620921	0.751315
0.683013	1.331	0.683013
0.683013	1	0.683013
0.564474	0.683013	0.826446
0.564474	0.683013	0.683013
0.751315	0.620921	0.751315
0.564474	1.21	0.826446
0.683013	1	0.620921
0.564474	0.751315	0.620921
0.564474	0.826446	1.61051
0.564474	0.909091	0.909091
0.564474	0.751315	0.751315
0.564474	0.683013	0.751315
0.826446	0.683013	1.1
0.620921	0.751315	0.826446
0.620921	0.826446	0.909091
0.620921	0.826446	1
0.620921	0.909091	0.826446
0.751315	0.751315	0.751315
0.751315	0.751315	0.826446
0.620921	0.826446	0.683013
0.564474	1.21	0.826446
0.513158	0.826446	0.909091
0.620921	0.826446	0.909091
0.564474	0.683013	0.751315
0.826446	0.683013	1
0.751315	0.683013	1
0.683013	1.21	0.909091
1.21	0.751315	1.1
0.620921	0.751315	0.909091
0.620921	0.683013	1
0.513158	0.751315	0.751315
0.683013	0.826446	0.909091
0.826446	0.826446	0.751315
0.620921	0.751315	1.1
0.620921	0.909091	1.1
0.826446	0.909091	0.751315
0.620921	0.909091	0.751315
0.909091	0.909091	0.751315
0.683013	0.826446	0.909091
0.909091	0.826446	0.826446
0.620921	1	0.826446
0.751315	1	0.909091
0.909091	0.909091	0.909091
0.909091	1	0.751315
0.751315	1.1	0.620921
0.620921	1.331	0.909091
0.683013	1.331	0.909091
0.683013	1.4641	1.1
0.620921	1.1	0.683013
0.620921	1.331	0.751315
0.683013	0.826446	0.751315
0.683013	0.909091	0.751315
0.620921	1.21	0.751315
0.620921	1.331	0.826446
0.620921	1.1	0.826446
0.620921	1.331	0.909091
0.751315	1.1	1.1
0.620921	0.826446	1.21
0.564474	1.1	1.4641
0.564474	0.909091	0.909091
0.564474	1.331	0.826446
0.564474	1.331	0.620921
0.564474	1	0.826446
0.564474	1	0.751315
0.513158	0.826446	0.751315
0.466507	1.1	0.751315
0.466507	1.331	0.751315
0.513158	1.331	0.751315
0.683013	1.1	1.331
0.683013	1.21	0.826446
0.751315	1.21	0.683013
0.751315	1	0.683013
0.683013	1	0.683013
0.751315	1	1
0.751315	1.4641	0.620921
0.683013	1.331	0.683013
0.683013	0.909091	1.21
0.513158	1.1	1.21
0.513158	0.826446	0.751315
0.564474	0.826446	0.683013
0.564474	1.1	0.909091
0.683013	1.1	1
0.620921	1.1	0.909091
0.620921	0.826446	1.61051
0.513158	1.331	1.1
0.564474	0.909091	1.1
1	0.751315	0.564474
0.564474	1.1	0.683013
0.620921	0.909091	0.909091
0.826446	0.751315	0.620921
0.683013	0.751315	0.751315
0.751315	1.77156	0.751315
0.909091	0.909091	0.751315
0.826446	1.4641	0.751315
0.564474	1.1	0.683013
0.683013	1.21	1.77156
0.683013	1.331	0.751315
0.564474	0.909091	0.751315
0.751315	1.61051	1
0.620921	1.1	0.751315
0.620921	1.331	0.826446
0.564474	1.331	0.826446
0.513158	1	0.826446
0.564474	1.1	0.683013
0.751315	0.826446	0.620921
0.564474	0.751315	0.620921
0.620921	0.909091	0.751315
0.564474	0.909091	0.826446
0.909091	0.909091	0.751315
0.620921	0.751315	1.1
0.683013	1.61051	0.683013
0.564474	1.1	0.826446
0.564474	1.21	0.620921
0.564474	1.4641	0.683013
0.683013	1.4641	1.21
0.564474	0.826446	1.21
0.564474	1.21	1.1
0.564474	0.826446	0.683013
0.620921	1.331	0.826446
0.826446	1.1	0.826446
0.564474	1.1	0.826446
0.564474	1	0.751315
0.564474	1	0.751315
0.564474	0.909091	0.683013
0.751315	0.909091	0.683013
0.620921	1.1	0.683013
0.751315	1.1	0.683013
0.564474	1.61051	0.909091
0.564474	0.909091	0.683013
0.564474	1.1	0.620921
0.564474	1.331	0.909091
0.513158	1	0.909091
0.620921	1	0.826446
0.620921	1.21	0.751315
0.751315	0.909091	0.826446
0.683013	1.1	0.620921
0.751315	1.331	1
0.683013	1.1	1.21
0.826446	1.1	0.909091
0.620921	1.1	0.683013
0.564474	1.1	0.751315
0.564474	0.751315	1.21
0.564474	0.826446	0.683013
0.564474	0.826446	0.826446
0.564474	0.751315	1
0.564474	0.751315	0.751315
0.683013	0.826446	0.751315
0.683013	0.683013	0.751315
0.751315	1	0.751315
0.751315	0.909091	0.826446
0.683013	0.751315	0.826446
0.683013	1	1.1
0.620921	1	0.909091
0.466507	0.751315	0.826446
0.513158	0.751315	0.683013
0.620921	0.751315	0.751315
0.683013	0.751315	0.620921
0.620921	0.620921	0.826446
0.564474	0.909091	0.909091
0.564474	1	1.1
0.564474	0.909091	0.620921
0.751315	0.620921	0.620921
0.620921	0.909091	0.620921
0.620921	0.751315	0.620921
0.513158	0.620921	0.826446
0.564474	0.826446	1.1
0.564474	1	0.683013
0.683013	0.826446	0.909091
0.564474	0.751315	0.751315
0.513158	1.4641	0.826446
0.513158	1.1	0.751315
0.513158	0.909091	0.683013
0.564474	0.751315	0.826446
0.564474	0.909091	0.683013
0.564474	0.909091	0.826446
0.564474	1.1	1
0.564474	0.826446	0.826446
0.564474	0.826446	0.909091
0.564474	0.751315	0.909091
0.683013	0.751315	0.751315
0.620921	0.620921	0.751315
0.620921	1.1	0.751315
0.564474	0.751315	1.331
0.564474	0.826446	1.1
0.683013	0.909091	0.826446
0.620921	1.1	0.751315
0.620921	0.909091	0.751315
0.751315	0.751315	0.826446
0.751315	1.1	0.826446
0.564474	1	0.751315
0.564474	0.751315	0.909091
0.564474	0.751315	0.683013
0.620921	0.826446	0.683013
0.564474	0.909091	0.909091
0.564474	1.1	0.909091
0.564474	0.751315	0.564474
0.513158	0.751315	1.1
0.564474	0.751315	0.564474
0.513158	0.751315	0.751315
0.513158	0.909091	0.620921
0.513158	1	0.683013
0.513158	1.1	1.1
0.564474	1.4641	1.21
0.564474	1	0.909091
0.683013	0.620921	0.751315
0.909091	1.4641	1.21
0.620921	0.683013	0.826446
0.620921	0.683013	1
0.620921	0.751315	0.620921
0.620921	0.751315	0.751315
0.751315	1.331	0.826446
0.683013	0.620921	0.683013
0.620921	0.751315	0.826446
0.620921	0.909091	0.620921
0.564474	0.826446	0.683013
0.620921	1	1.21
0.751315	1.4641	1.1
0.564474	1.1	1.21
0.751315	0.751315	1
0.564474	1	0.683013
0.620921	0.751315	1.21
0.564474	0.751315	0.751315
0.564474	0.751315	0.826446
0.683013	0.751315	0.751315
0.564474	0.826446	0.826446
0.564474	0.909091	0.826446
0.564474	0.826446	0.826446
0.683013	1.77156	0.751315
0.751315	1.21	0.751315
0.620921	0.909091	0.826446
0.564474	0.909091	0.909091
0.620921	0.826446	0.826446
0.683013	1.331	0.683013
0.826446	1.21	0.909091
0.751315	0.909091	0.909091
0.683013	0.909091	1.21
0.826446	1.1	0.909091
0.564474	1.21	0.751315
0.564474	1.21	1.1
0.620921	1.331	0.826446
0.620921	1.4641	1.94872
0.751315	0.826446	1.21
0.620921	0.909091	0.826446
1	1.1	0.751315
0.751315	1.4641	1.331
0.683013	1.331	1.331
0.751315	1.77156	0.620921
0.620921	1.4641	0.620921
0.620921	1.1	0.826446
0.683013	1.1	1
0.683013	1.1	0.751315
0.909091	0.751315	1.21
0.683013	1.1	1.21
0.751315	0.826446	0.620921
0.620921	1.1	0.751315
0.620921	0.826446	1.331
0.620921	0.909091	0.826446
0.683013	0.751315	1.1
0.564474	0.909091	1.4641
0.564474	1	1.21
0.683013	0.826446	0.826446
0.909091	0.826446	0.909091
0.564474	1.331	0.909091
0.564474	0.683013	0.826446
0.683013	0.751315	0.564474
0.620921	0.826446	0.683013
0.620921	1	1.21
0.620921	1.1	0.826446
0.620921	1.21	0.909091
0.751315	1	0.826446
0.826446	0.826446	0.826446
0.909091	1.4641	0.826446
0.620921		1.331
0.564474		0.683013
0.564474		0.909091
0.564474		0.620921
0.513158		1
0.513158		0.909091
0.513158		0.751315
0.513158		0.826446
0.513158		1.331
0.513158		0.683013
0.620921		0.826446
0.385543		0.909091
0.466507		1.331
0.466507		0.826446
0.564474		1.331
0.466507		1
0.513158		0.751315
0.424098		0.826446
0.620921		0.909091
0.564474		1
0.564474		0.751315
0.513158		0.751315
0.564474		0.751315
0.683013		0.751315
0.683013		0.826446
0.564474		0.909091
0.513158		1.21
0.909091		0.751315
0.564474		0.683013
0.620921		1.4641
0.620921		0.683013
0.513158		0.751315
0.620921		0.751315
0.564474		0.826446
0.564474		0.683013
0.620921		0.751315
0.620921		0.826446
0.564474		0.564474
0.513158		0.909091
0.909091		0.513158
0.620921		0.513158
0.683013		1
0.683013		0.751315
0.564474		0.826446
0.424098		0.620921
0.683013		0.826446
0.564474		0.751315
0.564474		0.683013
1		0.826446
0.564474		0.683013
0.564474		0.620921
0.513158		0.826446
0.466507		0.909091
0.466507		0.564474
0.683013		0.620921
0.466507		0.683013
0.466507		0.683013
0.513158		1
0.513158		0.620921
0.683013		1.21
0.564474		0.909091
0.466507		1.1
0.466507		0.909091
0.683013		0.826446
0.424098		1
0.385543		1
0.564474		0.683013
0.513158		0.826446
0.620921		0.751315
0.513158		1.21
0.564474		0.683013
0.620921		0.683013
0.620921		0.751315
0.683013		0.751315
0.513158		0.826446
0.513158		1.1
0.513158		0.751315
0.683013		1
0.564474		0.683013
0.424098		0.826446
0.466507		0.909091
0.564474		0.751315
0.513158		1.331
0.620921		1.1
0.564474		1.1
0.620921		0.683013
0.620921		0.909091
0.564474		0.826446
0.513158		0.683013
0.564474		0.909091
0.513158		0.909091
0.466507		1.1
0.385543		0.751315
0.385543		0.751315
0.385543		0.751315
0.826446		0.826446
0.466507		1
0.466507		1.21
0.466507		1.1
		0.620921
		0.751315
		0.826446
		0.683013
		0.909091
		0.683013
		0.909091
		0.564474
		0.909091
		1.331
		1.1
		0.826446
		0.826446
		1.1
		1
		1.1
		0.826446
		1.1
		0.683013
		0.909091
		0.683013
		1.21
		0.909091
		0.751315
		0.751315
		0.751315
		1.1
		0.683013
		1.1
		1.1
		0.826446
		0.826446
		0.826446
		0.683013
		0.826446
		0.751315
		0.683013
		0.909091
		0.909091
		0.826446
		0.826446
		0.683013
		0.683013
		0.826446
		1.1
		0.909091
		0.909091
		0.751315
		1.21
		1.21
		0.751315
		0.751315
		0.751315
		0.826446
		0.909091
		0.909091
		0.826446
		1
		0.826446
		0.909091
		1.1
		0.564474
		1.4641
		1.1
		1
		0.826446
		0.826446
		0.826446
		0.909091
		0.826446
		0.751315
		0.826446
		0.751315
		0.683013
		1
		0.826446
		0.751315
		1.21
		0.826446
		1.1
		0.909091
		0.909091
		1.4641
		0.826446
		0.826446
		0.751315
		0.751315
		0.751315
		0.751315
		0.683013
		0.909091
		1.21
		1.1
		0.826446
		1.1
		1.21
		0.909091
		0.683013
		0.751315
		0.826446
		0.826446
		0.826446
		0.826446

## Sheet: 3C
Average lipid droplet diameter (μm)
control	aldh3a2(+)_1	aldh3a2(+)_2
0.673869	0.908707	0.891781
0.728448	0.832607	0.910552
0.73704	0.840254	0.930379
0.706143	0.847532	0.997968
0.658556	0.855024	0.884967
0.68456	0.858497	0.870087
0.635256	0.885106	0.849617
0.560199	0.866763	1.01395
one-way ANOVA
Number of families	1
Number of comparisons per family	2
Alpha	0.05
Dunnett's multiple comparisons test	Mean Diff.	95.00% CI of diff.	Significant?	Summary	Adjusted P Value	A-?
control vs. aldh3a2(+)_1	-0.1888	-0.2476 to -0.1300	Yes	****	<0.0001	B	aldh3a2(+)_1
control vs. aldh3a2(+)_2	-0.2457	-0.3044 to -0.1869	Yes	****	<0.0001	C	aldh3a2(+)_2

## Sheet: 3E
	WT	gfp::alh-4	hj29	cytosolic gfp::alh-4	gfp::alh-4(Δgk)
[0-0.2]	0	0	0	0	0
(0.2-0.4]	0	0	0.142349	0	0
(0.4-0.6]	0.269179	0.688976	21.9217	2.59027	5.33333
(0.6-0.8]	13.4589	15.3543	46.9751	39.325	48.7778
(0.8-1.0]	35.6662	38.2874	24.2705	42.3862	31.7778
(1.0-1.2]	12.9206	11.2205	1.92171	6.12245	6.44444
(1.2-1.4]	19.1117	19.685	2.98932	5.65149	5.88889
(1.4-1.6]	9.82503	8.07087	1.28114	1.80534	1.44444
(1.6-1.8]	7.13324	5.31496	0.498221	1.96232	0.333333
(1.8-2.0]	1.07672	1.08268	0	0.156986	0
(2.0-2.2]	0.538358	0.0984252	0	0	0
(2.2-2.4]	0	0.0984252	0	0	0
(2.4-2.6]	0	0.0984252	0	0	0
(2.6-2.8]	0	0	0	0	0
(2.8+

## Sheet: 3F
Average lipid dropelt diameter
WT	gfp::alh-4	hj29	cytosolic gfp::alh-4	gfp::alh-4(Δgk)
1.06	0.99	0.78	0.96	0.83
1.04	1.18	0.76	0.84	0.89
1.16	1.04	0.7	0.81	0.79
1.15	1.1	0.8	0.86	0.79
1.13	1.07	0.68	0.89	0.84
one-way ANOVA
Number of families	1
Number of comparisons per family	10
Alpha	0.05
Tukey's multiple comparisons test	Mean Diff.	95.00% CI of diff.	Significant?	Summary	Adjusted P Value
WT vs. gfp::alh-4	0.032	-0.07395 to 0.1379	No	ns	0.8921	A-B
WT vs. hj29	0.364	0.2581 to 0.4699	Yes	****	<0.0001	A-C
WT vs. cytosolic gfp::alh-4	0.236	0.1301 to 0.3419	Yes	****	<0.0001	A-D
WT vs. gfp::alh-4(Δgk)	0.28	0.1741 to 0.3859	Yes	****	<0.0001	A-E
gfp::alh-4 vs. hj29	0.332	0.2261 to 0.4379	Yes	****	<0.0001	B-C
gfp::alh-4 vs. cytosolic gfp::alh-4	0.204	0.09805 to 0.3099	Yes	***	0.0001	B-D
gfp::alh-4 vs. gfp::alh-4(Δgk)	0.248	0.1421 to 0.3539	Yes	****	<0.0001	B-E
hj29 vs. cytosolic gfp::alh-4	-0.128	-0.2339 to -0.02205	Yes	*	0.0133	C-D
hj29 vs. gfp::alh-4(Δgk)	-0.084	-0.1899 to 0.02195	No	ns	0.1639	C-E
cytosolic gfp::alh-4 vs. gfp::alh-4(Δgk)	0.044	-0.06195 to 0.1499	No	ns	0.7273	D-E

## Sheet: 4C
	Gene expression (FPKM)										Z-score
gene_id	n2_wild_type_rep1	n2_wild_type_rep2	n2_wild_type_rep3	ko_mutant_rep1	ko_mutant_rep2	ko_mutant_rep3	FC	p-value	average	SD	n2_wild_type_rep1	n2_wild_type_rep2	n2_wild_type_rep3	ko_mutant_rep1	ko_mutant_rep2	ko_mutant_rep3
atgl-1	12.0459	21.2327	22.2966	24.0081	32.8578	29.3483	1.55131	0.0695455	23.6316	6.57913	-1.76097	-0.364619	-0.20291	0.0572327	1.40235	0.868913
ACS
acs-1	271.875	183.7	332.664	265.58	354.587	352.472	1.23394	0.304648	293.48	60.617	-0.35642	-1.81104	0.646428	-0.46026	1.00809	0.973201
ACO
acox-1	81.7936	90.5449	89.2219	191.223	235.44	263.561	2.63887	0.00253826	158.631	74.5312	-1.03094	-0.913521	-0.931272	0.437303	1.03056	1.40787
F59F4.1	214.119	154.845	200.369	353.826	411.258	342.981	1.94625	0.00293467	279.566	93.9764	-0.69642	-1.32715	-0.842733	0.790194	1.40133	0.674788
ech-3	35.2978	57.3507	58.7775	65.5348	133.104	132.083	2.18405	0.0645819	80.3581	38.0852	-1.18314	-0.604102	-0.566641	-0.389213	1.38495	1.35815
ech-8	3.21616	3.48578	4.73045	7.3849	10.5705	15.3216	2.91077	0.0363948	7.45157	4.33476	-0.977082	-0.914881	-0.627746	-0.0153803	0.719521	1.81557
maoc-1	853.247	488.298	710.315	1952.1	1788.95	1979.75	2.7881	0.000551846	1295.44	623.486	-0.70923	-1.29457	-0.938476	1.0532	0.791525	1.09755
dhs-28	1745.9	1419.64	1908.54	3415.19	3000.85	3179.52	1.89109	0.00129334	2444.94	776.494	-0.900253	-1.32043	-0.690794	1.24953	0.715921	0.946021
daf-22	738.309	572.465	707.907	2180.61	1540.76	1562.07	2.61727	0.00728217	1217.02	585.403	-0.817746	-1.10105	-0.86968	1.64602	0.553019	0.589429
catalase
ctl-1	0.857517	0.549137	0.637825	1.96826	2.32337	1.70082	2.93104	0.00287985	1.33949	0.688381	-0.70015	-1.14813	-1.01929	0.913408	1.42926	0.524899
ctl-2	147.358	86.5295	146.233	226.579	235.634	277.313	1.94551	0.00925823	186.608	65.0834	-0.603074	-1.53769	-0.620354	0.614154	0.753286	1.39368
ctl-3	3.10355	3.62279	4.64748	7.15227	7.87598	5.59667	1.81337	0.0190737	5.33312	1.74218	-1.27976	-0.981718	-0.393555	1.04418	1.45958	0.151274

## Sheet: 4D
normalized hypodermal peroxisome number
WT	alh-4(-)
4.23905	13.403
5.54214	7.9047
4.27369	9.24176
6.0753	6.8435
5.04732	7.74802
4.71413	8.89658
4.16117	10.0215
4.15686	8.44865
5.03247
Column A	WT
vs.	vs.
Column B	alh-4(-)
Unpaired t test
P value	<0.0001
P value summary	****
Significantly different (P < 0.05)?	Yes
One- or two-tailed P value?	Two-tailed
t, df	t=6.010, df=15
How big is the difference?
Mean of column A	4.805
Mean of column B	9.063
Difference between means (A - B) ± SEM	-4.259 ± 0.7086
95% confidence interval	-5.769 to -2.748
R squared (eta squared)	0.7066
F test to compare variances
F, DFn, Dfd	8.677, 7, 8
P value	0.0067
P value summary	**
Significantly different (P < 0.05)?	Yes
Data analyzed
Sample size, column A	9
Sample size, column B	8

[truncated: 32 more sheets: 4E, 5C, 5E, 5G, 6A, 6B, 6D, 6F, 6H, 7B, 7C, 7D, 8A, 8B, S1C, S1D, S1E, S1F, S1G, S2Q …]
